# Supplementary material for: Detection of genomic structural variations in Guizhou indigenous pigs and the comparison with other breeds
Source: PLoS One. 2018 Mar 20;13(3):e0194282. doi: 10.1371/journal.pone.0194282 (PMC5860705; doi:10.1371/journal.pone.0194282)
Supplement: S1 Table — (XLSX) [file pone.0194282.s002.xlsx]

## Sheet: S1 Table
S1 Table. Information of the pig breeds used for resequencing.
Pig breed	individual	Sex	Month	Coat color	Coordinates
Kele pig	KL1	male	6	black	27°03′–27°46′N 104°51′–105°55′E
	KL2	female	42	black
	KL3	female	13	black
Qianbei pig	QB1	male	7	black	27°08′–29°12′N 105°36′–108°13′E
	QB2	female	7	black
	QB3	female	4	black
Guanling pig	GL1	female	4	black	25°21′–26°38′N 105°13′–106°34′E
	GL2	female	4	black
	GL3	male	4	black
Luobo pig	LB1	female	4	black	27°42′–29°05′N 108°51′–109°30′E
	LB2	male	4	black
	LB3	female	4	black
Xiang pig	XP1	female	7	black	25°16′–26°05′N 108°05′–109°12′E
	XP2	female	10	black
	XP3	female	13	black
	XP4	female	7	black
	XP5	female	13	black
	XP6	female	7	black
