# Supplementary material for: Detection of genomic structural variations in Guizhou indigenous pigs and the comparison with other breeds
Source: PLoS One. 2018 Mar 20;13(3):e0194282. doi: 10.1371/journal.pone.0194282 (PMC5860705; doi:10.1371/journal.pone.0194282)
Supplement: S2 Table — (XLSX) [file pone.0194282.s003.xlsx]

## Sheet: S2 Table
S2 Table. Primers used for validation by PCR method.
SV ID	SV name	chr	start	end	length (bp)	type	primer_F	primer_R	expected length
GZsv00127	SV_ACAT2	1	7608754	7609077	323	DEL	AAGGTCAAGGGTGGGATGAGA	GCGAAAGATCAAGGAGAGAGTTC	842
GZsv32592	SV_ACSL3	15	124777586	124777886	300	DEL	TGAGTCTGCCAGTAGTTTTCAGTTT	TATATGGGAAGATGCAAGTGTCTG	1071
GZsv34995	SV_ADCY2	16	74480831	74481135	304	DEL	TATTAGGCTCAGAACTTTTCCGTAT	TATGTTCCCCTCTTTGTGTTGG	849
GZsv07649	SV_ADCY3	3	113895544	113896050	506	DEL	TTGGCACCATTTTCTGACAGCA	GGGTGTGGGATAGACTGGGATT	1140
GZsv27143	SV_ADCY5	13	137104024	137104685	661	DEL	GAAAGCTCTCTACCCCAACAGG	CCAGGCTAGGGGTCAAATCA	915
GZsv18373	SV_ADH5	8	121268326	121268643	317	DEL	GGGTTTTGTTTGAGGTTTCTGG	GTGAGTGGAGATAAGCTGTAAGGG	777
GZsv17836	SV_ANAPC10	8	83401576	83401836	260	DEL	TCCCTTCCCTATCACAGTCCTT	CACAGCAGAAACAAACCCGA	581
GZsv37929	SV_AR	X	53690327	53690626	299	DEL	TGTGAAAGGATTGTTGACGGAT	TGACAACGAGGTATATGGAATGAC	625
GZsv35822	SV_ASIP	17	37653747	37654078	331	DEL	TGGTCCTGGGCTTTTGTTTGTT	GCTATGGCGTACGGTGGTGG	468
GZsv30048	SV_ATE1	14	131563828	131564131	303	DEL	GCCGCAAGCTGTGACATAGACT	TGTATCCAATTTCCCCTTCCAGT	685
GZsv38117	SV_ATRX	X	61723048	61723359	311	DEL	AGTTCGGATCTATCGTTGCTGT	TGTCATACACGCTTTCACACTGT	988
GZsv14651	SV_BMP6	7	5149987	5150280	293	DEL	TCCCCTTTCTGAGATCTTTCCTC	GTACATCTTTGCTATGAACGGCTC	1171
GZsv16830	SV_CD38	8	11130507	11130784	277	DEL	TTTCTCTGGGTGCTGCTTTAGTT	CCTAGTGGGTTAAGGCGTCTCA	491
GZsv09653	SV_CD53	4	109318229	109318493	264	DEL	CAAGGAGAATAATCAGCAGCAAGAC	CCAAGGATAGATAAGAGAGGGCA	1402
GZsv25542	SV_COL6A5	13	2069877	2070180	303	DEL	GGGAGAGATGGGAAGTGAGGT	CTGAGCACATGGAAATCAAGTG	1054
GZsv07389	SV_COX7A2	3	97981760	97982417	657	DEL	TACATCTCAGGCGTCGTGGG	GTAAAGCATTTGGTCAGGCAGG	768
GZsv29609	SV_CPEB3	14	103683644	103683748	104	DEL	CAGGCTAGGGGTCCAATCAGA	GAGTTCCTGTCCTGGCTCAGTG	303
GZsv01772	SV_CYP19A1	1	120675155	120675453	298	DEL	AGCCTCCTCTGTCCTAGTTTCCTA	ACAGAGGTTGGGTTGGTAGCAT	773
GZsv07762	SV_FAM49A	3	121035089	121035192	103	DEL	GTGATCTCTGCCCCTTCTTGTG	CTATCTCCCCACCACTGTCCC	1040
GZsv00018	SV_FRMD1	1	1518367	1518892	525	DEL	CACACCAGGAAGCTCACAAGG	GACATGGCCGCCCGATACTG	739
GZsv26361	SV_FRMD4B	13	50684377	50684663	286	DEL	AACCCACAATTCCATAGCGAC	CTGACATGAACACAAACAGCAAA	779
GZsv35838	SV_GDF5	17	38794257	38794577	320	DEL	GTCCATCAGCCTTAGAACTGCC	TGTGAACTTGCTGTGTGACCTTG	641
GZsv34305	SV_GHR	16	27388019	27388320	301	DEL	CCTTTTGCCTGCCTGACTGA	ACACATGAAGCCCCGTAACATC	565
GZsv38866	SV_GRIA3	X	101079588	101079774	186	DEL	GATTGGGCCAAGACGAAGAACA	CACAGCCTGCCTTTGATGTCC	810
GZsv09498	SV_ARNT	4	98349210	98349532	322	DEL	CCACATTGGCAACTGCTCG	CCAGAAAAGTAAGAAGCCTCCCA	1461
GZsv12946	SV_GYS1	6	54231789	54232143	354	DEL	CCACAAGAGCCTGGTTCAGTCC	TCTATTTCAACCGCGACGATGT	584
GZsv18236	SV_HADH	8	113965217	113965585	368	DEL	GGACATGGACGAAAGGTGAAG	AATAATGCCGCCGTGAACAT	691
GZsv09536	SV_HMGCS2	4	101423314	101424114	800	DEL	GGCTAAACATTGCCGAGTGACT	GGAATACAGAAGGCAGAGAGGGT	1401
GZsv34696	SV_HMMR	16	60322105	60322411	306	DEL	CTCAGAGACTCAGAGGGACTCATTA	GTTCCACTCATCACATTTCAGGT	745
GZsv03984	SV_HSD17B12	2	18540020	18540290	270	DEL	CCTACCTAAACGGCGAGTGG	TATCACAGGAGAAGACTGCTATGGG	484
GZsv18621	SV_IBSP	8	131217440	131217666	226	DEL	ACTCCTTCCACCTTCTATCCCTACTG	TGAGCACAAATGATACAAGCGATG	1241
GZsv11628	SV_IGF1	5	81791286	81791588	302	DEL	CCCCAGCTCCCTTACCTAATAG	GGTGGTGTAAATGCAGTTATCGG	697
GZsv24358	SV_ITGB3	12	16749000	16749295	295	DEL	ACATAGCTGGGGAAAGAGGGG	CTAGGAGGAAGGCTTGTTGGGT	868
GZsv02787	SV_JAK2	1	216863389	216863678	289	DEL	CCCCACCTCGATAACACTTGAT	CTGGGCTGCAGTGGTGAAAATA	588
GZsv17204	SV_KLF3	8	30037056	30037306	250	DEL	CCCATGCGTAACAAAAGACACT	GTCCAGAACTGTACCTCCAAGAGT	728
GZsv35884	SV_LBP	17	41401191	41401496	305	DEL	TGTTCCTTTCCACTGTGTCAATG	CCCCTCTAAACTTTTCAGCGG	927
GZsv14308	SV_LEXM	6	157537406	157537654	248	DEL	TGGATATGCGTGCACAGTCAG	TAATTGGGCTCTTGGGTCAGG	700
GZsv04885	SV_LHFPL2	2	87389453	87390086	633	DEL	CAAGGGCTGCCATCACTTTAG	CGAGTCCTTCACCTGCTGAG	1198
GZsv03718	SV_LRP5	2	4541120	4541427	307	DEL	CCCAACCCAAGATGACACC	CCGCGGCATATGGAGTTAG	723
GZsv24208	SV_MAP2K6	12	10997078	10997350	272	DEL	GATCTGAGCTGCATCTGTGACC	CACCCCAACTCTACCCTCTCTAA	556
GZsv18661	SV_MAPK10	8	132706291	132706563	272	DEL	CGGATTGAAGAAGCCCTGATG	GAGCCTATCTCACACCCAAACAGT	996
GZsv29263	SV_MCU	14	75576198	75576630	432	DEL	AAGGGAAAACGGTACAGGAGAAC	GCCACTAAGAAATAACACAGCCAC	992
GZsv03005	SV_MELK	1	237317894	237318195	301	DEL	GTCATAGAACATTATGTAACTATCTGGGAC	ACACAGGTATAACTGAATCACTCTGCT	926
GZsv12507	SV_MMP15	6	19907205	19907359	154	DEL	CCCTGTTCCTCCCATTGTCA	ATGGCCACCGTGTCAAAGTC	960
GZsv20490	SV_NAMPT	9	106135541	106136120	579	DEL	CATCACAACATCAGCGATAGTCTG	TGTTGAGGGGAAATATGTCTGGT	1379
GZsv22785	SV_NBEA	11	11338207	11338569	362	DEL	TTATTGGTTCCTCAGTGATAGTTTGTG	CTTCTACAGCAAGAGGATGGAGACT	1086
GZsv35714	SV_NINL	17	31141179	31141470	291	DEL	GTTCCATTGGTCTGTGTGTCTGTC	TACATATGGGAGGGGAGAAGGG	671
GZsv19694	SV_NLRX1	9	46393378	46393665	287	DEL	AACCTCACCTGTAAAAAGCGGA	ACACAGCAGGCACAGAAATACC	598
GZsv22119	SV_NMT2	10	46693585	46693846	261	DEL	GCTGCTCTCCATCCAGTTCTG	GTACCAGGATGAATGACCGTCTT	689
GZsv17239	SV_NSUN	8	31813179	31813462	283	DEL	GCAGAGTGGAACTAGTGGTCATCA	ATTGTAGGCTCTTACACGCTTCAC	794
GZsv20565	SV_PDIA4	9	109266872	109267147	275	DEL	AGCCACAACAAGAACTCCAACAT	CCTAGAACGCTAAACCCTCAGAAT	619
GZsv20932	SV_PLA2G2D	9	128015443	128015763	320	DEL	CTCCACAGGCGAACGAAATAA	CTGAAGTGACGACAGGAGTGACA	582
GZsv35505	SV_PLCB4	17	18387088	18387380	292	DEL	CCCAACTTGTCTACCTTCACGG	TTCTCCACAACCTGTTCCTCCT	550
GZsv37496	SV_PPEF1	X	15187465	15187674	209	DEL	GCCTGTGAAATGAACCCAAGAT	AAACAATGAACTGCCGCTAACC	674
GZsv14258	SV_PRKAA2	6	155696606	155696890	284	DEL	CCACTCACCCTGACAAACACAA	TGGATGGGACTAGAGACTCACACT	435
GZsv37476	SV_REPS2	X	13527776	13528072	296	DEL	GTAACCCAGCCTCTTTCCCC	AATGCCAGATCTGAACCGCA	585
GZsv13503	SV_ROCK1	6	106285023	106285333	310	DEL	CCCTCTCCTCACTGCTATTCCC	AAAGGCCCTCATCAAAAAGTCTAC	885
GZsv08535	SV_RSPO2	4	29507395	29507719	324	DEL	CTTTCCCCTCCACTGACTCCCT	AGCCATCCCCACCCATAGTTTG	777
GZsv26854	SV_SERPINI1	13	106574822	106575108	286	DEL	ATGGCTGTGCTATATCCTCAAGTT	GTTTCAGGATGCATGACTCGTC	632
GZsv38224	SV_SH3BGRL	X	64695916	64696211	295	DEL	AATGTGGATCAAGATGGCGG	AGCTGCGGTACTTTTCTCAGTG	639
GZsv25556	SV_SH3BP5	13	2537236	2537783	547	DEL	CATCAGGTCATCAGGCAAAGGA	TCTGTGAGGTTCAAAACGGTGG	800
GZsv05690	SV_SMAD5	2	138334994	138335308	314	DEL	GTGAGTCACAGACTAGCATCAGGC	CAAGGAACCCATCCCAGATAGAG	746
GZsv06730	SV_ST6GAL2	3	48715136	48715470	334	DEL	CACAGGCAGCACTTCTTTCAA	CACACATGCTCAGTGGACCAA	525
GZsv38868	SV_THOC2	X	101274871	101275070	199	DEL	GTCTTTGGCAGGCATTTTCTCA	TAGGCTTGCGTTTCCACTCTTAG	805
GZsv06837	SV_TMEM131	3	56413938	56414093	155	DEL	GTGGAGCGTCTGGGGAACAT	TGGGAGATGGAAGGTGGAGG	621
GZsv06764	SV_TMEM182	3	51443395	51443710	315	DEL	GGAAGGCTGGGGAAGAGTTCA	TCTGGAGGGGCAGTGATGAGTA	867
GZsv37813	SV_WNK3	X	46946504	46946775	271	DEL	ACTCAGTTTTCCTAGGTCTCTCCC	ACGGCTGAGTAATATTCCATTGTG	867
GZsv36763	SV_WNT2	18	28976035	28976372	337	DEL	ATCCCAGAAAGCCTCCTTCCT	AGAGTTGCAGATGGGTGAGTCA	926
GZsv38088	SV_ZDHHC15	X	60532858	60533150	292	DEL	TGAATAGTGCTGCAAGGAACATAG	TTGGGAAACTGGAAACTCACAC	628
GZsv38926	SV_ZDHHC9	X	106422316	106422611	295	DEL	CAGATCCTTAACCTGCTGTGCC	CTGCCATGCTCTTCCTTTTCTC	766
GZsv01883	SV_INO80	1	130257603	130257911	308	DEL	CACACCCCTTCCCCAAAATA	CCCTCTTCTACCCTGTCCCAC	772
GZsv27094	SV_APOD	13	132558197	132558497	300	DEL	CTACCTCTCACCTGACTCCCTCA	TCCTCCACCCCAATTCTATCC	749
GZsv21550	SV_AKT3	10	16720595	16720877	282	DEL	GGTGTGGCCCTAACAAGAAAAG	TGTGGTGCAGTAGAAACAAATCTG	605
GZsv04997	SV_MEF2C	2	96288258	96288329	71	DEL	GCCTCTCTCTTCTCACAGCCTT	ACATAGTGAGTGTCCCCTCCAC	281
GZsv20317	SV_IGF2BP3	9	92187306	92187606	300	DEL	AAGGGGCCATGAACAAAACTGA	GGTTGCCTGCTTCCTGAATCTT	718
GZsv27173	SV_GSK3B	13	140361050	140361459	409	DEL	CCTTTTCTCCACACCCTCTCCA	AGATAGCCCCTTCAATAAGCAGTG	605
