# Supplementary material for: Detection of genomic structural variations in Guizhou indigenous pigs and the comparison with other breeds
Source: PLoS One. 2018 Mar 20;13(3):e0194282. doi: 10.1371/journal.pone.0194282 (PMC5860705; doi:10.1371/journal.pone.0194282)
Supplement: S3 Table — (XLSX) [file pone.0194282.s004.xlsx]

## Sheet: S3 Table
S3 Table. The information of 36 pig resequencing data downloaded from the NCBI.
Accession	Breed	Individuals	Raw Base(G)	Clean Base(G)	Map Reads(G)	Map ratio	Depth(X)
ERR173180	Landrace	LA1	19	17.91	17.88	0.998325	7.31
ERR173181	Landrace	LA2	28.1	26.71	26.65	0.997754	10.9
ERR173182	Landrace	LA3	18.4	17.37	17.26	0.993667	7.06
ERR173198	Large White	LW1	17.6	16.82	16.6	0.98692	6.79
ERR173196	Large White	LW2	19.2	18.31	18.21	0.994539	7.45
ERR173197	Large White	LW3	17.5	16.52	16.38	0.991525	6.7
SRR4341302	Large White	LW4	23	22.78	21.85	0.959175	8.94
SRR4341326	Large White	LW5	20.6	20.31	19.72	0.97095	8.07
SRR4341281	Duroc	DU1	27.6	26.93	25.6	0.950613	10.47
SRR4341282	Duroc	DU2	24.5	23.9	22.33	0.93431	9.13
SRR4341283	Duroc	DU3	22.4	21.82	20.68	0.947754	8.46
SRR4341278	Duroc	DU4	16.6	16.25	15.45	0.950769	6.32
SRR4341280	Duroc	DU5	11.7	11.41	10.92	0.957055	4.47
ERR173174	Hampshire	HP1	23.4	22.3	22.26	0.998206	9.1
ERR173175	Hampshire	HP2	20.6	19.57	19.53	0.997956	7.99
SRR1056426	Rongchang	RC1	19.1	17.24	15.8	0.916473	6.46
SRR1056427	Rongchang	RC2	24.9	22.98	22.27	0.969104	9.11
SRR1056429	Rongchang	RC3	26.2	23.63	22.83	0.966145	9.34
SRR652357	Neijiang	NJ1	15.7	15.07	13.45	0.892502	5.5
SRR652362	Neijiang	NJ2	17.3	16.51	14.86	0.900061	6.08
SRR652363	Neijiang	NJ3	11.4	10.87	10.48	0.964121	4.29
SRR1216636	Tongcheng	TC1	16.6	15.75	15.22	0.966349	6.22
SRR1216635	Tongcheng	TC2	17.5	16.87	16.38	0.970954	6.7
SRR1172577	Tongcheng	TC3	24.4	23.2	22.58	0.973276	9.24
SRR652375	Jinhua	JH1	12.4	11.94	11.56	0.968174	4.73
SRR652376	Jinhua	JH2	10.6	10.28	9.91	0.964008	4.05
SRR652374	Jinhua	JH3	11.6	11.35	10.97	0.96652	4.49
SRR652265	Tibetan	TI1	17.6	16.98	16.51	0.97232	6.75
SRR652262	Tibetan	TI2	16	15.36	14.47	0.942057	5.92
SRR652268	Tibetan	TI3	19	18.33	17.51	0.955265	7.16
SRR1004277	Berkshire	BK1	13.4	12.98	12.7	0.978428	5.19
SRR1004278	Berkshire	BK2	11.5	11.226	10.77	0.95938	4.4
SRR1004279	Berkshire	BK3	11.4	11.06	10.41	0.94123	4.26
SRR949736	Min	MP1	30.3	29.29	27.74	0.947081	11.35
SRR949735	Min	MP2	30	28.92	27.49	0.950553	11.24
SRR949734	Min	MP3	32.6	31.44	29.1	0.925573	11.9
