# Supplementary material for: Detection of genomic structural variations in Guizhou indigenous pigs and the comparison with other breeds
Source: PLoS One. 2018 Mar 20;13(3):e0194282. doi: 10.1371/journal.pone.0194282 (PMC5860705; doi:10.1371/journal.pone.0194282)
Supplement: S4 Table — (XLSX) [file pone.0194282.s005.xlsx]

## Sheet: S4 Table
S4 Table. Counts of raw SVs in pig genomes detected by Pindel and Softsv programs.
Group	pig	Pindel	SoftSV	Overlap	DEL	DUP	INS	INV
	KL1	18795	17596	6359	5577	176	562	44
	KL2	22507	22866	8660	7582	272	751	55
	KL3	23570	24034	8927	7914	221	712	80
	QB1	19715	20155	8407	7594	200	552	61
	QB2	20457	20273	7650	6809	200	582	59
	QB3	20011	21204	9062	8105	249	644	64
	XP1	21986	29120	12368	11268	307	694	99
	XP2	25251	30300	12915	11465	372	954	124
	XP3	31268	39334	19109	17048	877	992	192
	XP4	22106	28521	12066	10946	296	727	97
GZP	XP5	23033	29205	12193	10988	302	806	97
	XP6	31322	39243	19006	16887	886	1053	180
	GL1	21374	23366	9731	8711	252	691	77
	GL2	21018	21281	8114	7119	258	680	57
	GL3	18815	21215	8822	7952	212	601	57
	LB1	21018	22198	8962	7977	252	669	64
	LB2	19757	21037	8717	7842	224	591	60
	LB3	18776	22734	9343	8519	224	533	67
	HP1	2237	2304	1209	1069	108	29	3
	HP2	2026	2314	996	905	85	0	6
	LA1	1972	2290	1280	1170	82	25	3
	LA2	2760	2696	1389	1232	105	44	8
	LA3	1869	2035	970	881	63	24	2
	LW1	1839	2095	1119	1049	40	24	6
	LW2	1942	2175	1197	1103	61	28	5
	LW3	1786	2047	1096	1014	46	31	5
	LW4	11712	15013	7444	6696	511	215	22
EUP	LW5	10142	13403	6523	5895	480	121	27
	BK1	6589	9696	4320	3937	286	76	21
	BK2	5079	8428	3184	2918	210	50	6
	BK3	5274	8187	3360	3036	235	76	13
	DU1	10877	13403	5876	5155	492	187	42
	DU2	10576	12506	5496	4831	468	146	51
	DU3	9353	11421	4908	4379	392	96	41
	DU4	6058	9242	3657	3382	183	71	21
	DU5	4439	6248	2538	2256	222	51	9
	NJ1	11731	14521	7106	6494	418	151	43
	NJ2	12674	17497	8664	7925	542	156	41
	NJ3	8638	13439	6018	5602	338	61	17
	RC1	10996	16315	7612	7081	428	76	27
	RC2	12999	20246	8197	7699	373	89	36
	RC3	12304	20454	7859	7352	351	105	51
	JH1	9926	14685	7080	6612	380	61	27
	JH2	8312	12869	5645	5281	282	67	15
NPOG	JH3	9439	14591	6689	6290	311	66	22
	TI1	13701	19216	9761	9028	550	137	46
	TI2	12310	18125	8711	8089	473	105	44
	TI3	15002	20710	10546	9745	620	142	39
	TC1	12432	17652	8412	7782	452	146	32
	TC2	13402	18347	9275	8572	509	157	37
	TC3	17539	22531	12008	11084	673	189	62
	MP1	19720	24500	13330	12232	723	274	101
	MP2	19481	24280	13134	12055	698	280	101
	MP3	21092	25125	13829	12604	776	328	121
