# Supplementary material for: Detection of genomic structural variations in Guizhou indigenous pigs and the comparison with other breeds
Source: PLoS One. 2018 Mar 20;13(3):e0194282. doi: 10.1371/journal.pone.0194282 (PMC5860705; doi:10.1371/journal.pone.0194282)
Supplement: S5 Table — (XLSX) [file pone.0194282.s006.xlsx]

## Sheet: S5 Table
S5 Table. Confident SVs identified from sixteen pig breeds.
NO.	chr	start	end	length	type	ref	variation	pair	gene	feature	consequence	impact	SYMBOL	biotype	location	pig	breed	pig	breed	GZP	NPOG	EUP
GZsv00001	1	119871	119926	55	DEL	CTGTCGCCTGTGTTTTTGGTGACAGCCATTCTGAAAGCTGTGAGGTGACATCTCAT	C	6	ENSSSCG00000029697	ENSSSCT00000055371	intron_variant,feature_truncation	MODIFIER	SYMBOL=FAM120B	protein_coding	INTRON=9/9,STRAND=-1,	KL3,LB1,XP6,LW4,LW5,TC2,TI1,TI2,MP1,MP2,MP3	KL,LB,XP,TI,TC,MP,LW	11	7	3	3	1
GZsv00002	1	246994	261298	14304	DEL	CGAGAGCCTGAGTGGGACCACCAATAGCTCCAAAAAAGCCTGTCGAGTGGGCTAGCTTTTCACAAGGGCTTCGTCTGTGTGCAAGCACCTGCCTGATCCCTGCAGCCCCAGGGTGGGGCAGGGTCCCATCTGCAGCTGAGATACAGATCTTGGCACCGGGAATGCCATGCTTTCCAGGATCCACAGAGGCACACGTGTGCTCGTGCGTGCACACCCTCACATGGGGGCCAGCACACCCCTCGCCATCGTACTCACCACCACCAGGGACCACCAGCCGCAGAGCTCAAGTTACGGCCTCGCAGGTGTGGCTTTGCGTCAATGTCACCTCATTCTGAAGACGTGTGAGTCCCTCCTGGCTCCTGACCTGGGGAGGGTCACCTTCCTCCCTGGCAGGGCTGA…	C	3	-	-	intergenic_variant	MODIFIER	-	-	-	XP2,XP3	XP	2	1	1	0	0
GZsv00003	1	480682	485075	4393	DEL	GGCCTCCTCTAAACAGTATAGTTGGGTCTTTTGAAAAAAAATCCAATCTAATGATCTCTGTTTTTAATTGATATGATAAGAAGCCATTTATATTTAATGTAATAACTGATATGTTTGGATTTAAGTCTGCTATTTTATTATTTGTTTTTGTGTCTGTCCCCTAGTTCTTCATTTCTCTATTTCCCTTTCCTATCCTTCTTAGACGTACTAGAATGTCTTTTAATCTTGTATCTTAATTTCTCTGAGGGTCTGGTCTACAGCTCTTCCTATAGCTGTGTGGGTGTGTGGCTGCTGTAGCTGTTACAAATTACAAGTTTACCTTCTCATCACTGCGTGTGGAATAAAGAAAACTTCCCTGCCCCATTATATTGCATTACATCTACATAGATTGCAAACATC…	G	5	-	-	intergenic_variant	MODIFIER	-	-	-	GL2,XP4,XP3,XP6,DU1,DU2,BK1,JH3,TC2,TC3,TI1	GL,XP,JH,TI,TC,DU,BK	11	7	2	3	2
GZsv00004	1	496810	496810	69	INS	C	CGGGACTCAGCCATCGCACTGCTGGGAATTTTTCAGAAGAAGATGAAAATGAACCTGCAGAGCCGTCACG	3	-	-	intergenic_variant	MODIFIER	-	-	-	LB1,XP1,XP4,JH3	LB,XP,JH	4	3	2	1	0
GZsv00005	1	525334	525553	219	DEL	GGATCCAGCTTGTTTCTGTGGAGGCACTGGGTTGATCCCTGGCCTGGGAACTTCCATATACTAAGGGTACGGCCAAAAAGGAAAAACATTTTAAAAAATTTTAAAAAGTGATTAAAAGCTTATTACATTAGGAGTTCCCGTCCTGGCACAGTGGTTAACGAATCCAACTAGGAACCATGAGGTCTCGGGTTCAGTCCCTGCCCTTGCTCAGTGGGTTAAC	G	8	ENSSSCG00000004010	ENSSSCT00000004434	intron_variant,feature_truncation	MODIFIER	SYMBOL=ERMARD	protein_coding	INTRON=12/17,STRAND=-1,	KL3,GL1,XP1,XP4,XP2	KL,GL,XP	5	3	3	0	0
GZsv00006	1	704463	705014	551	DEL	AGGACAGGGAGGAGGGAAATGCTGCTCTGGGGACATAATTGGCATTTGTGCTTGTCTTATTCTTAACCAAGTCCGTTAAGGAAAAAGAGCCCCAAAGTACAGATTGGAGACTTGAACTCGAAATGGAAAGAACGGTGGCTTTTGAGAACTCAAAATATTTTAATTTTCTTTTAAAAACTCTAAATGCCTTAAGAAGGTGTTTAATCTGATGTTATTTATAGCCCTGAAGTGTAGGCAGTTTTGTTTGAAGTCTAACCGTGTAGAGATGCAATGGATGTAGAGTTAACACTGTTTTACCGTCCACGGGGCTCCCTGAGTGATAAAGACGCATTTTCAGACCACGAAGCTAAGGCCCAGACGCCCACCCAAAACAGAGCAACCGAGTGGCAGCAGTCCACG…	A	10	ENSSSCG00000004008	ENSSSCT00000004431	intron_variant,feature_truncation	MODIFIER	SYMBOL=WDR27	protein_coding	INTRON=25/25,STRAND=1,	XP1,LW5,MP3	XP,MP,LW	3	3	1	1	1
GZsv00007	1	705176	705235	59	DEL	ACTTTGGGGTTCCAGACAGCAGCTACGAGGGAGGCAGGATTTAGAGGTTATCATTCAGGC	A	11	ENSSSCG00000004008	ENSSSCT00000004431	intron_variant,feature_truncation	MODIFIER	SYMBOL=WDR27	protein_coding	INTRON=25/25,STRAND=1,	LB1,LB3,GL2,GL3,XP4,XP3,XP6,MP1,MP2,RC1	LB,GL,XP,RC,MP	10	5	3	2	0
GZsv00008	1	765236	765314	78	DEL	GTGTTCGTTACTAGAAACGTTTGTGTAGGATTCACAGCCTGTGGTTATCTCGACAGCAACCAAAGAAGCATTAAAAGAA	G	5	-	-	intergenic_variant	MODIFIER	-	-	-	KL1,TC1,TC3,MP1,MP2,MP3,RC2	KL,RC,TC,MP	7	4	1	3	0
GZsv00009	1	886372	886457	85	DEL	CCCCCAGGGCCCCGCCCCCCCACTGGGCAAAGCCGTCCTGCCTTGTCAAACACGGGTGAGACCTTGGTGCCGCCCAACCGTGAGGT	C	4	ENSSSCG00000004012	ENSSSCT00000064251	downstream_gene_variant	MODIFIER	SYMBOL=THBS2	protein_coding	DISTANCE=2678,STRAND=1,	LW5,DU1,DU5,TI3	TI,DU,LW	4	3	0	1	2
GZsv00010	1	937083	937209	126	DUP:TANDEM	TTGCTAGAGTTTACAAAGCACTTCCTTCTCCACATATATTTTGTAATTTTATCTTCTTCAAAACCTTATAATGTAGGTGGAGTCGCTATTCTCATTTCACAAATGTTACGATGCAGACGGTTGAAAG	TTGCTAGAGTTTACAAAGCACTTCCTTCTCCACATATATTTTGTAATTTTATCTTCTTCAAAACCTTATAATGTAGGTGGAGTCGCTATTCTCATTTCACAAATGTTACGATGCAGACGGTTGAAAGTGCTAGAGTTTACAAAGCACTTCCTTCTCCACATATATTTTGTAATTTTATCTTCTTCAAAACCTTATAATGTAGGTGGAGTCGCTATTCTCATTTCACAAATGTTACGATGCAGACGGTTGAAAG	5	-	-	intergenic_variant	MODIFIER	-	-	-	JH1,JH3	JH	2	1	0	1	0
GZsv00011	1	1136857	1136942	85	DEL	CCACTATGGAAGCGAGGGTTCCCTGGCTATTCTAACCAAGGTGCCATGAACTATGAGCTTTTCCAGTAAAAACTGGTAGCAATAGG	C	3	-	-	intergenic_variant	MODIFIER	-	-	-	LB2,GL1,XP3,XP6,LW2,LW4,MP2	LB,GL,XP,MP,LW	7	5	3	1	1
GZsv00012	1	1243888	1246947	3059	DEL	CAGCCGTAGCTCCACACTCAGGAGCCCCAGCCGCTGGCGGGGCCGCTCTTTCCGCGAGCTCTCCTGGACAACACACGGCTTCTTGAATGTTCCCTTGGCGCTTTTCCAGACATTTTATTAGTGATATAATTTATGGCGTGAGTGTCTGGGCACAAGATGCTTCACGTGCTCCATCCGGGGACACGCTATAGCTCAGACGTGGCTCTGGAAAAGTCTCCAGACATCCCTGTGGAGGATCTGACGTCAGAGCTGAAACTTCATCAGGAGCACAACAGGACAGACTGGGCAGCCAGCTCGTCAACTTTGCTGAGCAGGTTGGAAGACGCGGAGGATTTTCCTGCCGCGTCAGAAGACAGCCCACGCCTGTTTCTACCAACATCCTGGCTCAGGTCAGAATGG…	C	5	ENSSSCG00000004013	ENSSSCT00000004437	intron_variant,feature_truncation	MODIFIER	SYMBOL=SMOC2	protein_coding	INTRON=7/13,STRAND=-1,	KL3,QB1,QB3,LB3,GL3,XP4,LW5,DU1,TC3,MP1,MP2,MP3	KL,QB,LB,GL,XP,TC,MP,DU,LW	12	9	5	2	2
GZsv00013	1	1302074	1302721	647	DEL	GATGGGTTCCGGGCCAGTAGAATTTATTCTCCTGCGAACGGAAACGCTGGAGCTTTTGTTTTAAATGCAATTGAGTTTTCCAGTTTCGACAGAGAAGGCCCTGTGTTTGCCTCCACGAGAAATGTTCTCATCGAATACAACCTGCACCTTTTCACGCACAAGAGAAGCACGGGAGAGACATCGGTTTGTTTAAATACATTCACTGATGATTCCAGAAGCAGATTCAATATGAGACTTAAAATTCAAAGCGATCGATTAGCTAAGAGGGATTCAAGAAACCAGATGACCCACTTCTAAGGTGGACATGAGGTCACGACAGGAAGAGGGCTGAGGAGAACGCGGGGGTGCCCTAGAGGGCTAGGCGCAGGGTTCCAACCTCCTGGCAGAATAAGATCACAG…	G	11	ENSSSCG00000004013	ENSSSCT00000004437	intron_variant,feature_truncation	MODIFIER	SYMBOL=SMOC2	protein_coding	INTRON=1/13,STRAND=-1,	LB1,XP1,HP2,LW1,LW2,LW3,LW5,DU1,DU5,TC2,TI3,MP3,RC3	LB,XP,RC,TI,TC,MP,DU,LW,HP	13	9	2	4	3
GZsv00014	1	1321613	1321699	86	DEL	AGGTGCAGCCAGGATGCTGGGGGAGGGGGCAGAGGGCAGGCTGGTGGTGCAGCCGTGATGCTGAGGCAGGGGCAGGCCGGAGGAGGG	A	3	ENSSSCG00000004013	ENSSSCT00000004437	intron_variant,feature_truncation	MODIFIER	SYMBOL=SMOC2	protein_coding	INTRON=1/13,STRAND=-1,	XP3,XP6	XP	2	1	1	0	0
GZsv00015	1	1385422	1385615	193	DEL	TCCATGTGTGTGTATGTATGTATATATGTGTATATCCATGTGTGCATATGTGTGTATATGTGTTTATGTATATATGTGTGTATCCATGTGTGCCAGTGTTTGGGTATGTGTGCATGTGTATATCCAGTGTGCATGTGTGTATATGTGTGTATGTATATATGTGTGTATATCCATGTGTCCATGTGTGTATATAC	T	10	-	-	intergenic_variant	MODIFIER	-	-	-	NJ1,TI2,MP3	NJ,TI,MP	3	3	0	3	0
GZsv00016	1	1399493	1399639	146	DUP:TANDEM	CCCACGCGGCAGGTAAAGGACAGAAGCAAGAACAGCCTGCAGAGAGGCACAGCCGGCCTGTCTCGTGCTGAGGGGCTGGGAGACAGCTGGCCCGTCACCCTGTACCATCTCACCACCCGCTGCCAGCAGGGCACCTCTGTTTGAGGA	CCCACGCGGCAGGTAAAGGACAGAAGCAAGAACAGCCTGCAGAGAGGCACAGCCGGCCTGTCTCGTGCTGAGGGGCTGGGAGACAGCTGGCCCGTCACCCTGTACCATCTCACCACCCGCTGCCAGCAGGGCACCTCTGTTTGAGGACCACGCGGCAGGTAAAGGACAGAAGCAAGAACAGCCTGCAGAGAGGCACAGCCGGCCTGTCTCGTGCTGAGGGGCTGGGAGACAGCTGGCCCGTCACCCTGTACCATCTCACCACCCGCTGCCAGCAGGGCACCTCTGTTTGAGGA	7	-	-	intergenic_variant	MODIFIER	-	-	-	KL1,XP4,XP3,MP2,MP3	KL,XP,MP	5	3	2	1	0
GZsv00017	1	1511557	1511811	254	DEL	CGGGCAGCGGGCCGCAGGGTCGTAAGTCTGTCTCTGAGGAAGCAGACCCGCAGGGGCCCCTGTGTGATGTCCTGGTCCACTCCCACAGAGGCTCCCCACCCAGGCCGCAGGGACGCTCTGTGCCCGGGCCCCGCCCTCCAGCCCCGAGCTCAGGTGAGGGCGCCGGGCTTGTCACTGGCGCGTCTTCCGCCTTCACCAGGCTCCCCTTGGGGCCAGGAATTTCAGCTCGGGGCAGCTGAGAGCCTGGGGGCAGGA	C	12	ENSSSCG00000004017	ENSSSCT00000004442	intron_variant,feature_truncation	MODIFIER	SYMBOL=FRMD1	protein_coding	INTRON=4/11,STRAND=1,	KL3,QB1,QB2,XP4	KL,QB,XP	4	3	3	0	0
GZsv00018	1	1518367	1518892	525	DEL	GCCACCCACGGCCCCACAGGGTCACCCAGAATCACCCACGATCACCCAGCATCACCCAGAGTCACCTCGA GTCTCCCATGGTCACCAGAGTCACCTCGAGTCTCCCATAGTCACCCAGCATTACCCAGAGTCACCTCGAG TCTCCCATGGTCACCCAGCATTACCCAGAGTCACCTCGAGTCACCCATGGTCACCCAGAGTCACCTCGAG TCTCCCATGGTCACCCAGCATTACCCAGAGTCACCTAGAGTCACCCATGGTCACCCAGCATCACCCAGAT TCTCCCAGAGCCTCCCATGGTCACCCAGCATCACCCAGAGTCACCTCGAGTCACCTATGGTCACCCAGAG TCACCTCGAGTCTCCCATGGTCACCCAGAGTCACCTCGAGTCTC…	G	5	ENSSSCG00000004017	ENSSSCT00000004442	downstream_gene_variant	MODIFIER	SYMBOL=FRMD1	protein_coding	DISTANCE=383,STRAND=1,	GL1,LB1,XP2,XP3	LB,GL,XP	4	3	3	0	0
GZsv00019	1	1628076	1628149	73	DEL	GGGGGCCAAGCCACGGGGCAGGGGCCTGTGAGGACGCTGGGACGGAGCCCCACGGCGGCCGCAGGTGCAGCAGA	G	4	ENSSSCG00000004018	ENSSSCT00000039396	intron_variant,feature_truncation	MODIFIER	SYMBOL=AFDN	protein_coding	INTRON=9/30,STRAND=-1,	KL3,QB1,LB1,GL2,XP4	KL,QB,LB,GL,XP	5	5	5	0	0
GZsv00020	1	1820563	1820855	292	DEL	TTCAAAAGGGACCAGGAGTTCCCGTCGTGGCGCAGTGGTTAACGAATCCGATTAGGAACCATGAGGTTGTGGGTTCGGTCCCTGCCCTTGCTCAGTGGGTTAAAGATCCAGCGTTGCCGTGAGCTGTGGTGTAGGTTGCAGACGCGGCTTGGATCCCGCGTTGCTGTGGCTCTGGTGTAGGCCAGTGGCTACAGCTCCAATTCGACCCCTAGCCTGGGAACCTCCATATGCCGCGGGAGCGGCCCAAAGAAATAGCAAAAAAAAAGACAAATAAATAAATAAATAAATAAAAA	T	6	-	-	intergenic_variant	MODIFIER	-	-	-	XP3,JH1,JH3,NJ1,TI1,TI3	XP,JH,NJ,TI	6	4	1	3	0
GZsv00021	1	1842605	1842912	307	DEL	TTGACGCCCTGTTTTATTTTATTTTTTTTGTCTTTTGTCTTTTTTTGTTGTTGTTGTTGTTGTTGTTGCTATTTCTTGGGCCGCTCCCGCGACATATGGAGGTTCCCAGGCCAGGGGTCGAATCGGAGCTGTAGCCACCAGCCTACGCCAGAGCCACAGCAACGCGGGATCCGAGCTGCGTCTGCAATGCACACCACAACTCACGGCAACGCCGGATCGTTAACCCACTGAGCAAGGGCAGGGACCGAACCTGCAACCTCATGGTTCCTAGTCAGATTCGTTAACCACTGCGCCACGACGGGAACTCC	T	9	-	-	intergenic_variant	MODIFIER	-	-	-	XP3,DU4,JH3	XP,JH,DU	3	3	1	1	1
GZsv00022	1	1860210	1860322	112	DEL	CAGAGAGAGCAGGCAGTGTGGACCAGCCAAGCCTGGGATCTGGGGCGTGTCCCCTGGAGAGACAGCGGGCAGTGTGGACCAGCCAAGCCTGGGATCTGGGGCACGTCCCCTGG	C	18	-	-	intergenic_variant	MODIFIER	-	-	-	KL2,LB2,XP1,XP4,XP3,LW3,RC2	KL,LB,XP,RC,LW	7	5	3	1	1
GZsv00023	1	1885951	1886104	153	DEL	GGGATCTGGATTCGTGGTGGTGGACGAGAAGGCGGGGGGGGGCGGGGGAGGGGGGGGGGGGGGGGGGGGGGGGGGGGGGGGGGGCGCCGAAGGGTCATGGCGGGAGGAAAGAGAAAAAAAAAAAAAAAAAAAAAAAAAAAAAAAAAAAAAAAAT	G	3	-	-	intergenic_variant	MODIFIER	-	-	-	QB2,QB3,GL2,TC3,MP3,RC2,RC3	QB,GL,RC,TC,MP	7	5	2	3	0
GZsv00024	1	1953145	1953452	307	DEL	TAAGAATCCACCTAGTGGAGTTCCCGTCGTGGCGCAGTGGTTAACGAATCCAACTAGGAACCATGAGGTTGCGGGTTCGATCCCTGCCCTTGCTCAGTGGGTTAAGGATCCGGCGTTGCCGTGAGCTGTGGTGTAGGTTGCAGACGCGGCTCGGATCCCGCGTTGCTGTGGCTCTGGCGTAGGCCGGTGGCTACAGCTCCGATTCAACCCCTAGCCTGGGAACCTCCATGTGCCGTGGGAGCGGCCCAAGAAATAGCAACAATAACAACAACAACAAAAAAAGACAAAAGACAAAAAAAAAAAAAAAA	T	3	ENSSSCG00000027404	ENSSSCT00000048825	intron_variant,feature_truncation	MODIFIER	SYMBOL=UNC93A	protein_coding	INTRON=7/7,STRAND=1,	KL2,QB3,GL3,XP1,XP3,XP6	KL,QB,GL,XP	6	4	4	0	0
GZsv00025	1	1963024	1963330	306	DEL	AATTCCTTTCCGGAGTTCCCGTCGTGGCGCAGTAGTTAACGAATCCGACTAGGAACCATGAGGTTGCGGGTTCGGTCCCTGGTCTTCCTCAGTGGGTTAAGGATCCGGCGTTGCCGTGAGCTGTGGTGTAGGTTGCAGACGCGGCTCGGATCCCGCGTTGCTGTGGCTCTGGCGTAGGCCGGTGGCTACAGCTCCGATTCAACCCCTAGCCTGGGAACCTCCATATGCCGCGGGAGCAGCCCAAAGAAATAGCAACAATAACAACAACAACAACAACAACAACAAAGACAAAAGACAAAAAAAAAAT	A	9	ENSSSCG00000027404	ENSSSCT00000048825	downstream_gene_variant	MODIFIER	SYMBOL=UNC93A	protein_coding	DISTANCE=4882,STRAND=1,	LW5,DU1,MP3	MP,DU,LW	3	3	0	1	2
GZsv00026	1	1968163	1968238	75	DEL	GGGGTTATCATGGTCAGCAGAAAACCACTAGGATCCATGAGGAGTAGGTCGATCTGCTTGTCAGTGGGTAGGATGC	G	11	-	-	intergenic_variant	MODIFIER	-	-	-	QB1,QB3,LB1,LB2,LB3,GL1,GL2,GL3,XP5,XP2,DU1,DU2,BK1,JH3,NJ2,MP1,RC2	QB,LB,GL,XP,JH,NJ,RC,MP,DU,BK	17	10	4	4	2
GZsv00027	1	2124422	2125677	1255	DEL	TTAGCCTCCACGTTTTATTTAAGGGAAGCCGCACCGGTGAGTGTGCAGAGAAGGTGGACTGAGAGATGTGAACATATATAGAAACAAACCCTTTAACTAGATTCTGACGATAAATTCAGGAGGCTGGAATAGCGGAAGTGCTTTTTTTTTTCTTTAAGCCCACACCTACAGCATATGGAATTTCCCCGGCCAGGGGCCGAATCAGAGCTGCAGCTGCCAGCCTACACCACAGCCACAACAACACAGGATTCAAGCCGAGTCTGCGACCTACACCACAGCTTGCAGCAATGCCACATCCTTAAGCCACTTGAGTGACACCAGGGATCAAGCCCATATTCTCAGAGAGACAGCGTCAGGTTCTCAGCCTGCTGAGCCACACCGGGAACTCCCGGGAAGTGA…	T	5	ENSSSCG00000004023	ENSSSCT00000059456	upstream_gene_variant	MODIFIER	SYMBOL=FGFR1OP	protein_coding	DISTANCE=3654,STRAND=-1,	XP3,TI1	XP,TI	2	2	1	1	0
GZsv00028	1	2161271	2161563	292	DEL	TCGACTGTAGCATTTCTTTTTTTTTTTTTGTCTTTTTGTCTTTTGTTGTTGTTGCTATTTCTTGCGCCGCTCTCGCGGCATATGGAGGTTCCCAGGCTAGGGGTTGAATCGGAGCTGTAGCCACCGGCCTACGCCAGAGCCACAGCAACGCGGGATCCGAGCCATGTCTGCGACCTACACCACAGCTCAGGGCAACGCCGGATCGTTAACCCATTGAGCAAGGGCAGGGACCGAACCCACAACCTCATGGTTCCTAGTCGGATTCGTTAACCACTGCGCCACGACGGGAACTC	T	5	ENSSSCG00000004024	ENSSSCT00000064255	intron_variant,feature_truncation	MODIFIER	-	protein_coding	INTRON=6/7,STRAND=1,	NJ1,MP3	NJ,MP	2	2	0	2	0
GZsv00029	1	2190581	2190634	53	DEL	TCTTCATGCTGTGCTTCCTTTGTGGCTGGACCCAGTCTGGGTCCAACCTGAAAA	T	7	-	-	intergenic_variant	MODIFIER	-	-	-	QB2,XP5	QB,XP	2	2	2	0	0
GZsv00030	1	2446457	2446906	449	DEL	TAAAAAAAAGAGAAGCCATGAAAAAAAAAAAAAAAAAGAGCACAGAGGGCCCCAAACAAACTGAACCCAAACAGACCCACACCAAGACACATCATAATAAAAATGGCAAAAGTTAGTGATAAAGAGAGGATCCTAAAGGCAGCAAGAGAAAAACAGAATGTTACCTACAAGGGAACCCCCATAAGAATATCAGCTGATTTCTCTACAGAAACACTACAGGCCAGGAGGGAATGGCAAGAGAAATTTAAAGTGCTCAAAGGAAAAAAATATGCAACCTAGAATACTCTATCCAACAAGAATATCATTTAAAATAGAAGGGGAAATAAAAATTTTTCCCAACAAACAAAAACTTAAAGAATACAGCAACACAAAACCCAGGTTAAAGGAAATATTGAAAGG…	T	10	ENSSSCG00000004022	ENSSSCT00000058943	intron_variant,feature_truncation	MODIFIER	SYMBOL=RPS6KA2	protein_coding	INTRON=3/19,STRAND=1,	KL3,QB1,QB3,LB2,NJ2,TI1,RC2	KL,QB,LB,NJ,RC,TI	7	6	3	3	0
GZsv00031	1	2595380	2596402	1022	DEL	CCCGCGGCTGACCACGCGCGCGTGGAGATCTCACTGCCTGGGCTTGTCAGCCTCAGCCTCCCTGAGCAACGCCAAGGTCACAGGCGTCCCTGGAGAGGCTCGCGCCCCTGCCCCACACACTATGCAAATCTTAGGTTTCTGTGTTAGGCTGCTTCTGCCAGCTCCTCAAAGCTAAAGTCTGGCATAAACCCCGAGGGCCCTCTGATGCAGACACTGTACCCGAGGGACCCTCAGGATCGCAGGAGGGGCGTGTCCAGCTCCTCGAGCCCCAGAGCGTCAGGACGGCCAGGTAGGAGCCCGAGCACAACCAGCAGGATCCGGTCCTGGTGACGCCATTGACAAGGCTTGGGGTGGCCTCTCAGGTCCTGGGGCATCAGTGTCTGGTGTCCAGTTAGGAAC…	C	6	ENSSSCG00000004021	ENSSSCT00000004446	upstream_gene_variant	MODIFIER	SYMBOL=PRR18	protein_coding	DISTANCE=3304,STRAND=1,	KL3,LB2,LB3,GL1,XP6,JH2	KL,LB,GL,XP,JH	6	5	4	1	0
GZsv00032	1	2598035	2598950	915	DEL	GCCTGGGCGTACTCTTCTTGGCATTTACTTCATTGATTGGAGTGTTTTCTGCATATACTTGATTCATCCTGGAAATATTTGAAAGAGTTGTTCTAATGAAAAATCTTTGTTCATACAGTGACTCTGAAAAAAGGAGAGAAAACGTTGCCATTCATTTCCAAATGATGGGAGATGACTTATTGTTTATTTCACATTTGAAAATAAATAAATATCGTTTGAAAATTAAATACTATAAAAAGTACAGACAGTTCTGAGTATATATATTTGATTTTGCTTAAAGTAACTGACCTTTCAAATCGGCCAGTTTATTTGAAATAATGCATTCCATACCCTCTCGGTGACATGTAATCGTGTATTTTAGAGGCCCTCTCTGTCCACCCCGTGACCCCAGAAGCACAG…	G	9	ENSSSCG00000004021	ENSSSCT00000004446	upstream_gene_variant	MODIFIER	SYMBOL=PRR18	protein_coding	DISTANCE=756,STRAND=1,	QB1,LB2,LB3,XP3,XP6	QB,LB,XP	5	3	3	0	0
GZsv00033	1	2662701	2663037	336	DEL	TCCACCCATCTTTTATTTTTTTTAATTTTTTTTAATTTTTTATTTTTTTTGTCTTTTGTCTTTTTTGTTGTTGTTGTTGTTGCTGTTGTTATTGTTGCTATTTCTTGGGCCGCTCCCGCGGCACATGGAGGTTCCCAGGCTAGGGGTCGAATCGGAGCTGTAGCCACCAGCCTACGCCAGAGCCACAGCAACGCAGGATCCGAGCCGCGTCTGCAACCTACACCACAGCTCACGGCAACGCCGGATCGTTAACCCACTGAGCAAGGCCAGGGATCGAATCCGCAACCTCATGGTTCCTAGTCGGATTCGTTAACCACTGCGCCACGACGGGAACTCC	T	6	-	-	intergenic_variant	MODIFIER	-	-	-	KL1,LB1,XP3	KL,LB,XP	3	3	3	0	0
GZsv00034	1	2685435	2685727	292	DEL	TTCAACTTAATTAATTAATTTATTTATTTTTATTTTTTATTTTTTGTCTTTTTTGGTATTTCTTGGGCTGCTCCCATGGCATATGGAGGTTCCCAGGCTAGGGTCGAATTGGAGCTGTAGCCACCAGCCTATGCCAGAGCCACAGCAACGTGGGATCCAAGTCGCGTCTGCAACCTATACCACAGCTCATGGCAACGCCGGATCCTTAACCCACTGAGCAAGGGCAGGGACCAAACCTGCAACCTCATGGTTCCTAGTCGGATTTGTTAACCACTGGCCACAATGGGAACTCC	T	6	-	-	intergenic_variant	MODIFIER	-	-	-	LB2,TI1	LB,TI	2	2	1	1	0
GZsv00035	1	2700686	2700984	298	DEL	TCCTCATTTGTAATTTTCTTTTTTTTTTTTTTTGTCTTTTGTCTTTTGTTGTTGTTGTTGCTATTTCTTGGGCCGCTCCCGCGGCATATGGAGGTTCCCAGGCTAGGGGTTGAATCGGAGCTGCAGCCACCGGCCTACGCCAGAGCCACAGCAACGCGGGATCCAAGCCGCGTCTGCAACCTACACCACAGCTCACGGCAACGCTGGATCGTTAACCCACTGAGCAAGGGCAGGGACTGAACCCGAAACCTCATGGTTCCTAGTCAGATTCGTTAACCACTGCGCCACGACGGGAACTC	T	11	-	-	intergenic_variant	MODIFIER	-	-	-	KL1,LB2,XP4,LW5,DU3,DU4,DU5,JH3,NJ1,NJ3,TC2,MP2,MP3,RC2	KL,LB,XP,JH,NJ,RC,TC,MP,DU,LW	14	10	3	5	2
GZsv00036	1	2708264	2708577	313	DEL	ACAAACTTTTGGGGAGTTCCCGTCGTGGCGCAGTGGTTAACGAATCCGACTAGGAACCATGAAGTTGCGGGTTCGGTCCCTGCCCTTGCTCAGTGGGTTAACGATCCGGCGTTGCCGTGAGTTGCAGTGTAGGTTGCAGACGCGGTTCGGATCCCGCGTTGCTGTGGCTCTGGCGTAGGCCGGTGGCTGCAGCTCCGATTGGACCCCTAGCCTGGGAACCTCCATATGCTGCGGGAGTGGCCCAAGAAATAGCAACAACAACAACAACAACAACAAAAGACTAAAAAAAAAAAAAAGACAAAAAAAAAAGAAAG	A	13	-	-	intergenic_variant	MODIFIER	-	-	-	XP5,XP2,XP3	XP	3	1	1	0	0
GZsv00037	1	2814058	2814340	282	DEL	TCCAGCAATGGTCCTTAACTCTTTTTTTTTTTTTTGTCTTTTTACCATTTCCTGGGCCGCTCTCGCGGCATATGGAGGTTCCCAGGCTAGGGGTCGAATCGGAGCTGTAGCCACCGGCCTACACCACAGCCACAGCAACGCGGGATCCGAGCAGCGTCTGCAACCTACACCACAGCTCACAGCAACTCCGGATCGTTAACCCACTGAGCAAGGGCAGGGATCGAACCCGCAACCTTCTGGTTCCTAGTCGGATTCATTAACCACTGCGCCACGACCGGAACTC	T	14	-	-	intergenic_variant	MODIFIER	-	-	-	KL2,KL3,LB3,GL1,XP2,MP1,MP2,RC3	KL,LB,GL,XP,RC,MP	8	6	4	2	0
GZsv00038	1	2836980	2837864	884	DEL	CGAATCTGGCTAGGAACCATGAGGGTGCGGTTTCGATCCCTGGCCTTGCTCCGGGGTTAAGGAGATCTGGTGTTGCTGTGGCTGTGGTGTAGGCCAGCAGCTGAAGCTCCGATTGGACCCCTGGCCTGGGAATCTCCATGTGCCTCCGGTGCGGCCCTGGAAGGGAAAAAAAAAAAAACACACACAAAACCCAAAAAATACAGCATCGTATATTATAAAAATAGCTTTCCTTAGGACTAAATTGCCTCTAAGGTACTAATGCGTGGTACTAGTGTGAGAGAAAAGTAGAAACAGCTTCCTTTCTCCCAGTTTTTATTTTGAAAAGTATCCCATCTACAGAAAAGCTGCAGGATTCGTACGAGATGAGCTGCTGTCCTCTTCACCTAAATCTCCCATGTG…	C	3	-	-	intergenic_variant	MODIFIER	-	-	-	XP4,XP6,TC1,MP3	XP,TC,MP	4	3	1	2	0
GZsv00039	1	2854883	2855173	290	DEL	CTGATTTTTTTTTTTTTTTTTTTGTCTTTTGTCTTTGTTGTTGTTGCTGCTATTTCTTGGCCGCTCCCGCGGCATATGGAGGTTCCAGGCTAGGGTCGAATCGGAGCTGTAGCCACCGGCCTACGCCAGAGCCACAGCAACGCGGATCCGAGCCGCGTCTGCAACCTACACCACAGCTCACGGCAACGCCGGATCGTTAACCCACTGAGCAAGGGCAGGGACCGAACCCGCAACCTCATGGTTCCTAGTCGGATTCGTTAACCACTGCGCCACGATGGGAACTCCTCGTTT	C	6	-	-	intergenic_variant	MODIFIER	-	-	-	XP3,DU1,RC3	XP,RC,DU	3	3	1	1	1
GZsv00040	1	2892212	2892397	185	DEL	ATGAGGTGGGAATAAGGTGGGGAGGACGGCGATGAGGTGGGAGCGTGGAGATGGGGTGGGAGGATGGCGCAGTTGAGGTGAGAGGGCGGTGATGAGGTGAGAGGGGGTGATGAGGTGGTGATGAGGTGAGGAGGGCGGTGATGAGGTGAGAGGGGGGGGGGGGGGGGGGGGGGGGGGGAGGGGGGG	A	3	ENSSSCG00000034772	ENSSSCT00000051543	upstream_gene_variant	MODIFIER	SYMBOL=ssc-mir-9831	miRNA	DISTANCE=1345,STRAND=1,	LW2,XP6,TC3	XP,TC,LW	3	3	1	1	1
GZsv00041	1	3101792	3102648	856	DEL	CCGCGTTGGTGGCGCCCCACCCAAAGATCTTCGGCGGGTCCTAAATCAGTCCGTTGTGTTCGTGCTGTGTCCTCCACCTGCCCCTGGAGAATGGGTATCGATGCTCTGATAAGCCCGATAAGCGACGCTTTAGCGTTACTGTCTCCTCCTCCGTCTCCCTTCTTTTCCGCCCTCCGTGCGTTCAGCAAATGGTCTTGTGAACAAGTGCTACGACCTGCTGGGAGGCTAAGTGTCAGGTGCGGTGACCCCCACAGACCAGGTCTCTGCCCAGCTTTTACATTCTTGGGGGTGGGGGATGGTGGTGAGGAGGGAGGAGAGAAGCAAACGGCCCGTTTAAGACACGTGCCCAAATGGGGACAACGCAGGTGTTTGCGGGAGTACACGGGAGGGCTCCGAACT…	C	3	ENSSSCG00000004027	ENSSSCT00000004453	intron_variant,feature_truncation	MODIFIER	SYMBOL=PDE10A	protein_coding	INTRON=2/20,STRAND=1,	XP6,HP2,LA1,LA3,LW2,BK3,LW4,LW5,DU1,DU2,DU3,DU4,DU5,MP1,MP3	XP,MP,DU,LW,LA,HP,BK	15	7	1	1	5
GZsv00042	1	3219618	3221448	1830	DEL	TACCTCGGAATACACCTGACCAAAGAGGTAAACGACCTATATGCCGAGAACTATAAAACTTTAATCAAAGAAATCAAAGAAGATGTAAAGAAATGGAAAGATATTCCATGTTCCTGGATTGGAAAAATCAATATTGTGAAAATGGCCATACTACCCAAAGCAATCTACAGATTCAATGCAATCCCTATCAAATTACCCATGACATTGTTCACAGAACTAGAACAAACAATCCAAACATTTATATGGAACCACAAAAGACCCAGAATCGCCAAAGCAATCCTGAGAAACAAAAACCAAGCAGGAGGCATAACTCTCCCAGACTTCAAGAAATACTACAAAGCCACAGTCATCAAAACAGTGTGGTACTGGTATCAAAACAGACAGACAGACCAATGGAAC…	T	5	ENSSSCG00000004027	ENSSSCT00000041923	intron_variant,feature_truncation	MODIFIER	SYMBOL=PDE10A	protein_coding	INTRON=1/18,STRAND=1,	LB1,LB2,LB3,GL1,GL2,GL3	LB,GL	6	2	2	0	0
GZsv00043	1	3252318	3252619	301	DEL	TGAACATGGAGGGAGTTCCCGTCGCGGCGCAGTGGTTAACGAATCCGACTAGGAGCCATGAGGTTGCGGGTTCGGTCCCTGCCCTTGCTCAGTGGGTTGACGATCCGGCGTTGCCGTGAGCTGTGGTGTAGGTTGCGGACGCGGCTCGGATCCCGCGTTGCTGTGGCTCTGGCGTAGGCCGGTGGCTACAGCTCCGATTCAACCCCTAGCCTGGGAACCTCCATATGCCACGGGAGCGGCCCAAGAAATAGCAACAACAACAACAACAACAAAAGACAAAAAAAAAAAAAAAAAAAAAAAAA	T	5	ENSSSCG00000004027	ENSSSCT00000041923	intron_variant,feature_truncation	MODIFIER	SYMBOL=PDE10A	protein_coding	INTRON=2/18,STRAND=1,	KL3,LB1,LB3,GL3,XP3,XP6,NJ3,TC1,TC3,TI2,TI3,MP1,MP2,MP3,RC3	KL,LB,GL,XP,NJ,RC,TI,TC,MP	15	9	4	5	0
GZsv00044	1	3342730	3343063	333	DEL	TAGAAAAAAGGAGTCCTTGGAGAAGAGACTTGTGGCTGCCTGATGGGAGGGGGAGGGAGTGGGAGGGATCGGGAGCTTGGGCTTATCAGACACAACTTAGAATAGATTTACAAGGAGATCCTGCTGAGTAGCATTGAGAACTATGTCTAGATACTCATGTTGCAACAGAAGAAAGGGTGGGGGGAAAAATGTAATTGCAATGTATACATGTAAGGATAACCTGACCCCCTTGCTGTACAGTGGGAAAATAAAAAAAAATATTAAAAAAAATAAAAATAAAAATAAATAAATTCAGCTATCACTGTAAAAAAAAAAAAAAAGAAAAAGAAAAGAA	T	15	ENSSSCG00000004027	ENSSSCT00000041923	intron_variant,feature_truncation	MODIFIER	SYMBOL=PDE10A	protein_coding	INTRON=13/18,STRAND=1,	KL3,QB2,LB2,GL3,XP1,XP3,NJ1,NJ3,TC3,TI1,TI3,MP1,RC2,RC3	KL,QB,LB,GL,XP,NJ,RC,TI,TC,MP	14	10	5	5	0
GZsv00045	1	3345015	3345469	454	DEL	TAAAAAATGTGAATGAATACACAATGGAATACTACTCAGCCATAAAAAAGGATGACATAATGCCATTTGCAGCAACATGGATGGAACTAGAGAATCTCATACTGAGTGAAATGAGCCAGAAAGACAAAGACAAATACCATATGATATCACTTATAACTGGAATCTAATATCCAGCACAAATGAACATCTCCTCAGAAAAGAAAATCATGGACTTGGAGAAGTGACTTGTGGTTGCCTGATGGGAGGGGGAGGGAGTGGGAGGGATCGGGAGCTTGGGCTTATCAGACACAACCTAGAATAGATTTATAAGGAGATCCTGCTGAATAGCATTGAGAACTATGTCTAGATACTCATGTCGCAACAGAAGAAAGGGTGGGGGAAAAAACTGTAACTGCAATG…	T	15	ENSSSCG00000004027	ENSSSCT00000041923	intron_variant,feature_truncation	MODIFIER	SYMBOL=PDE10A	protein_coding	INTRON=13/18,STRAND=1,	KL2,XP4,XP3,HP1,HP2,LA1,LA2,LA3,LW4,LW5,DU1,DU2,DU5,TC3,MP1,MP2,MP3	KL,XP,TC,MP,DU,LW,LA,HP	17	8	2	2	4
GZsv00046	1	3346340	3346489	149	DEL	TGCCGTCAAAATAAATGGCAGCTGCCTCCCTAGCAGTCTCTTCTGGCTGGACCGTGAGTCCAAGATTAACTCCTTAGTTGTCATGGACAAATAATTTTTGCAAAATCAGCTTTAAAAGTTAACATAGTCCTCTATCTTCATTAATAATTG	T	9	ENSSSCG00000004027	ENSSSCT00000041923	intron_variant,feature_truncation	MODIFIER	SYMBOL=PDE10A	protein_coding	INTRON=13/18,STRAND=1,	TC2,TC3	TC	2	1	0	1	0
GZsv00047	1	3349972	3350273	301	DEL	TAAGAATAGTCAATTTTGGAGTTCCCGTCGTGGCGCAGTGGTTAACGAATCCGACTGGGAACCATGAGGTTGCGGGTTCGGTCCCTGCCCTTGCTCAGTGGGTTAACGATCCGGCGTTGCCACGAGCTGTGCTGTAGGTTGCAGACGCGGCTCGGATCCCGAGTTGCTGTGGCTCTGGCGTAGGCCGATGGCTACAGCTCCGATTCAACCCCTAGCCTGGGAACCTCCATATGCCGCGGGAGCGGCCCAAGAAATAGCAACAACAACAACAACAACAAAAGACAAAAAGAGAAAAAAAAAAA	T	13	ENSSSCG00000004027	ENSSSCT00000041923	intron_variant,feature_truncation	MODIFIER	SYMBOL=PDE10A	protein_coding	INTRON=13/18,STRAND=1,	LB1,GL2,XP1,JH2,JH3,TC1,TC2,MP3,RC2	LB,GL,XP,JH,RC,TC,MP	9	7	3	4	0
GZsv00048	1	3451267	3451267	68	INS	C	CTCAGGCACCGCTGGTGTGATTGTACAACCAGGGGTCAGGCACGGCTGGTGTGATTGTACAACCAGGGG	6	-	-	intergenic_variant	MODIFIER	-	-	-	LB1,XP6	LB,XP	2	2	2	0	0
GZsv00049	1	3477170	3477471	301	DEL	TCAATTCATAATTTTTTTTTAATTTTTTGTCTTTTGTCTTTTTGTTGTTGTTGTTGTTGTTGCTATTTCTTGGGCCGCTCCTGCGGCATATGGAGGTTCCCAGGCTAGGGCTCTAATCAGAGCTGTAGCCACCGGCCTACGCCAGAGCCACAGCAACGCGGGATCCGAGCCGCGTCTGCAACCTACACCACAGCTCACGGCAACGCCAGATCATTAACCCACTGAGCAAGGGCAGGGACCAAACCCGCAACCTCATGGTTCCTAGTCGGATTCGTTAACCACTGCGCCACGACGGGAACTCC	T	6	-	-	intergenic_variant	MODIFIER	-	-	-	KL2,LB1,XP3,LW4,LW5,DU1,DU3,DU4,JH2,JH3,MP1	KL,LB,XP,JH,MP,DU,LW	11	7	3	2	2
GZsv00050	1	3592400	3593105	705	DEL	GCTTATGAAAGGCCAGTCGAGTTAAAATCCCTCTCGTCCTGACTCGGAAGAGGCGACACCCCAAATCACTCACGAGAAGCGGTCTTGATGCAAACAGCAAGAGGATTTTTATTCCGAGCGCGCTGGGGCCCACAGTCGTACGCCACGCAGGGGTAGAGGACTGCGGCCCCGAGTGTGGAGTCGGGACAGCTTTTATGGGGTTCATAACAAAGCCCGCGCTTTTACAAACTAATCATTTTAAAATATCGCAAACCAGTCAATTCAAAACTTCGAGAGCCCGCGCTTTGTGGACCAATTAATTTTAAGTTGTTCTGGAGTTACATGTTTGTGCCTGTCTCTGGGTGGGGGAGACATATTGTCACCAAGATATATTTATCAGGATTTTCAACATTTTGTGGC…	G	4	-	-	intergenic_variant	MODIFIER	-	-	-	KL1,QB2,LB2,GL2,GL3,LW4,TC2,MP1,MP2,MP3,RC1,RC3	KL,QB,LB,GL,RC,TC,MP,LW	12	8	4	3	1
GZsv00051	1	3615169	3615471	302	DEL	CAAAAAATTAAAAATAGAGGAGTTCCCGTCGTGGCGCAGTGGTTAATGAATCCGACTAGGAACCATGAGGTTGCGGGTTCGGTCCCTGCCCTTGCTCAGTGGGTTAACGATCCGGTGTTGCCCTGAGCTGTGGTGTAGGTTGCAGACGCGGCTTGGATCCCGCGTTGCTGTGGCTCTGGCGTAGGCTGGTGGCTACAGCTCCGATTCGACCCCTAGCCTGGGAACCTCCATATGCCGTGGGAGCGGCCCAAGAAATAGCAACAACAACAACAACAACAACAAAAAAAGACAAAAAGACAAAAA	C	7	-	-	intergenic_variant	MODIFIER	-	-	-	MP1,MP3	MP	2	1	0	1	0
GZsv00052	1	3655781	3655864	83	DUP:TANDEM	CATGTACACTCTAGAAGCAGGGGTGTATCCCTAAGTATACCCCGTGTACACTCTAGAAGCAGGGTGTATCCCTAAGTATACCCT	CATGTACACTCTAGAAGCAGGGGTGTATCCCTAAGTATACCCCGTGTACACTCTAGAAGCAGGGTGTATCCCTAAGTATACCCTATGTACACTCTAGAAGCAGGGGTGTATCCCTAAGTATACCCCGTGTACACTCTAGAAGCAGGGTGTATCCCTAAGTATACCCT	3	-	-	intergenic_variant	MODIFIER	-	-	-	XP6,LA3,MP1	XP,MP,LA	3	3	1	1	1
GZsv00053	1	3673861	3674171	310	DEL	TCTTTTGTCTTTTTGCCATTTCTTTTTTTTTTTTTTTTTTTTGTCTTTTGTTGTTGTTGTTGTTGTTGTTGCTATTTCTTCGGCCGCTCCCACGGCATATGGAGGTTCCCAGGCTAGGGGTTAAATCGGAGCTGTAGCCACCAGCCTGCGCTAGAGCCACAGCAACGCAGGATCCGAGCCGCGTCTGCAACCTACACCACAGCTCACGGCAACGCCGGATCGTTAACCCACTGAGCAAGGGCAGGGACCGAACCCGCAACCTCATGGTTCCTAGTCGGATTCGTTAACCACTGCGCCACGACGGGAACTCC	T	7	-	-	intergenic_variant	MODIFIER	-	-	-	GL3,XP4,XP5,XP2,XP6,DU1,DU2,DU5,TC1,TC3,JH2,JH3	GL,XP,JH,TC,DU	12	5	2	2	1
GZsv00054	1	3714129	3714806	677	DEL	AGCCCAGGAACTTCCATACACTGAGGGTGCGGCCATTAAAAAAAAGGACGGGGGGAGTTCCCTTCATGGCTTAGTGGTAATGAACCTGACTAGTATCCATGAGGATGCGGGTTCAATCCCTGACTTCTCTCAGTGGGTTAAGGATCCGGCCTTGCTGAGACTGTGGTGCAGGCCAGCAGCTGCAGCTATGATTCGACCTAGCCTGGGAACTTCCATATGCGGCAGGTGCAGCCCTAAAAAACAAAACAAAAAAAAGCTGGAAAAAGACACGAACAAGTAATTCGTAAGTTACTATGATTAAGTCCAACCTTGTTAATTATCTAAGAAATGCAAATGAAAACCAAACAGGGAGCCATTTCCCTCTTTCAAGCTGGCAGAGGTAAATGGTAATGCATAGCG…	A	5	-	-	intergenic_variant	MODIFIER	-	-	-	KL1,GL2,RC2,RC3	KL,GL,RC	4	3	2	1	0
GZsv00055	1	3839468	3839777	309	DEL	ACGTAAGCTTGTTTTTTGGGTTTTTTTTTTAATTTTTTTTTTTGTCTTTTGTTGTTGTTGTTGTTGTTGCTATTTCTTGGGCCGCTCCCGCGGCATATGGAGGTTCCCAGGCTAGGGGTTGAATCGGAGCTGCAGCCACCGTCCTATGCCAGAGCCACAGCAACGCGGGATCCGAGCCGCGTCTGCAACCTACACCACAGCTCACGGCAACGCCGGATCGTTAACCCACTGAGCAAGGGCAGGGACCCAACCCGCAACCTCATGGTTCCTAGTCGGATTCGTTAACCACTGCGCCACGACGGGAACTCCC	A	6	-	-	intergenic_variant	MODIFIER	-	-	-	KL2,XP3,BK3,LW4,LW5,DU1,JH1,JH3,MP3	KL,XP,JH,MP,DU,LW,BK	9	7	2	2	3
GZsv00056	1	3885546	3885663	117	DUP:TANDEM	GTAAGCCAGGCTATTCTCAGGTCTGCATAAGGTACAGCTGCCGGGTACAGGGCAGCAGCCGTCTGGCTCTGCTTTCCACCTCCTCTCCCCTGGCCGCAGAGCATCCCCTGAGACATAA	GTAAGCCAGGCTATTCTCAGGTCTGCATAAGGTACAGCTGCCGGGTACAGGGCAGCAGCCGTCTGGCTCTGCTTTCCACCTCCTCTCCCCTGGCCGCAGAGCATCCCCTGAGACATAATAAGCCAGGCTATTCTCAGGTCTGCATAAGGTACAGCTGCCGGGTACAGGGCAGCAGCCGTCTGGCTCTGCTTTCCACCTCCTCTCCCCTGGCCGCAGAGCATCCCCTGAGACATAA	6	-	-	intergenic_variant	MODIFIER	-	-	-	XP3,XP6	XP	2	1	1	0	0
GZsv00057	1	3902228	3902536	308	DEL	TAAAAATCAACCTCAGGGAGTTCCCGTCGTGGCGCAGTGGTTGACGAATCCGACTAGGAACCATGAGGTTGCGGGTTCGGTCCCTGCCCTTGCTCAGTGGGTTAACGATCCGGCGTTGCCGTGAGCTGTGGTGTAGGTTGCAGACGCGGCTCGGATCTCGCGTTGCTGTGGCTCTGGCGTAGGCCGGTGGCTACAGCTCCGATTCAACCCCTAGTCTGGGACCCTCCATATGCCGCGGGAGCGGCCCAAGAAATAGCAACAACAACAACAACAATAACAACAACAACAAAAGACAAAAAAAAAAAAAAA	T	10	-	-	intergenic_variant	MODIFIER	-	-	-	LB1,XP5,XP3,JH2,TC2,TC3,TI3	LB,XP,JH,TI,TC	7	5	2	3	0
GZsv00058	1	3949878	3950198	320	DEL	TAAGAATGGGGTCTAGGAGTTCCCGTCGTGGCGCAGTGGTTAACGAATCCGACTAGGAACCATGAGGTCGCGGGTTCGATCCCTGCCCTTGCTCAGTGGGTTAACGATCCGGCGTTGCCGTGAGCTGTGGTGTAGGTTGCAGACGCGGCTCGGATCCTGCGTTGCTGTGGCTCTGGCGTAGGCCGGTGGCTACAGCTCCGATTAGAACCCTAGCCTGGGAACCTCCATATGCCGCGGGAGCGGCCCAAGAAATAGCAACAACAACAACAACAACAACAAAAGACAAAAAGACAAAAGACAACAAAAAAAAAAAAAAAAAAA	T	10	-	-	intergenic_variant	MODIFIER	-	-	-	LB1,XP2	LB,XP	2	2	2	0	0
GZsv00059	1	4057578	4057638	60	DEL	TCAGCTGTGGATGTAGCTTTAACCTTGAATTAATTGAATTTTAGAATTGAATCTGTGTATA	T	8	-	-	intergenic_variant	MODIFIER	-	-	-	GL1,GL2,TC1	GL,TC	3	2	1	1	0
GZsv00060	1	4220687	4220687	55	INS	T	TTTCAGAAGATTGTACAGTGTTTTAGAAGAAAGCAAAGCCTGGATGATTCGTAATA	5	-	-	intergenic_variant	MODIFIER	-	-	-	KL2,KL3	KL	2	1	1	0	0
GZsv00061	1	4272158	4272455	297	DEL	TAAAAAATGTGGTCACGGAATTCCCGTCGTGGCGCAGTGGTTAACGAATCCGACTAGGAACCAGGAGGTTGCGGGTTCGGTCCCTGCCCTTGCTCAGTGGGTTAACGATCCGGCGTTGCCGTGAGCTGTGGTGTAGGTTGCAGACGTGGCTCGGATCCCACGTTGCTGTGGCTCTGGTGTAGGCTAGTGGCTACAGCTCCGATTAGACCCCTAGCCTGGGAACCTCCATATGCCGCGGGAGCGGCCCAAGAAATAACAACAACAATAACAACAACAACAACAACAAAAAAAGACAAAA	T	9	-	-	intergenic_variant	MODIFIER	-	-	-	KL2,LW4,LW5,TC1,TC3,TI3,MP1,MP3	KL,TI,TC,MP,LW	8	5	1	3	1
GZsv00062	1	4496112	4496701	589	DEL	CCTAAAAGAGCCATTTTTATTTTTTTTTTAAATTTTTTTATTTTTATTTTTATTTTATTTTCCCACTGTACAGCAAGGGGGTCAGGTTATCCTTACATGTATACATTACAATTACAGTTTTTCCCCCACCATTTCTTCTGTTGCAACATGAGTATCTAGACATAGTTCTCAATGCTATTCAGCGGGATCTCCTTGTAAATCTATTCTAGGTTGTGTCTGATAAGCCCAAGCTCCCGACCCCTCCCACTCCCTCCCCCTCCCATCAGGCAACCACAAGTCTCTTCTCCAAGTCCATGATTTTCTCTTCTGAGGAGATGTTCATTTGTGCTGGATATTAGATTCCAGTTATAAGTGATATCATATGGTATTTGTCTTTGTCTTTCTGGCTCATTTCACTCA…	C	16	-	-	intergenic_variant	MODIFIER	-	-	-	QB3,LB1,LB3,GL2,GL3,DU1,JH3,NJ3,TC3	QB,LB,GL,JH,NJ,TC,DU	9	7	3	3	1
GZsv00063	1	4556400	4556483	83	DEL	ACACAGTCAAGATGGCAATCACCACGGGCTGAAGGCAGGGGGATGGGTACAGAGTTTCCCTAAAGTGGGAGCAGCCGCTTGAGC	A	5	-	-	intergenic_variant	MODIFIER	-	-	-	TC3,MP3	TC,MP	2	2	0	2	0
GZsv00064	1	4635591	4635669	78	DEL	GAAAGAAAGAAAGAAAGAAAGAAAAAAAAAAAAAAAAAAAAAAAAAAAAAAAAAAAAAAAAAAAAAAAAAAAAAAAAAA	G	5	-	-	intergenic_variant	MODIFIER	-	-	-	DU1,DU2,KL2,KL3,JH3,NJ2	KL,JH,NJ,DU	6	4	1	2	1
GZsv00065	1	4748699	4748699	59	INS	C	CTTTAGTCACTGAAATATGAGGTTCATCCCTGAAGATGGTGGGAGAAATGGAACTATGTG	8	ENSSSCG00000004029	ENSSSCT00000042383	intron_variant,feature_elongation	MODIFIER	SYMBOL=QKI	protein_coding	INTRON=5/7,STRAND=-1,	KL1,LB2,LB3,GL3,XP4,XP2,JH2,JH3,TC2,TC3	KL,LB,GL,XP,JH,TC	10	6	4	2	0
GZsv00066	1	4778244	4778244	77	INS	C	CTGCAAGCAATAGGACAATAAGGCTGGGAGATGGGAAATCAATGCAGTGAGCTCCACTACTGCCTCAGCTCCCTGGCT	5	ENSSSCG00000004029	ENSSSCT00000042383	intron_variant,feature_elongation	MODIFIER	SYMBOL=QKI	protein_coding	INTRON=4/7,STRAND=-1,	KL1,TC3	KL,TC	2	2	1	1	0
GZsv00067	1	4833478	4833585	107	DUP:TANDEM	AGGACAGTGTTTTTCCTGTAGCAAAACCATGATCCAATCAGCTAATAAACTGCTCTGGTCACTTACGAACAAATAAACTTTTGATATATGTCTTTGTGATTCTCACTT	AGGACAGTGTTTTTCCTGTAGCAAAACCATGATCCAATCAGCTAATAAACTGCTCTGGTCACTTACGAACAAATAAACTTTTGATATATGTCTTTGTGATTCTCACTTGGACAGTGTTTTTCCTGTAGCAAAACCATGATCCAATCAGCTAATAAACTGCTCTGGTCACTTACGAACAAATAAACTTTTGATATATGTCTTTGTGATTCTCACTT	4	ENSSSCG00000004029	ENSSSCT00000042383	intron_variant	MODIFIER	SYMBOL=QKI	protein_coding	INTRON=2/7,STRAND=-1,	TC1,MP1	TC,MP	2	2	0	2	0
GZsv00068	1	4840064	4840229	165	DUP:TANDEM	AGCTTATACGGATCCTGTTGCAGCAACTGTTGACAAATATACCAAGTAAGGAGCAAGCCAGGATTCAAAACCTAGGCCTGTCTAGCTCAAAACTCAGTATGACCTCAACTGTGTCAGAGTTTTCTCTACTGAATTAACATCCTCACTGCCAGGATACATGTGGTAC	AGCTTATACGGATCCTGTTGCAGCAACTGTTGACAAATATACCAAGTAAGGAGCAAGCCAGGATTCAAAACCTAGGCCTGTCTAGCTCAAAACTCAGTATGACCTCAACTGTGTCAGAGTTTTCTCTACTGAATTAACATCCTCACTGCCAGGATACATGTGGTACGCTTATACGGATCCTGTTGCAGCAACTGTTGACAAATATACCAAGTAAGGAGCAAGCCAGGATTCAAAACCTAGGCCTGTCTAGCTCAAAACTCAGTATGACCTCAACTGTGTCAGAGTTTTCTCTACTGAATTAACATCCTCACTGCCAGGATACATGTGGTAC	4	ENSSSCG00000004029	ENSSSCT00000042383	intron_variant	MODIFIER	SYMBOL=QKI	protein_coding	INTRON=2/7,STRAND=-1,	XP4,XP2	XP	2	1	1	0	0
GZsv00069	1	4944621	4944938	317	DEL	ACCACGGTGTGGAGTTCCCGTCGTGGCGCAGTGGTTAACGAATCCGACTAGGAACCATGAGGTTGCGGGTTCGATCCCCGGCCTTGCTCAGTGGATTAACGATCCGGCGTTGCCGTGAGCTGTGGTGTAGGTTGCAGACGTGGCTCGGATCCCGAGTTGCTGTGGCTCTGGCGTAGGCTGGTGGCTACAGCTCCGATTAGACCCCTAGCCTGGGAACCTCCATATGCCGCGGGAGCGGCCCAAGAAATAGCAACAACAACAACAACAACAACAACAAAAGACAAAAGACAAAACAAACAAACAAACAAACAAAAAAAC	A	4	-	-	intergenic_variant	MODIFIER	-	-	-	KL1,QB2,LB2,LB3,LW4,DU1	KL,QB,LB,DU,LW	6	5	3	0	2
GZsv00070	1	4984333	4984624	291	DEL	TCGAGAGGAGATTTTTTTTTTTTTTTTTTTTTGTCTTTTGTTGTTGTTGTTGCTATTTCTTGGGCCGCTCCCGCGGCATATGGAGGTTCCCAGGCTAGGGGTGGAATCGGAGCTGTAGCCACCTGCCTACGCCAGAGCCACAGTAATGCGGGATCCGAGCCGCGTCTGCAACCTACACCACAGCTCACGGCAACGCCGGATCGTTAACCCACTGAGCAAGGGCAGGGACCGAACCCGCAACCTCATGGTTCCTAGTCGGATTCGTTAACCACTGCGCCACGACGGGAACTCC	T	7	ENSSSCG00000038153	ENSSSCT00000057322	intron_variant,feature_truncation	MODIFIER	SYMBOL=PACRG	protein_coding	INTRON=4/4,STRAND=-1,	KL2,BK3,LW4,LW5,DU3,TI3	KL,TI,DU,LW,BK	6	5	1	1	3
GZsv00071	1	5038803	5039100	297	DEL	ATCAAAGACATTCTTTTTTTTTTTTTTTTTTTTTGTCTTTTGTTGTTGTTGTTGTTGCTATTTCTTGGGCCGCTCCCGCGGCATATGGAGGTTCCCAGGCTAGGGGTTGAATCGGAGCTGCAGCCACCGGCCTACACCAGAGCCACAGCAACGCAGGATCCGAGCTGCGTCTGCAACCTACACCACAGCTCACGGCAACGCCGGATCGTTAACCCACTGAGCAAGGGTAGGGACCGAACCCGCAACCTCATGGTTCCTAGTCGGATTCGTTAACCACTGCGCCATGATGGGAACTCCT	A	4	ENSSSCG00000038153	ENSSSCT00000057322	intron_variant,feature_truncation	MODIFIER	SYMBOL=PACRG	protein_coding	INTRON=4/4,STRAND=-1,	KL3,QB1	KL,QB	2	2	2	0	0
GZsv00072	1	5049951	5050232	281	DEL	TAAGGGGTCCTCTTTTTTTTTTTTTGTCTTTTTTTTGGTTATTTCTTGGGCCGCTCCCACGGCATATGGAGGTTCCCACACTAGGGGTCGAATCGGAGCTGTAGCCACCAGCCTACGCCAGAGCCACAGCAACGCGGGATCCGAGCCCCGTCGGCGACCTACATACACCACAGCTCACGGCAACGCCGGATCGTTAACCCACTGAGCAAGGGCAGGGACTGAACCCGCAACCTCATGGTTCCTAGTCGGATTCGTTAACCACTGCGCCACGACGGGAACTCC	T	4	ENSSSCG00000038153	ENSSSCT00000057322	intron_variant,feature_truncation	MODIFIER	SYMBOL=PACRG	protein_coding	INTRON=4/4,STRAND=-1,	LA1,DU1	DU,LA	2	2	0	0	2
GZsv00073	1	5141369	5141669	300	DEL	AAACATTTTTATCTTTTTTTTTTTTTTTTTTTTTTGTCTTTTGTCTTTGTTGTTGTTGTTGCTATTTCTTGGGCCGCTCCCGCGGCATATGGAGGTTCCCAGGCTAGGGGCTGAATCAGAGCTGTAGCCACCGGCCTACGCCAGAGCCACAGCAACGCAGGATCCGAGCTGCGTCTGCAGCCTACACCACAGTTCACGGCAACGCCGGATCGTTAACCCACTGAGCAAGGGCAGGGACCGAACCCGCAACCTCATGGTTCCTAGTCGGATTCGTTAACCACTGCGCCACGACGGGAACTCC	A	8	ENSSSCG00000038153	ENSSSCT00000057322	intron_variant,feature_truncation	MODIFIER	SYMBOL=PACRG	protein_coding	INTRON=4/4,STRAND=-1,	LB3,GL1,GL2,XP5,XP3,LW4,DU1,DU2,DU3,DU4,DU5,BK1,NJ1,TC3,TI2	LB,GL,XP,NJ,TI,TC,DU,LW,BK	15	9	3	3	3
GZsv00074	1	5173877	5175041	1164	DEL	CTTGCAGTTTTCTGCAGGTCAATGAGCTCTTATTAATCTTTCCAACAACTTGCTTTTCAAATTAAGGAGACTGAGGCACAGAGTAGTTATGTAACCCCTCCAAGTTCACACTGCTGGTAAACCCGGAGCCAGGATTCAAACCCAAGAAACTCTGAAATTCTCTCCTATGTCTTGTTTTTCCACATATCGTCCCACCTGTCCTTGTTCACAGGCTGAGCCCCTATTGAATGCTCCAAACCCCATGCAGGCAGAGTGGCTGGACCCTCTTGCCCAGCTGGGTGGGCAGAGACAGACGCAGACGATGTAGTCTGCTCCCTGAGTGGGGCCCAGGGGTCCTCTGGAAGGCTGGTGGGTGCAGGGCCCGTGGGAGTCCAGAATATCCCTGGCAGCACCCAGAGC…	C	6	ENSSSCG00000038153	ENSSSCT00000057322	intron_variant,feature_truncation	MODIFIER	SYMBOL=PACRG	protein_coding	INTRON=4/4,STRAND=-1,	KL1,LB1,XP4,DU2,JH3,MP1,MP2,MP3	KL,LB,XP,JH,MP,DU	8	6	3	2	1
GZsv00075	1	5250396	5251992	1596	DEL	GAACTCTGAAATGGACTGATATGGTTATTATTTTTTCAAGCATGAGTTAATGATCCAGTTGGAATGATTACCCGACTATTAAGCAAGTCCAAGTGGAAAGGGCATATGCACAATGCAGTCATGTAGCCCTAATTTGAATCTTCGTTCTGCTTTCACTAGCTGGGGAAGATTATTTAACCATTCTAAACTTCAGTCATGTCATCTATAAAAACGGAGATAGCAACATTACCATAAGTAATGATTGTGAGGATAAGGCTAGTCTCTTTAAAACATGTAACCCAGGGGAAAGCAGAGACGAGGACAATAAATGACAGCTATTGCCATCATTACTGCTGTTGGCATTAGATTTCATTTCCTTACAAGTCCATCCAGTTTTGGCTGTTGATAAAATAATTTCTG…	G	4	ENSSSCG00000038153	ENSSSCT00000057322	intron_variant,feature_truncation	MODIFIER	SYMBOL=PACRG	protein_coding	INTRON=2/4,STRAND=-1,	NJ3,TI1	NJ,TI	2	2	0	2	0
GZsv00076	1	5272289	5272563	274	DEL	TTATATATTATTTTTTTTTTTTTTTTTTTGTCTTTTGTTGTTGCTATTTCTTGGCCGCTCCCGGCATATGGAGTTCCCAGGCTAGGGTTGAATCGGAGATGCAGCCACCGGCCTACGCCAGAGCACAGCAACGCGGATCCGAGCCGCGTCTGCAACTACACCACAGCTCAGGGCAACACCGGATCGTTTACCCACTGAGCAAGGGCAGGGACCGAACCCGCAACCTCATGGTTCCTAGTCGGATTCGTTAACCACTGCGCCACGACGGGAACTCC	T	10	ENSSSCG00000038153	ENSSSCT00000057322	intron_variant,feature_truncation	MODIFIER	SYMBOL=PACRG	protein_coding	INTRON=2/4,STRAND=-1,	KL2,XP4,XP2,XP6,LW2,BK2,BK3,DU1,DU2,DU3,DU4	KL,XP,DU,LW,BK	11	5	2	0	3
GZsv00077	1	5361227	5361537	310	DEL	GAGAAATTGGTGTTTTTGTTTTGTTTTGTTTTGTTTTTTGTCTTTTGTCTTTTTTGTTGTTGTTGTTGTTGCTATTTCTTGGGCCGCTCCCGCGGCATATGGAGGTTCCCAGGCTAGGGGTTGAATCGGAGCTGTAGCCTTCAGCCTACGCCAGAGCCACAGCAACGCGGGATCCGAGCCGCGTCTTCGACCTACACCACAGCTCAGGGCAACGCCAGATCCTTAACCCACTGAGCAAGGGCAGGGACCGAACCCGCAACCTCATGGTTCCTAGTCGGATTCATTAACCACTGCGCCACGACGGGAACTCC	G	3	ENSSSCG00000038153	ENSSSCT00000057322	intron_variant,feature_truncation	MODIFIER	SYMBOL=PACRG	protein_coding	INTRON=2/4,STRAND=-1,	TC2,RC2	RC,TC	2	2	0	2	0
GZsv00078	1	5365832	5366149	317	DEL	TTGGGATTATTTTATTTTATTTATTTATTTATTTATTTATTTTTGTCTTTTGTCTTTTTGTTGTTGTTGTTGTTGTTGCTATTTCTTGGGCCGCTCCCGCGGCATATGGAGGTTCCCAGGCCAGGGGTTGAATCGGAGCTGTAGCCACCGGCCTACGCCAGAGCCACAGCAACGCGGGATCCGAGCCACGTCTGCAACCTACAGCACAGCTCACGGCAACGCCGGATCCTTAACCCACTGAGCAAGGGCAGGGACCGAACCCGCAACCTCATGGTTCCTAGTCAGATTCGTTAACCACTGCTCCACGACGGGAACTCC	T	8	ENSSSCG00000038153	ENSSSCT00000057322	intron_variant,feature_truncation	MODIFIER	SYMBOL=PACRG	protein_coding	INTRON=2/4,STRAND=-1,	QB2,XP3,XP6,TC2,TC3,MP3	QB,XP,TC,MP	6	4	2	2	0
GZsv00079	1	5467021	5467199	178	DEL	ATGATTAGAGAATTTTTTTTTTTTTTTTTTTTTTTTTTTTTTGGTCTTTTTAGTGCTGCACCTGTGGCATTTGGAAGTTCCCAGGCTAGGGGTCCAATAGGAGCGGTAGCTGCCGTCCTACACCACAGCCACAGCAGCACTGGATCCCAGCTCACCACAGTGCTGGATCCTTAACCCAC	A	5	ENSSSCG00000038153	ENSSSCT00000057322	upstream_gene_variant	MODIFIER	SYMBOL=PACRG	protein_coding	DISTANCE=1822,STRAND=-1,	LW4,LW5,DU4,TI2	TI,DU,LW	4	3	0	1	2
GZsv00080	1	5479105	5479380	275	DEL	GCTGAAGTAATTTTTTTTTTTTTTTTTTTTTTTTTTTTGTCTTTTGTTGTTGTTGTTGTTGTTGTTGCTATTTTTGGCGCTTCCGGCATATGGAGTTCCAGCTAGGGTCTAATCGGAGCTGTAGCCACTGCCTGCACCAGAACCACAGCACGCAGATCCGAGCCGCATCTGCACCTACACCGCAGCTCACGCACGCCGATCCTACCCACTGAGCAAGGCACCGAACCCGCACCCATGGTCCTAGTCGGATTCTTAACCACTGCCCACGACGGAACT	G	8	-	-	intergenic_variant	MODIFIER	-	-	-	KL1,KL3,QB3,LB3,GL1,GL3,XP2,BK2,DU2,MP3	KL,QB,LB,GL,XP,MP,DU,BK	10	8	5	1	2
GZsv00081	1	5511131	5511381	250	DEL	TTGATATTTTTTTTTTTTTTTTTTTTTTTTTTTTTTTTTTTTTTTTTTTTTTTTTTTTTTTTTTGTTGCTATTTCTTCGCTCCCGGCATATGGAGTTCAGTAGTCTAATCGGAGCTGTAGCACGTACGCAGAGCACAGACGGGATCGAGCCGTCTGCAACTACAAAGCTCACGCAACGGATTGTTAACACTGACAAGGCAGGAGAACCGCAACTCATGTTCTAGTCGATTCGTTAACCTGCGCCACGAATC	T	14	-	-	intergenic_variant	MODIFIER	-	-	-	QB1,QB2,QB3,XP2,XP3,XP6,LW4,LW5,JH1,JH3,NJ3,TC2,TI1,TI2	QB,XP,JH,NJ,TI,TC,LW	14	7	2	4	1
GZsv00082	1	5599451	5600068	617	DUP:TANDEM	GATTATATATTTTTAAAAAAACATCTATTAGAATGACATAGGTGTAATTACAACATGCATACATAAGAAAGTTAATATGATTCCTGTATTAAGCACCACTTAAAATCCAAGTAGCCAGTGGAAAAATAGGCAAAACCAAGGGCCACTTAGACAAGCAACTTACCCTTAAAATCCCAGTCCCTTTGGCTTGACTTTTTTGGGGAAATGAAGCAAAATCTGATGCTAGCAGGACACAGAAATCAAGATTAATGTTTCTTCTAAACAACTTGAACTTGCATTGGACCATCAGGACAATCCAGATTTTAAAATGAAGTTGAGCTAGCACAGGAGAAAATAGTTTGTGACTATATTAAAAGTGAGAAGACAGTGAAGAAAAATAAAGCATCACTGTTTATCAGA…	GATTATATATTTTTAAAAAAACATCTATTAGAATGACATAGGTGTAATTACAACATGCATACATAAGAAAGTTAATATGATTCCTGTATTAAGCACCACTTAAAATCCAAGTAGCCAGTGGAAAAATAGGCAAAACCAAGGGCCACTTAGACAAGCAACTTACCCTTAAAATCCCAGTCCCTTTGGCTTGACTTTTTTGGGGAAATGAAGCAAAATCTGATGCTAGCAGGACACAGAAATCAAGATTAATGTTTCTTCTAAACAACTTGAACTTGCATTGGACCATCAGGACAATCCAGATTTTAAAATGAAGTTGAGCTAGCACAGGAGAAAATAGTTTGTGACTATATTAAAAGTGAGAAGACAGTGAAGAAAAATAAAGCATCACTGTTTATCAGA…	6	-	-	intergenic_variant	MODIFIER	-	-	-	GL1,XP1,XP3,MP1	GL,XP,MP	4	3	2	1	0
GZsv00083	1	5655988	5656766	778	DEL	CGCATGACTGTTTTCTGTTGTCTTCCTCCTTCAGTTTTTGTTTTTCAGTTTCTCCATCTTTGGAGGAATGATTGACAAATATAATTGTTTATGTGTGTAACTGTGTAATTACATGTAATTATATGTAACTGTAATTGTGTACAGTGCAGTGTATACAGTTGTGTGTGGTTTATGTACACATACATGGCGGGATGATTACCAAGATCAAGGCAACTAACACAACCACCACGTCGCATAGTGAACTCTCTGTGTGTATGTGTGTGTAGGTGTGTGTGTTCCAAGAATGCTGGAGACCTCCCCTCAGCCACTTTCAAGTAGACGGTGCTGTATCATTGGCTGTAGTGACCGAGAAGGTCCTTAGAGCATCTTCTATAACTAAACCCTTTGACCTACGTCTTC…	C	5	-	-	intergenic_variant	MODIFIER	-	-	-	LB3,XP6,JH3	LB,XP,JH	3	3	2	1	0
GZsv00084	1	5667677	5667994	317	DEL	GAGACTTTTATTTATTTATTTATTTATTTATTTTTTTGTCTTTTTGTCTTTTTTTGTTGTTGTTGTTGTTGTTGTTGCTATTTCTTGGGCCGCTCCCGCGGCATATGGAGGTTCCCAGGCTAGGGGTTGAATCGGAGCTGTAGCCACCGGCCTACGCCAGAGCCACAGCAACGCGGGATCCGAGCCGCGTCTGCAACCTACACCACAGCTCACGGCAACGCCGGACCGTTAACCCACTGAGCAAGGGCAAGGATCGAACCTGCAACCTCATGGTTCCTAGTCGGATTCGTTAACCACTGCGCCACGACGGGAACTCCC	G	13	-	-	intergenic_variant	MODIFIER	-	-	-	QB1,QB3,LB1,LB2,XP3,XP6,JH2,NJ3,TC2,TC3,TI2,MP1,MP2,MP3	QB,LB,XP,JH,NJ,TI,TC,MP	14	8	3	5	0
GZsv00085	1	5682317	5682617	300	DEL	CAGGTTCTTTTTTTTTTGTTGTTGTTGTTGTTGTTGTTGTTGTTGTTGTTGTTGTTGTTGCTATTTCTTGGGCCGCTCCCGCGGCATATGGAGGTTCCCAGGCTAGGGGTTGAATTGGAGCTGTAGCCACCGGCCTACGCCAGAGCCACAGCAACGCGGGATCCGAGCCGCGTCTGCAACCTACACCACAGCTCACGGCAACGCCGGATCGTTAACCCACTGAGCAAGGGCAGGGACCGAACCCGCAACCTCATGGTTCCTAGTCGGATTCGTTAACCACTGCGCCACGACGGGAACTCCG	C	9	ENSSSCG00000004032	ENSSSCT00000048870	intron_variant,feature_truncation	MODIFIER	SYMBOL=PRKN	protein_coding	INTRON=1/11,STRAND=1,	KL2,KL3,QB1,QB3,LB1,LB3,XP1,XP3,XP6,DU4,BK1,JH2,NJ1,NJ2,NJ3,TC3,TI1,TI2,MP1,MP2,MP3,RC1,RC2,RC3	KL,QB,LB,XP,JH,NJ,RC,TI,TC,MP,DU,BK	24	12	4	6	2
GZsv00086	1	5686655	5686954	299	DEL	CAAAGAAGCACAGCGGAGTTCCCGTCGTGGCGCAGTGGTTAACGAATCCGACTAAGAACCATGAGGTTGCGGGTTCGGTCCCTGCCCTTGCTCAGTGGGTTAAGGATCCGGCGTTGCCGTGAGCTGTGGTGTAGGTTGCAGACGCGGCTCGGATCCCGCGTTGCTGTGGCTCTGGCGTAGGCCGGTGGCTACAGCTCCGATTCGACCCCTAGCCTGGGAACCTCCATATGCCGCGGGAGCGGCCCAAGAAATAGCAACAATAACAACAACAACAAAAAGACAAAAGACAAAAAAAAAAAA	C	3	ENSSSCG00000004032	ENSSSCT00000048870	intron_variant,feature_truncation	MODIFIER	SYMBOL=PRKN	protein_coding	INTRON=1/11,STRAND=1,	KL1,XP4,XP5,XP2,XP6,LW5,JH1,JH3,NJ2,MP1,MP2,MP3	KL,XP,JH,NJ,MP,LW	12	6	2	3	1
GZsv00087	1	5748144	5748441	297	DEL	AAATAATTTCCTTGGAGTTCCCATCGTGGCGCAGTGGTTAACGAATCCGACTAGGAACCATGAGGTTGCGGGTTCGGTCCCTGCCCTTGCTCAGTGGGTTAACGATCCGGCGTTGCCATGAGCTGTGGTGTAGGTTGCAGACAGGGCTCGGATCCCGGTTGCTATGGCTCTGGCGTAGGCCGGTGGCTACAGCTCCGATTCAACCCCTGGCCTGGGAACCTCCATATGCCGCGGGAGCGGCCCAAGAAAATAGCAACAACAACAACAACAACAACAACAAAAAGACAAAAAAAAAATT	A	11	ENSSSCG00000004032	ENSSSCT00000048870	intron_variant,feature_truncation	MODIFIER	SYMBOL=PRKN	protein_coding	INTRON=2/11,STRAND=1,	QB1,QB2,XP4,XP3,XP6,JH3,TC2,TC3,TI1,MP3,RC3	QB,XP,JH,RC,TI,TC,MP	11	7	2	5	0
GZsv00088	1	5757148	5757148	117	INS	T	TCTAATACCACGTAAACCTTCAAATATGACTTAGGTGCCTTCAAAACACATAAACATACCTAATACCAGCGTAAACCTTCAAATATGACTTAGGCGCCTTCAAAACACATAAACATAC	8	ENSSSCG00000004032	ENSSSCT00000048870	intron_variant,feature_elongation	MODIFIER	SYMBOL=PRKN	protein_coding	INTRON=2/11,STRAND=1,	KL2,GL3,XP3,XP6,DU5,NJ1,TI1,RC1	KL,GL,XP,NJ,RC,TI,DU	8	7	3	3	1
GZsv00089	1	5834181	5834475	294	DEL	TAGATAAAACAACTTTTTTTTTTTTTTGTCTTTTGTCTTTTTGTTGTTGTCGTTGCTATTTCTTGGGCCGCTCCCGCGGCATATGGAGGTTCCCAGGCTAGGGGTCCAATCGGAGCTGTAGCCACCGGCCTACACCAGAGCCACAGCAACGCGGGATCCGAGCCGTGTCTGCAACCTACACCACAGCTCACGGCAACGCCGGATCGTTAACCCACTGAGCAAGGGCAGGGACCGAACCCGCAACCTCATGGTTCCTAGTCGGATTCGTTAACCACTGCGCCACGATGGGAACTCC	T	3	ENSSSCG00000004032	ENSSSCT00000048870	intron_variant,feature_truncation	MODIFIER	SYMBOL=PRKN	protein_coding	INTRON=2/11,STRAND=1,	KL2,KL3,QB1,XP4,DU2,TC3,TI1,TI2,RC1	KL,QB,XP,RC,TI,TC,DU	9	7	3	3	1
GZsv00090	1	5878095	5878399	304	DEL	TAAAAATTCCACTTATAGGAGTTCCCGTCGTGGCGCAGTGGTTAACCATGAGGTTGCGGGTTCGGTCCCTGCCCTTGCTCAGTGGGTTAAGGATCCGGCGTTGCCGTGAGCTGTGGTGTAGGTTGCAGACGCGGCTCGAATCCCGCGTTGCTGTGGCTCTGGCGTAGGCTGGTGGCTACAGCTCCGATTCAACCCCTAGCCTGGGAACCTCCATATGCCGCGGGAGCGGCCCAAGAAATAGCAACAACAACATCAACAACAACAACAGACAAAAAAAAAAAGACAAAAAGAGACAAAAAAAAAAA	T	22	ENSSSCG00000004032	ENSSSCT00000048870	intron_variant,feature_truncation	MODIFIER	SYMBOL=PRKN	protein_coding	INTRON=3/11,STRAND=1,	LB1,GL1,GL2	LB,GL	3	2	2	0	0
GZsv00091	1	5946709	5946794	85	DUP:TANDEM	CCAGTTCAGTTCAGTGGGTTAAAGGATCCGGCGTTGCCTTAGCTATGGCATAGGTTGAAGCTGTGCCTCAGATTCAATCCCAGGAA	CCAGTTCAGTTCAGTGGGTTAAAGGATCCGGCGTTGCCTTAGCTATGGCATAGGTTGAAGCTGTGCCTCAGATTCAATCCCAGGAACAGTTCAGTTCAGTGGGTTAAAGGATCCGGCGTTGCCTTAGCTATGGCATAGGTTGAAGCTGTGCCTCAGATTCAATCCCAGGAA	8	ENSSSCG00000004032	ENSSSCT00000048870	intron_variant	MODIFIER	SYMBOL=PRKN	protein_coding	INTRON=4/11,STRAND=1,	HP1,LA1,LA2,LW1,LW4,DU4,NJ1,NJ2,TI3,MP2,MP3	NJ,TI,MP,DU,LW,LA,HP	11	7	0	3	4
GZsv00092	1	5996094	5996403	309	DEL	GAAGAATTGGCTGTTGTTGGAGTTCCCGTCGTGGCGCAGTGGTTAACGAATCCGACTAGGAACCATGAGGTTGCGGGTTCGATCCCTGCCCTTGCTCAGTGGGTTAACGATCCGGCGTTGCCGTGAGCTGTGGTGTAGGTTGCAGACGCGGCTCGGATCCAGCGTTGCTGTGGCTCTGGCGTAGGCCGGTGGCTACAGCTCCGATTCAACCCCTAGCCTGGGAACCTCTATATGCCGCGGGAGCGGCCCAAGAAATAGCAACAATAACAACAACAACAACAACAAAAAAGACAAAAGACAAAAAAAAAAA	G	17	ENSSSCG00000004032	ENSSSCT00000048870	intron_variant,feature_truncation	MODIFIER	SYMBOL=PRKN	protein_coding	INTRON=4/11,STRAND=1,	KL2,GL1,GL3,XP1,XP4,XP3,XP6,TC2,TI2,MP3,RC3	KL,GL,XP,RC,TI,TC,MP	11	7	3	4	0
GZsv00093	1	6000520	6000770	250	DEL	TCTTTATGTCTGTTAAGTCTGCTTCTGTTTTTATATTCATCAATTTGTTTTAATTTTTAGATTCCACATATATCATACAGTATTTGTCTTTATCTGACTTATTTAACATAATGCCTCCAAGTCTACCCATGTTACTGCAAATGGTAAAATTTCATTTTTTATGGTTGAGTAGTATCCACTGTGTGTGTGTGTATTATACGTATGTACATATATGTATGCATATACATATGCATATATGCATACCACATTTC	T	4	ENSSSCG00000004032	ENSSSCT00000048870	intron_variant,feature_truncation	MODIFIER	SYMBOL=PRKN	protein_coding	INTRON=4/11,STRAND=1,	KL1,QB3,RC3	KL,QB,RC	3	3	2	1	0
GZsv00094	1	6020779	6020852	73	DEL	TCTGTAGAGAGGAATAAGCTTGTCCAGGGCAACCCCTTGTGGTAGTATTTTAGACTATAAATAATAAGTGTGTG	T	3	ENSSSCG00000004032	ENSSSCT00000048870	intron_variant,feature_truncation	MODIFIER	SYMBOL=PRKN	protein_coding	INTRON=4/11,STRAND=1,	JH3,TC1	JH,TC	2	2	0	2	0
GZsv00095	1	6084056	6084231	175	DEL	ACCCCCCAAACTGTCTCCTTTGGAACCCATAAATTTTTCAAAGTCAGTTGTTATAAATGGAAAAATTTTGTTCTTTTTTTTTATTACCCAATGAATTTATTACATTTATAGTTGTACAATGATCATCACAATCTAATTTTGATAGGATTTCCATCCCACATCCCCAGCACATCACC	A	15	ENSSSCG00000004032	ENSSSCT00000048870	intron_variant,feature_truncation	MODIFIER	SYMBOL=PRKN	protein_coding	INTRON=5/11,STRAND=1,	QB1,GL1	QB,GL	2	2	2	0	0
GZsv00096	1	6119407	6119684	277	DEL	TGGTTTTCAAGCCAGCTTGGTCCCTGCCATGGGCCCCTGTGTGTCTTCCTCTCAACCGTCTCCTAAATGCACCCTCTGGTCTAGGGCCCATAGTTCATCTTTGCTTTGTGGCTGCTGTTAATGTCACTTGCCTTTATTTGGGGTATGCTATTTTCAAAGAGTGTATGCCCTTTGTAACAAGAAATATATAAAGAAAATAAATTAATGGTTTTCTCCATTCTCCCAGTTTCATTCCCCCAAGAAGATTACCGTGAGCTTTTTTTCTGTGTACTTTTCTA	T	4	ENSSSCG00000004032	ENSSSCT00000048870	intron_variant,feature_truncation	MODIFIER	SYMBOL=PRKN	protein_coding	INTRON=5/11,STRAND=1,	LW5,DU1,MP2	MP,DU,LW	3	3	0	1	2
GZsv00097	1	6138924	6143056	4132	DEL	TGCCAAAGTGAATTAATGAATAAAGTCGAAGAATTTTTTTTGTTCCAAACTTTTAAGCAAAGACAGCTTATAATCATTTAAGCGATATCTCCCTTTGGCCTTTGGGACTGTACTCCATGGCCTTTTATTTCATTTTATTTTATTTTTGTTGTTGTTGTTGTTTAGGGCCTCACCCACAGTATATGGAGGTTCCCAGGCTAAGGGCTGAATGGGAGCTGTAGCTGCTGGCCTACACCACAGCCGCAGCAATGCAATATCCGAGCCGTGTCTTCAACCTACACCACAGCTCATGGCAAAGCCAGATCCTTAACCCACTAAGCAAGGCCAGGGATCGAACCTGCATCCTCATGGATGCTAGTAAGATTTGCTTCCGCTGAACCATGATGGGAACTCTACATG…	T	4	ENSSSCG00000004032	ENSSSCT00000048870	intron_variant,feature_truncation	MODIFIER	SYMBOL=PRKN	protein_coding	INTRON=6/11,STRAND=1,	BK2,LW4,DU1,DU2,DU3,MP3,XP2,DU4,NJ2,MP1,MP2	XP,NJ,MP,DU,LW,BK	11	6	1	2	3
GZsv00098	1	6173788	6174358	570	DEL	TTGAAGAGGAAGTGTTTCTATGAGGCCAGCATCACACTGAAACCAGATCCAGACAAAGGCAACACAAAAAAAGGAAAAAAGAGAGAAAATTACAGGCTAATATCACTGATGGACAGAGATGCAAAAATCCTCACCAAAATATTAGCAAATCAAATTCAACTATACGTTCAAAAGATTGTACATCATGGTCAAGTGGGATTTATTCAGGGATGCAAAGATGTTTCTATATTTGTAATCAGACAGTATGATACACCACATTAACAAATTGAAAAATAACTATCATATGATCATCTCAATAGATGCAGAAAGGTTTTGTCAGAATTCAGCATCCATGTATGATAAAACCTCTCAACAATGTGGGTATAGAGGAAACATCCCTCAACACAATAGAGGCCACTT…	T	7	ENSSSCG00000004032	ENSSSCT00000048870	intron_variant,feature_truncation	MODIFIER	SYMBOL=PRKN	protein_coding	INTRON=6/11,STRAND=1,	KL2,LB1,GL2,DU5,JH2,NJ1,TC3	KL,LB,GL,JH,NJ,TC,DU	7	7	3	3	1
GZsv00099	1	6286876	6288377	1501	DEL	CACGACCACAGAGTGACTGGTGATGGAGAGAGGAGCGTGATGAATAGGAGAGTCAGGGTGTTATTTTAGGAGAATGAAATGGAAAACAATGCACGTGAAGTTCCTAGCAAGGTCCCTCATGCAAAGTCGATGTTCATAAATACTAGTATTTCTCCCTTTCCTCTTTTATCTAGCACTTGGGGAATTAATTGTATAGTCCCTCTGGCTATGAAAACCAAAAAACAAACAAAAAAAAAACCTTTCAATGGGTGTCATGTGTGTCACTCACCTAACATTTTGTAAATACTAAGAATATTCTCAAGAGATGAACAGTCTTACCTCATAACCATTCCAGTTATTGTATTTGACATCTCTGCTTGCTCAATCTTTATATCTTCTATTTCTTTGTTCATTGTTTCT…	C	6	ENSSSCG00000004032	ENSSSCT00000048870	intron_variant,feature_truncation	MODIFIER	SYMBOL=PRKN	protein_coding	INTRON=6/11,STRAND=1,	KL1,XP2,XP3,XP6	KL,XP	4	2	2	0	0
GZsv00100	1	6375843	6376132	289	DEL	TGAGAAGTGGGCTTTTATCTTTTTTTTTCTTTTTTTTCTTTTTTTTTTGCTATTTCTTTGGGCCGCTCCCGCGGCATATGGAGGTTCCCAGGCTAGGGGTCCAATCGGAGCTGTAGCCACCGGCCTACGCCAGAGCCACAACAACGCGGGATCCGAGCCACATCTGCAACCTACACCACAGCTCACGGCAACGCCGGATCCTTAACCCACTGAGCAAGGCCAGGGATCGAACCCACAACCTCATGGTTCCTAGTCGGATTCGTTAACCACTGCGCCACGACGGAAACTCC	T	5	ENSSSCG00000004032	ENSSSCT00000048870	intron_variant,feature_truncation	MODIFIER	SYMBOL=PRKN	protein_coding	INTRON=7/11,STRAND=1,	KL1,XP2	KL,XP	2	2	2	0	0
GZsv00101	1	6423940	6424159	219	DEL	GAACAGGAGTTCCCATCGTGGCGCAGTGGTTAACGAATCCGACTAGGAACCATGAGGTTGCAGGTTCGATCCCTGCCCTTGCTCAGTGGGTTAACGATCCGGCGTTGCCGTGAGCTGTGGTGTAGGTTGCAGACGCGGCTCGGATCGGTTCAGCGTAGCTACAGCTGATCAAGCTGGAATCATAGCGTGGAAAAAAAAAAAAAAAAAAAAAAAAAAAAAA	G	14	ENSSSCG00000004032	ENSSSCT00000048870	intron_variant,feature_truncation	MODIFIER	SYMBOL=PRKN	protein_coding	INTRON=7/11,STRAND=1,	QB1,QB2,LB2,DU5,RC2	QB,LB,RC,DU	5	4	2	1	1
GZsv00102	1	6520822	6521025	203	DUP:TANDEM	TAACTGTTCCTTTTCACCAAGCAGGGTCCATTTATCACTTTATCACCCAGTGTTCATACTTTCACTCAGATAAATACAGATATTCTCTTCTTAGTTCTAATTTGTCACAGGTCTCCTCCATCAAGACAAAGCCTACTCTGAGGAGGTATTTACTCAGAAAAAGAAAGAGAAAGTCCTGTTGAAAGTGGGATAAGAGAGTTGGGA	TAACTGTTCCTTTTCACCAAGCAGGGTCCATTTATCACTTTATCACCCAGTGTTCATACTTTCACTCAGATAAATACAGATATTCTCTTCTTAGTTCTAATTTGTCACAGGTCTCCTCCATCAAGACAAAGCCTACTCTGAGGAGGTATTTACTCAGAAAAAGAAAGAGAAAGTCCTGTTGAAAGTGGGATAAGAGAGTTGGGAAACTGTTCCTTTTCACCAAGCAGGGTCCATTTATCACTTTATCACCCAGTGTTCATACTTTCACTCAGATAAATACAGATATTCTCTTCTTAGTTCTAATTTGTCACAGGTCTCCTCCATCAAGACAAAGCCTACTCTGAGGAGGTATTTACTCAGAAAAAGAAAGAGAAAGTCCTGTTGAAAGTGGGATAAGAG…	4	ENSSSCG00000004032	ENSSSCT00000048870	intron_variant	MODIFIER	SYMBOL=PRKN	protein_coding	INTRON=8/11,STRAND=1,	DU3,JH3,NJ3,TI1	JH,NJ,TI,DU	4	4	0	3	1
GZsv00103	1	6530568	6530854	286	DEL	TTAAAACTGGAAAACAGGAGTTCCCGTCGTGGCACAGTGGTTAACGAATCCGACTAGGAACCATGAGGTTGCGGGTTCGGTCCCTGCCCCTTGCTCAGTGGGTTAAAGATCCGGCGTTGTCGTGAGCTGTGGTGTAGGTTGCAGACACGGCTCGGATCCCGCATTGCTGTGGCTCTGGTGTAGGCCGGTGGCTACAGCTCCGATTTGACCCCTAGCCTGGGAACCTCCATATGCCGCGGGAGCGGCCCAAGAAATAACTAAAAAAGACCAAAAAAAAAAGAAAACTC	T	14	ENSSSCG00000004032	ENSSSCT00000048870	intron_variant,feature_truncation	MODIFIER	SYMBOL=PRKN	protein_coding	INTRON=9/11,STRAND=1,	QB2,XP1,XP2,XP3,XP6,JH1,TI3	QB,XP,JH,TI	7	4	2	2	0
GZsv00104	1	6547791	6548518	727	DEL	ACTCCTACGTTAAGATCATTCAGACAAGATAACCCTTGTTAACAGAGAAATAATCATTCAAACAGAGCAAAGCAGGGTTCCTGCCTTCTAAGGTAAACCCCTTACATAACGAACGACACCTCCAGCAAACCACACGTCGTGCTCCCCGGGTGCACAGCGTGAGGTTTAAGGAAGGCCTTGTTGATTTGGCTTTGTTGTTGTTGCCGTGGTGGTGGTTTCATTTCCAAGACGCACCGTCTAGCCTCCTACCCTCACAGACAACTTTTCCCATTCACTCAAGCTGAAGAGTCACCTCTCCTCAGGAGGTAGTTTTACCATCTCCTGGGGCAGCATTTAATGACCTGTACCAGCAAGACGCTGCTCCATGTCAAACCTCAGGCCTTTCTTGCTGGAATCTAA…	A	4	ENSSSCG00000004032	ENSSSCT00000048870	intron_variant,feature_truncation	MODIFIER	SYMBOL=PRKN	protein_coding	INTRON=9/11,STRAND=1,	TI2,LB1,GL1,GL3,XP1,XP5,XP2	LB,GL,XP,TI	7	4	3	1	0
GZsv00105	1	6594006	6596037	2031	DEL	TTGTTTGTTTGTTTGGTAGGAGACCTAAATACCCCCCTCACATCAATGGACAGATCCTCTAGACAGAAAACCAATAAAGCAACAGAGATCCTAAAGGAAACAATAGAAAAGTTAGACTTAATTGATATCTTCAGGACACTACATCCAAAAAAAGCAGAATACACATTCTTCTCAAATGCTCATGGAACATTCTCAAGAATCGACCACATATTGGGACACAAAGCGAATCTCAATAAATTTAGGAGCGTTGAAATTATCTCAAGTATCTTCTCTGACCACAATGCCATGGAATTAGAAATCAACCATGGGAAAAGCAAAGAGAAAAAACCTACTCCATGGAGACTAAACAACATGCTACTAAAAAACCAATGGGTCAATGAGGAAATCAAGAAGGAAATT…	T	5	ENSSSCG00000004032	ENSSSCT00000048870	intron_variant,feature_truncation	MODIFIER	SYMBOL=PRKN	protein_coding	INTRON=9/11,STRAND=1,	LB3,XP3,XP6,HP2,LW1,LW2,LW3,DU1,DU2,NJ2,TC2,MP3,RC3	LB,XP,NJ,RC,TC,MP,DU,LW,HP	13	9	2	4	3
GZsv00106	1	6608337	6608478	141	DEL	CAGAAATGCGGATCTATCAATGTATACATCTAAGGATGACTTGACCCCCTTGCTGTACAGTGGGAAAATAATAATAAAAAAATAAATTAATTAATTAAAAAAAAAATTAAAAAAAGAAGACTAAAAAAAAAAAAAAAAAAAA	C	4	ENSSSCG00000004032	ENSSSCT00000048870	intron_variant,feature_truncation	MODIFIER	SYMBOL=PRKN	protein_coding	INTRON=9/11,STRAND=1,	QB3,XP2,XP6,HP1,HP2,LA1,LA2,LA3,LW1,LW2,DU2,DU3,DU4,JH3,TI1,TI3,MP1,MP2,MP3	QB,XP,JH,TI,MP,DU,LW,LA,HP	19	9	2	3	4
GZsv00107	1	6667325	6667428	103	DEL	TGGACTGAGTACTGAGTGTCTTAGCCCAGTGGACTGAGTACTGAGTGTCTTAGCTCAGTGGACAGCAAGACTGAGTACTGAGAGTCCTAGCCCAGTGGATGGCG	T	4	ENSSSCG00000004032	ENSSSCT00000048870	intron_variant,feature_truncation	MODIFIER	SYMBOL=PRKN	protein_coding	INTRON=9/11,STRAND=1,	GL2,XP1,XP6	GL,XP	3	2	2	0	0
GZsv00108	1	6713247	6713247	82	INS	T	TTGTTATAACTTCCATACGTATTAACAGAGTCTTCTAGGCACGAAATTTAAAACCTCTTTAAGGGCACTTTGATTTACCTGGG	5	ENSSSCG00000004032	ENSSSCT00000048870	intron_variant,feature_elongation	MODIFIER	SYMBOL=PRKN	protein_coding	INTRON=10/11,STRAND=1,	KL3,NJ2,TC2,TC3	KL,NJ,TC	4	3	1	2	0
GZsv00109	1	6714198	6715755	1557	DEL	CACGGCCCCTTCTTTTTTTTTTTTTTTTATTTTCCCACTGTACAGCAAGGGGGTCAGGTTATCCTTACATGTATACATTGCAATTACAGTTTTTTCCCCCACCCTTTCTTCTGTTGCAACATGAGTATCTAGACATAGTTCTCAATGCTATTCAGCAGGATCTCCTTGTAAATCTATTCTAAGTTGTGTCTGATAAGCCCAAGCTCCCGATCCCTCCCACTCCCTCCCCTCCCATCAGGCAACCACGAGTCTCTTCTCCAAGTCCATGATTTTCTTTTCTGAGGAGATGTTCGTTTATGCTGGATATTAGATTCCAGTTATAAGTGATATCATATGGTATTTGCCTTTGTCTTTCTGGCTCATTTCACTCAGTATGAGATTCTCTAGCTCCATCCATGT…	C	10	ENSSSCG00000004032	ENSSSCT00000048870	intron_variant,feature_truncation	MODIFIER	SYMBOL=PRKN	protein_coding	INTRON=10/11,STRAND=1,	KL3,QB1,QB3,LB1,LB2,XP3,XP6,DU1,JH1,JH3,TC1,RC1	KL,QB,LB,XP,JH,RC,TC,DU	12	8	4	3	1
GZsv00110	1	6754966	6755183	217	DEL	AGGATGGTGTGGGAGGATGGATCTGGGTGGAGGGAGGGATGGATTGGGAGGGGATGGGGGGGGGGGGGGGGGGGGGGGGGGGGGGGGGGGGGGGGGGGGGGGGGGGGGGGGGGGGGGGGGGGGGGGGAGGGGGGGGGGGGGGGGGGGGGGGGGGGGGGGGGGGGGGGGGGGGGGGGGGATGGTGGGTGGGATGGATGTTGGTGGGTGAGGATGGATAG	A	4	-	-	intergenic_variant	MODIFIER	-	-	-	KL1,KL2,KL3,XP1,XP5,XP2,DU1,TC1,TC2,TC3,RC2	KL,XP,RC,TC,DU	11	5	2	2	1
GZsv00111	1	6760286	6760578	292	DEL	AAAAGCCTTTGGGGGAGTTCCCGTCGTGGCGCAGTGGTTAACGAATCCGACTAGGAACCATGAGGTTGCGGGTTCGGTCCCTGCCCTTGCTCAGTGGGTTAACGATCCGGCGTTGCCGTGAGCTGTGGTGTAGGTTGCAGACGCGGCTCGGATCCCGCGTTGCTGTGGCTCTGACGTAGGCCAGTGGCTACAGCTCCGACTCAACCCCTAGCCTGGGAACCTCCTTATGCCACGGGAGCGGCCCAAGAAATAGCAACAACAACAAAAAATAAATAAATAAATAAATAAAAAAT	A	10	-	-	intergenic_variant	MODIFIER	-	-	-	KL3,QB2,QB3,LB2,LB3,GL2,GL3,XP1,XP4,XP2,BK2,LW5,DU3,DU5,JH1,NJ1,TI1,MP1,MP2,MP3,RC3	KL,QB,LB,GL,XP,JH,NJ,RC,TI,MP,DU,LW,BK	21	13	5	5	3
GZsv00112	1	6845710	6845993	283	DEL	AGCCATTGACTTTTTTTTTGTTGTTGTTGTTGTTGTTGCTGCTGCTATTTCTTGGGCCGCTCCCGCGGCATATGGAGGTTCCCAGGCTAGGGGTTGAATCGGAGCTGCAGCCACCGGCCTGCGCCAGAGCCACAGCAACGCAGGATCCGAGCTGCATCTGCAACCTACACCACAGCTCACGGCAACGCCGGATCCTTAACCCACTGAGCAAGGGCAGGGACCGAACCCGCAACCTCATGGTTCCTAGTCGGATTCGTTAACCACTGCGCCACGACGGGAACTCC	A	9	ENSSSCG00000004033	ENSSSCT00000004461	intron_variant,feature_truncation	MODIFIER	SYMBOL=AGPAT4	protein_coding	INTRON=2/8,STRAND=1,	KL2,QB1,QB2,LB1,LB2,LB3,GL1,GL3,XP1,XP4,XP5,XP2,XP3,XP6,LW1,LW3,BK3,LW5,DU1,JH1,JH3,NJ1,NJ2,TC3,TI3,MP3,RC2,RC3	KL,QB,LB,GL,XP,JH,NJ,RC,TI,TC,MP,DU,LW,BK	28	14	5	6	3
GZsv00113	1	6885600	6885667	67	DEL	TTTAACCCACTGTGCCCAGGCAGGAGCCAACCTGCATCTCAGCAACCTGAGCCCCAGCAGTGGGATTC	T	7	ENSSSCG00000004033	ENSSSCT00000004461	downstream_gene_variant	MODIFIER	SYMBOL=AGPAT4	protein_coding	DISTANCE=2487,STRAND=1,	LB2,GL1,XP2,XP6,LW5,NJ2	LB,GL,XP,NJ,LW	6	5	3	1	1
GZsv00114	1	6909742	6909742	52	INS	A	ACTACATATACAAATGCTGGGAAAATGTCATTTTTTGGAAAATTAATACAGTT	6	ENSSSCG00000004037	ENSSSCT00000027521	intron_variant,feature_elongation	MODIFIER	SYMBOL=MAP3K4	protein_coding	INTRON=15/26,STRAND=-1,	LB1,GL2,TC3	LB,GL,TC	3	3	2	1	0
GZsv00115	1	6912533	6912721	188	DEL	CGCGCGCACGCGCGCGCGCGTGTGTGTGTGTGTGTGAGTGTGTGTGTGTGTGAGGGTGTGGGCGTGTGTGTGTGTGTGTGTGTGAGGGTGTGGGCGTGTGTGTGTGTGTGTGTGTGTGAGGGTGTGGGCGTGTGTGTGTGTGTGTGTGTGAGGGTGTGGGCGTGTGTGTGTGTGTGTGTGTGTGTGAGG	C	11	ENSSSCG00000004037	ENSSSCT00000027521	intron_variant,feature_truncation	MODIFIER	SYMBOL=MAP3K4	protein_coding	INTRON=15/26,STRAND=-1,	LB1,TC3	LB,TC	2	2	1	1	0
GZsv00116	1	6916784	6917070	286	DEL	ATAAATCTTTTTTTTTTTTTTTTTTTTTTTTTTTTTGTCTTTTTGCTATTTCTTGGGCCGCTCCCGCGGCATATGGAGGTTCCCAGGCTAGGGGGTCTAATCGGAGCTGTAGCCACCAGCCTACGCCAGAGCCACAGCAACGCAGGATTCGAGCCGCGTCTGTGACCTACACCACAGCTCACGACAACGCCAGATCATTAACCCACTGAGCAAGGGCAGGGATCGAACCCGCAACCTCATGGTTCCCAGTCGGATTCGTTAACCACTGCACCACGACGGGAACTCCG	A	10	ENSSSCG00000032396	ENSSSCT00000045160	upstream_gene_variant	MODIFIER	-	protein_coding	DISTANCE=1874,STRAND=1,	XP6,DU4,DU5,MP1,MP2,MP3	XP,MP,DU	6	3	1	1	1
GZsv00117	1	6941110	6941427	317	DEL	TAAGCCTCGGGAGTTCCCGTTGTGGCGCAGTGGTTAACGAATCCGACTAGGAACCATGAGGTTGAGGGTTCGGTCCCTGCCCTTGCTCAGTGGGTTAACGATCCGGCGTTGCCGTGAGCTGTGGTGTAGGTTGCAGACGCGGCTCGGATCCCGCGTTGCTGTGCCTCTGGCGTAGGCCGGTGGCTACAGCTCCGATTCAACCCCTAGCCTGGGAACCTCCATATGCAGCGGGAGCGGCCCAAGAAATAGCAACAACAACAACAACAGCAAAAAGACAAAAGACAAAAGACAAAAGACAAAAAAAAAAAAAAAAAAAAA	T	12	ENSSSCG00000004037	ENSSSCT00000027521	intron_variant,feature_truncation	MODIFIER	SYMBOL=MAP3K4	protein_coding	INTRON=3/26,STRAND=-1,	QB1,QB2,QB3,LB2,LB3,GL1,GL3,XP1,XP4,XP5,XP2,XP3,XP6,LA1,LW3,BK3,LW4,DU2,DU4,BK1,JH1,JH2,NJ1,TC1,TC3,TI1,TI2,MP1,MP2,MP3	QB,LB,GL,XP,JH,NJ,TI,TC,MP,DU,LW,LA,BK	30	13	4	5	4
GZsv00118	1	7158582	7159415	833	DEL	AGAGCACATAACCATCCCCAAGATCCTGTGCCCGCAGTGGTAGCTAGGACGCTAGAGTACGTTCCCTAGATAGACTGAAATTTGATTCAAACTTGACTTTCAAACGGAGAGCATCTGTCTAACTGCTGAAAACTAGAGTTCAAGTGTCACAGAAGCCCCTGGATCCACAGCTCACGATCTTATACCATCACCGCCATGTAGAGTGTTTGGGTACCTCTCTGTTGAAATGATCTCTAGCTTGCTCATGAATTTGAAGTGGGTCAGTGGGTCTACCAGAGCAGCGCTGAACCAGACGCTCATAGAACGTAGCTGTTCTCGGAAATCACCCATTGTCGTGGTGACACACGACGACACGCCTGGTTAACGCGCATCTTCTTTCGCAAGCCATTGGCACACGCT…	A	4	ENSSSCG00000004039	ENSSSCT00000004467	intron_variant,feature_truncation	MODIFIER	SYMBOL=SLC22A3	protein_coding	INTRON=5/10,STRAND=-1,	XP3,XP6	XP	2	1	1	0	0
GZsv00119	1	7161757	7162049	292	DEL	TACAACACAGGACTCTTTTTTTTTTTTTTTTTTTTTTTTTTTTGTCTTTTTGCTATTTCTTGGGCCGCTCCCGCGGCATATGGAGTTTTCCCAGGCTAGGGGTCTAATCGTAGCTGCAGCCGCCAGCCTATGCCAGAGCCACAGCAACGCGGGATCCGAGCCGCGTCTGCAACCTACACCACAGCTCACGGCAATGCCGGATCGTTAACCCACTGAGCAAGGGCAGGGATCGAACCCGCAACCTCATGGTTCCTAGTCAGATTCGTTAACCACTGCACCACGACAGGAACTCC	T	3	ENSSSCG00000004039	ENSSSCT00000004467	intron_variant,feature_truncation	MODIFIER	SYMBOL=SLC22A3	protein_coding	INTRON=3/10,STRAND=-1,	GL1,XP4,XP2,LW4,LW5,DU1,DU2,BK1,MP1,RC1	GL,XP,RC,MP,DU,LW,BK	10	7	2	2	3
GZsv00120	1	7182492	7182806	314	DEL	TCCCTTGTTGCATTTTATTTTATTTTATTTTATTTTTTTGTCTTTTGTCTTTTGTTGTTGTTGTTGTTGTTGTTGCTATTTCTTGGGCCGCTCCCGCGGCATATGGAGGTTCCCAGGCTAGGGGTTGAATCAGAGCTGTAGCCACCGGCCTACGCCAGAGCCACAGCAACGCGGGATCCGAGCCGCGTCTGCAACCTACACCACAGCTCACGGCAACGCCGGACCGTTAACCCACTGAGCAAGGGCAGGGACCGAACCCGCAATCTCATGGTTCCTAGTCGGATTCGTTAACCACTGCGCCACGACGGGAACTCC	T	6	ENSSSCG00000004039	ENSSSCT00000004467	intron_variant,feature_truncation	MODIFIER	SYMBOL=SLC22A3	protein_coding	INTRON=1/10,STRAND=-1,	QB1,QB2,LB1,LB3,XP4,XP5,XP2,DU3,DU4,JH2,TC3,MP1,MP2,MP3,RC2	QB,LB,XP,JH,RC,TC,MP,DU	15	8	3	4	1
GZsv00121	1	7239342	7239646	304	DEL	TCCTTCCATTATTTTATTTTATTTTATTTTTTTTTTTGTCTTTTGTCTTTTTGTTGTTGTTGTTGCTATTTCTTGGGCCGCTCCTGCGGCATATGGAGGTTCCCAGGCTAGGGGTCCAATCGGAGCTGTAGCCACCGGCCTATGCCAGAGCCACAGCAACGCGGGATCCAAGCCGAGTCTGCAGCCTACACCACAGCTCACGGCAACGCTGGATCGTTAACCCACTGAGCAAGGGCAGGGACCGAACCCGCAACCTCATGGTTCCTAGTCGGATTCGTTAACCACTGCGCCATGACGGGAACTCC	T	7	-	-	intergenic_variant	MODIFIER	-	-	-	QB1,TC1,MP1,MP2,RC1	QB,RC,TC,MP	5	4	1	3	0
GZsv00122	1	7256837	7257180	343	DEL	CCTCATGGATCCTAGTCGGGTTCGTTAACCGCTGAGCCACGACAGGAGGTCCTCAGCTTTTTTTTTTTAAGCTGCATTTGTTCTATTTCTAAATCCTGAAATGATTCTAGCAACATCTGGTAGCCAAGGGTTCTTTTTAAAGTCTGAGTGACAGAAGATGATTTTGTTGTTGTTTCTTTGTTTTATTTTGTTTGTTTGTTTGTTTGTTTTTGCCTTGCGTATCTTGCTGGCTCCACTATGTCAGTGACTGTGGTTCTGAAATGTATCTCCCTGGCCCATGAAGTGCAACCAGCTGGATCTGATGGCCCAGCAGATTTCATTTCTGGTCAAGTCCACCATTCTTG	C	11	-	-	intergenic_variant	MODIFIER	-	-	-	QB3,LB1,LB3,GL2,GL3,XP1,RC3	QB,LB,GL,XP,RC	7	5	4	1	0
GZsv00123	1	7285152	7285152	100	INS	A	AAGAACAATGTCAAGAGGGTGGAAGATTCTGGAAGAGGAATCAGCGATGCCCACTGGAACAGTGGGCTCCCCAGCACAGGAAGCATCAGTGGATGACCTGG	4	ENSSSCG00000004040	ENSSSCT00000004468	upstream_gene_variant	MODIFIER	SYMBOL=SLC22A2	protein_coding	DISTANCE=3918,STRAND=1,	QB3,XP2,LW5,TC1,TC3,RC1	QB,XP,RC,TC,LW	6	5	2	2	1
GZsv00124	1	7304136	7306245	2109	DEL	CTCTGCCCATTTTTTTTATTATTTTCCCACTGTACAGCAAGGGGATCAAGTTATCCTTACATGTATACATTACAATTACATTTTTTCCCCACCCTTTGTTCTGTTGCAATATGAGTATCTAGACAAAGTTCTCAATGCTATTCAGCAGGATCTCCTTGTAAATCCATTCCAAGTTGTGTCTGATAAGCCCAAGCTCCCGATCCCTCCCACTCCCTCCCCCTCCCATCAGGCAGCCACAAGTCTCTTCTCCAAGTCCATGATTTTCTTTTCTGAGGAGATGTTCATTTGTGCTAGATATTAGATTCCAGTTATAAGTGATATCATATGGTATTTGTCTTTGTCTTTCTGGCTCATTTCACTCAGGATGAGATTCTCTAGTTCCATCCATGTTGCTGCAAA…	C	7	ENSSSCG00000004040	ENSSSCT00000004468	intron_variant,feature_truncation	MODIFIER	SYMBOL=SLC22A2	protein_coding	INTRON=4/10,STRAND=1,	HP1,DU1,JH2,MP2,RC3,XP6	XP,JH,RC,MP,DU,HP	6	6	1	3	2
GZsv00125	1	7483035	7483320	285	DEL	GCTGGTCCTCCCTTGGTTTTTGTTTTTTTTTTTTTTTTGTCTTTTTGCCTTTTCTAGGACCGCTGTGGTGGCATATGGAGGTTCCCAGGCTAGGGGTCAAATTGGAGCTGTAGCCACCGGCCTACGCCACAGCCACAGCAATGCAGGATCCGAGTCACATCTGCGACCTACACCACAGCTCACGGCAACGCTGGATCCTTAACCCACTGATGGAGGCCAAGGATTGAACCCACAACCCCATGGTTCCTAGTCGAATTAGTTAACCACTGAGCCATAACGGGAACTC	G	6	-	-	intergenic_variant	MODIFIER	-	-	-	KL1,QB1,QB2,LB2,LB3,GL1,GL2,GL3,XP1,XP4,XP3,XP6,TC2,TC3,RC2,RC3	KL,QB,LB,GL,XP,RC,TC	16	7	5	2	0
GZsv00126	1	7530238	7530537	299	DEL	TGAAAGACCTTTTTCTGGAGTTCCCGTCGTGGCGCAGTGGTTAACGAATCCGACTAGGAACCATGAGGTTGCGGGTTCGGTCCCTGCCCTTGCTCAGTGGGTTAATGATCCGGCGTTGCCGTGAGCTGTGGTGTAGGCCGCAGACGCAGCTCGGATCCCGCGTTGCTGTGGCTCTGGCGTAGGCCGGTGGCTGCAGCTCCGATTCAACCCCTGGCCTGGGAACCTCCATATGCCCCGGGAGCGGCCCAAGAAAGAGCAACAACAACAGCAGCAAAAGACAAAAGACAAAAGAAAAAAAAA	T	4	ENSSSCG00000004045	ENSSSCT00000004473	upstream_gene_variant	MODIFIER	SYMBOL=MAS1	protein_coding	DISTANCE=1400,STRAND=-1,	QB1,LB3,XP3,XP6,BK3,LW4,LW5,DU1,DU2,NJ3,TC1,TC2,TC3,TI1,TI3,MP3,RC2,RC3	QB,LB,XP,NJ,RC,TI,TC,MP,DU,LW,BK	18	11	3	5	3
GZsv00127	1	7608754	7609077	323	DEL	AAAATAAAATAAAATAAGGAGTTCCCCTCGTGGCTAAGTGGTTAACGAACCCGACTAGGAACCATGAGGTTGCGGGTTCAACCCCTGGCCTTGCTCAGTGGGTTAAGGATCTGGCGTTGCTGTGGCCCTGGTGTAGGCAGGCGGCTACAGCTCTGATTAGACCCCAAGCCTGGGAACCTCCATATGCAGGGGGAAGCAGCCCCAGAAAAGGCAAAAAGACAAAAATAAATAAATAAAAATTAAAAAAATATAAATGAGTGAATCCTAAGGGTTCTCAGCACAAGAAAAAAAATTTTTTCTATAAAAAAAAATAAATAAATAAAT	A	3	ENSSSCG00000004049	ENSSSCT00000044125	intron_variant,feature_truncation	MODIFIER	SYMBOL=ACAT2	protein_coding	INTRON=1/7,STRAND=-1,	KL1,GL2,XP1,XP4,XP2,XP3,LW4,JH3,NJ2,MP1,MP2,MP3	KL,GL,XP,JH,NJ,MP,LW	12	7	3	3	1
GZsv00128	1	7613812	7614097	285	DEL	GGGGAACTCCAGTCTTTTGTTGTTGTTGTTGTTGTTGTTATTGTTGCTATTTCTTGGGCCGATCTCGCGGCATATGGAGGTTCCCAGGCTAAGGGTCGAATCGGAGCTGTAGCCACCGGCCTATGCCAGGGCCACAGCAACGCGGGATCCGAGCCGCGTCTGCAACCTACACCACAGCTCACGGCAACGCCGGATCGTTAACCCACTGAGCAAGGGCAGGGACCGAACCCGCAACCTCATGGTTCCTAGTCGGATTCGTTAACCACTGCGCCACGACGGGAACTCC	G	11	ENSSSCG00000004049	ENSSSCT00000044125	upstream_gene_variant	MODIFIER	SYMBOL=ACAT2	protein_coding	DISTANCE=902,STRAND=-1,	QB2,QB3,LB2,LB3,GL1,GL3,XP4,XP5,XP2,XP3,XP6,BK2,BK3,LW4,BK1,JH2,TC2,TI1,TI2,MP1,MP2,RC1	QB,LB,GL,XP,JH,RC,TI,TC,MP,LW,BK	22	11	4	5	2
GZsv00129	1	7614671	7614757	86	DEL	GCCTCGGGAACGGCCCTAGAAAAGGCAAAAAGACAAAAAAAAAAAAAAAAAAAGAATAGATGATATTTTGCACGGCTCTCCATGAAC	G	6	ENSSSCG00000004049	ENSSSCT00000044125	upstream_gene_variant	MODIFIER	SYMBOL=ACAT2	protein_coding	DISTANCE=1761,STRAND=-1,	QB2,XP2,XP6,RC1	QB,XP,RC	4	3	2	1	0
GZsv00130	1	7615562	7615859	297	DEL	TCAGAAAAAAAGGCGGAGTTCCCGTCGTGGCGCAGTGGTTAACGAATCCGACTAGGAACCATGAGGTTGCGGGTTCGGTCCCTGCCCTTGCTCAGTGGGTTAACGATCCGGCGTTGCCGTGAGCTGTGGTGTAGGTTGCAGACGCGGCTCGGATCCCGAGTTGCTGTGGCTCTGGCGTAGGCCGGTGACTACAGCTCCGATTCGACCCCTGGCCTGGGAACCTCCATATGCCGCGGGAGCGGCCCAAGAAATAGCAACACCAACAACAACAACAACAAAGACAAAAAAAAGACAAAAA	T	4	ENSSSCG00000004049	ENSSSCT00000044125	upstream_gene_variant	MODIFIER	SYMBOL=ACAT2	protein_coding	DISTANCE=2652,STRAND=-1,	XP4,LW5,DU4,JH1,KL1,LB2,GL1,GL2,GL3,XP2,XP3,XP6,BK3,BK1,JH3,TC2,MP1,MP2,MP3,RC1,RC2	KL,LB,GL,XP,JH,RC,TC,MP,DU,LW,BK	21	11	4	4	3
GZsv00131	1	7615574	7625949	10381	INV	GCGGAGTTCCCGTCGTGGCGCAGTGGTTAACGAATCCGACTAGGAACCATGAGGTTGCGGGTTCGGTCCCTGCCCTTGCTCAGTGGGTTAACGATCCGGCGTTGCCGTGAGCTGTGGTGTAGGTTGCAGACGCGGCTCGGATCCCGAGTTGCTGTGGCTCTGGCGTAGGCCGGTGACTACAGCTCCGATTCGACCCCTGGCCTGGGAACCTCCATATGCCGCGGGAGCGGCCCAAGAAATAGCAACACCAACAACAACAACAACAAAGACAAAAAAAAGACAAAAAAAGAAAAAAAGGCTATGCAGAGATATGTGGATGCGCCACATAAAACGCAGAAGATAACTAGAGCACAGGCCCTGGGGTAAAGGACATGCTTGGATAAGATGTTCAGGAGAAAT…	GTTTTCTAAAGACAGTTATGGAATGGGCCTCACCAAATGCAGTAAACATTCTTGTGAGAACTGCCTATTAAGAGGCATCTTTATAAACGCTGATCTAGCAAGAATCAGTACACTTTTCATATATTTAAATATTTATAGGTACTGATTTTTATGTATTAGATACTTTAAAGAAGTATAGGTTTTTTGTTTGTTTGTTTGTTTGCTTTTATTATTTTTTTTTTTTTTACTTTTTAGGGCTGCACCCACAGCATATGGAGGTTCCCAGGCTAGGTGTTGAATCGGAGCTGCTGCTGCCGGCCTACACCACAGCCATGGCAACACAGGATCCGAGCCGTGTCTGTGACCTGCACCACAGCTCACAGCAATGCCAGATCCTTAATCCATTGAGCAAGGCCAGCG…	3	ENSSSCG00000004050	ENSSSCT00000059243	coding_sequence_variant,3_prime_UTR_variant,intron_variant	MODIFIER	SYMBOL=WTAP	protein_coding	EXON=6-7/7,INTRON=5-6/6,STRAND=-1	QB1,BK2,LB3	QB,LB,BK	3	3	2	0	1
GZsv00132	1	7663330	7664146	816	DEL	GATCAAGACGATGAGGTGCATACGTGTACCATGATGCGCTACTCAGCCGTAACGAAGGAGATGATGCCGTTTGCGGCGTTTGTGCGTGAACCTAGAGATGACTTTACTGAGTGGAGTAAGTCAGGCAGAGGAAGACAAATGTTACACCACCTCCCTATGTGTGGAATCTAAAAAAAGACACAAAAGAACTCATTTACAAAACAGGAATACACTCACAGACATATAAAACAGATTGATGGCTATCAAAGGGGGAAGGGAGGGTGGAGGTATTTGGGAGTTTGGGATTAACATGTGCACACCACCTACCATCTATAAAATAAGTAACCAGCAAGGACCTACTGCATAGCACAGGGAACTATACTCAATGTCTCATAATCTTCTATTAGGGAAAGGAACCTG…	G	4	-	-	intergenic_variant	MODIFIER	-	-	-	QB1,QB2,QB3,GL3,XP4	QB,GL,XP	5	3	3	0	0
GZsv00133	1	7752649	7752931	282	DEL	TTAAAAGTAATAAGGAGTTCCCGGCGTGGCGCAGTGGTTAACGAATCTGACTAAGGAACCATGAGGTTGCGGGTTCGGTCCCTGCCCTTGCTCAGTGGGTTAACGATCTGGCGTTGCTGTGAGCTGTGGTGTAGGTTGCAGACTCGGCTCGGATCCCGCGTTGCTGTGGCTCTGGCGTAGGCCTGTGGCTACAGCTCCGATTCAACCCCTAGCCTGGGAACCTCCATATGCAGCGGGAGCGGCCCAAAGAAATAGCAAAAAAAAGACCAAAAAAATAAATAAA	T	3	-	-	intergenic_variant	MODIFIER	-	-	-	XP5,XP3,XP6	XP	3	1	1	0	0
GZsv00134	1	7764566	7764885	319	DEL	GGGTACTAGTGGGTTTTTTTTTTTTTTGTCTTTTGTCTTTTTGTCTGTTGTTGTTGTTGATGTTGTTGTTGCTGTTGTTGCTATTTCTTGGGCCGCTCCCGCGGCATATGGAGGTTCCCAGGCTAGGGGTCCAATCGGAGCTGTAGCCACCGGCCTACGCCAGAGCCACAGCAACTCGGGATCCGAGCCGCGTCTGCAACCTACACCACAGCTCACGGCAACGCCGGATCGTTAACCCACTGAGCAAGGGCAGGGACCGAACCCGCAACCTCATGGTTCCTAGTCGGATTTGCTAACCACTGCGCCACGACGGGAACTCC	G	7	-	-	intergenic_variant	MODIFIER	-	-	-	QB1,GL2	QB,GL	2	2	2	0	0
GZsv00135	1	7840199	7840484	285	DEL	TAAAGAACACTTGTCCTTGGAGTTCCCGTTGTGGCGCAGTGGTTAATGAATCCGACTAGGAACCATGAGGTTGCGGGTTCGGTCCCTGCCCTTGCTCAGTGGGTTAACGATCCGGCATTGCCATGAGCTGTGGTGTAGGTTGCAGACGCGGCTCTGATCCCGCATTGCTGTGGCTCTGGCGTAGGCCGGTGGCTACAGCTCCAATTCCACCCCTAGCCTGGGAACCTCCATATGCCGCGGGAGCGGCCCAAGAAATAGCAACAACAACAACAACAACAAAAAAAAA	T	9	-	-	intergenic_variant	MODIFIER	-	-	-	QB2,LB1,LB2,LB3,GL2,XP1,XP4,XP2,XP3,XP6,DU2,JH2,JH3,TC1,TC3,TI3,MP1,MP3,RC2	QB,LB,GL,XP,JH,RC,TI,TC,MP,DU	19	10	4	5	1
GZsv00136	1	7897318	7897429	111	DEL	GCAGATGCAGAGGAAGGACTCTTCCTGCGGGGTCATGCCCACCTCCAGCTCAATAAACCTCAGCCGGAGGCAGGTGGGGGTGTTCCCATAGGGAGGAGGAAAGGCAAAGTGC	G	4	-	-	intergenic_variant	MODIFIER	-	-	-	QB3,LB2,XP4,XP2	QB,LB,XP	4	3	3	0	0
GZsv00137	1	8264461	8264678	217	DEL	GAAAGGAAAGTGGATTCCCATTGGCGCAGTGGTTACGAATCCGACTAGAACCATGAGGTGGGTTCGGTCCTGCCTTGCTCAGTGGGTACGATCCAGCATGCACGGCTCGGATCCGCGTTGCTGTGGCTCTGGCATAGGCAGCGCTACAGTTCCGATTCGACCTAGCCTGGAACCCACATGCACGAAGCGAAAAAATAGCAAAAAAAAAAAAAAAAAAA	G	4	ENSSSCG00000004055	ENSSSCT00000004483	intron_variant,feature_truncation	MODIFIER	SYMBOL=RSPH3	protein_coding	INTRON=7/8,STRAND=1,	DU3,MP1,MP2,MP3	MP,DU	4	2	0	1	1
GZsv00138	1	8276075	8276075	52	INS	C	CGATGAATATATACCCATGACATATCCGAACAATGAGATTTTATTTAGCACTA	6	-	-	intergenic_variant	MODIFIER	-	-	-	QB1,QB2,LB1,XP4,XP5,XP3,XP6,DU5	QB,LB,XP,DU	8	4	3	0	1
GZsv00139	1	8296291	8296405	114	DEL	ACCTCATTGTAGTTTTTTTTTTTTTTTTTTTTTTCCCACTGTACAGCAAGGGGGTCAGGTTATCCTTACATGTATACATTACAATTACAGTTTTCCCCCCACCCTTTCTTCTGTT	A	12	-	-	intergenic_variant	MODIFIER	-	-	-	QB1,GL1,XP5	QB,GL,XP	3	3	3	0	0
GZsv00140	1	8356141	8356435	294	DEL	CAAAAGTAACATCAGGAGTTCCCGTCGTGGCGCAGTGGTTAACGAATCCGACTAGGAACCATGAGGTTGCGGGTTCGGTCCCTGCCCTTGCTTAGTGGGTTAACGATCCGGCGTTGCCGTGAGCTGTGGTGTAGGTTGCAGACGCAGCTCGGATCCCGAGTTGCTGTGGCTCTGGCATAGGCCGGTGGCTACAGCTCCGATTCAACCCCTAGCCTGGGAACCTCCATATGCCGCGGGAGCAGCCCAAGAAATAGCAACAACAACAACAACAAAAGACAAAAGACAAAAAAAAAAA	C	4	-	-	intergenic_variant	MODIFIER	-	-	-	TI1,MP3	TI,MP	2	2	0	2	0
GZsv00141	1	8465217	8465525	308	DEL	TTTTTTTTTTTTTTTTTTTTGTCTTTTTGTCTTTTTTTTTTTTTTTTTGTCTTTTTGCTATTTCTTGGGCTGCTCCTGCAGCATATGGAGGTTCCCAGGCTAGGGGTCGAATCGGAGCTGTAGCCACCGGCCTACGCCAGAGCCACAGCAACGCAGGATCCGAGCCGCGTCTGCAACCTACACCACAGCTCACAGCAACGCCTGATTGTTAACCCACTGAGCAAGGGCAGGGACCGAACCCGCAACCTTATGGTTCCTAGTTGGATTCGTTAACCACTGCGCCACGACGGGAACTCCTGTCTGCTTTTC	T	5	ENSSSCG00000004057	ENSSSCT00000004486	intron_variant,feature_truncation	MODIFIER	SYMBOL=SYTL3	protein_coding	INTRON=8/13,STRAND=-1,	JH1,JH2,RC1	JH,RC	3	2	0	2	0
GZsv00142	1	8485526	8485838	312	DEL	AGGAACTCCTAGAATTCTCTTTATTTTTTTATTTATTTATTTTTTTTTTTTGTCTTTTTGTCTTTTGTTGTTGTTGTTGTTGCTATTTCTTGGGCCGCTCCCGCGGCATATGGAGGTTCCCAGGCCAGGGGTTGAATCGGAGCTGTAGCCACCGGCCTACGCCAGAGCCACAGCAACGCGGGATCCGAGCCGCGTCTGCAACCTACACCACAGCTCACGGCAACGCTGGATCCTTAACCCACTGAGCAAGGGCAGGGACCGAACCCGCACCTCATGGTTCCTAGTCGGATTCGTTAACCACTGCGCCACGACG	A	3	ENSSSCG00000004057	ENSSSCT00000004486	intron_variant,feature_truncation	MODIFIER	SYMBOL=SYTL3	protein_coding	INTRON=6/13,STRAND=-1,	QB3,XP2,XP6,LW4,LW5,MP1,RC3	QB,XP,RC,MP,LW	7	5	2	2	1
GZsv00143	1	8511018	8512500	1482	DEL	AAATCAGAGCTTCAGATGACAACCTACACCACAGCGAGTGGCAACGCCAGATCCTTAACCCACTGAGCAGGGCCAGGGATCCATCCTGCACCCTCATGGATACTAGTCAGGTTCACTACTGCTTCGCCACAACAACAACTCTGAAAATCTGTGCCTTTCGATCATTCTGATGCACCACAGACGAACTGCGACTCTGGCACATGAGGAATTAAGACTAAACTAAACATTAACTTACAAAAATCCTAGAGGAAAAAAAGCCAGTCTATAGTCAGAAAAAAAAAAAAAAAACTTCCAAGGAAAGCAGAATATTTAAAATACTTTTCATCTCATCTCCCTGCAAGATGGAGCATTGGGGCTCATTTTAAAAAATCGTTTTAAAGGGTTGAAAAAGTAGCACAA…	A	4	ENSSSCG00000004057	ENSSSCT00000004486	intron_variant,feature_truncation	MODIFIER	SYMBOL=SYTL3	protein_coding	INTRON=3/13,STRAND=-1,	XP6,RC2	XP,RC	2	2	1	1	0
GZsv00144	1	8517073	8517242	169	DEL	TTTCCACATATGTTCCATGTAATCGATAGACATATTCATTGTTGCTCAGGGACGATCGGGGTGAGTGTGGGTGGGCGGTGTGGTTGTGTCTGGGTAGTAGTGCTACAGTCGATCATAGTGAACTCCATATGCCAGGCCAAAAAAAAAAAAAAAAAAAAAAAAAAAAAAAC	T	14	ENSSSCG00000004057	ENSSSCT00000004486	intron_variant,feature_truncation	MODIFIER	SYMBOL=SYTL3	protein_coding	INTRON=2/13,STRAND=-1,	KL1,KL2,KL3,QB1,XP4,XP5,XP2,XP3,XP6,HP1,HP2,LA1,LA2,LW1,LW2,LW3,BK3,LW5,DU1,DU3,DU5,TC2,TC3,TI1,TI3,MP1,MP2,MP3,RC3	KL,QB,XP,RC,TI,TC,MP,DU,LW,LA,HP,BK	29	12	3	4	5
GZsv00145	1	8547395	8548854	1459	DEL	ATTTACATTACATTACATTACATTATAGCAGATGCTATAATTGTTGAACTAATTTACATCCTACCAGCAACAAGTTCCGGGGGCTCCACATCTGCCTCAACAGTTGATGCTATCTGCCTTTCTTACTTTATTCTTTCCAGTGGGTGTGTAGTGGTATCGCATTATGGTTTTAGTTTTTGTTTCCCTGATGCATAAAGTAGCTGAGCAATGTGGCATCATTTTATATGTTTATCAACTGCTTGTATGTCTACTTTGACGTAGGGGCTATTCGTGTCTTTTGCCTATTTAGCTATTGGGTTGTCTTTCTGTTGTTGATTGGTAGAAGTTCTTTACATATTCAGGTTATGAGTCCTTTGTCAGATATTTATATTACAGATATCTTTGCCCTCTCTGTGGTTG…	A	5	-	-	intergenic_variant	MODIFIER	-	-	-	XP3,JH1	XP,JH	2	2	1	1	0
GZsv00146	1	8547602	8547683	81	DUP:TANDEM	ATGTGGCATCATTTTATATGTTTATCAACTGCTTGTATGTCTACTTTGACGTAGGGGCTATTCGTGTCTTTTGCCTATTTAG	ATGTGGCATCATTTTATATGTTTATCAACTGCTTGTATGTCTACTTTGACGTAGGGGCTATTCGTGTCTTTTGCCTATTTAGTGTGGCATCATTTTATATGTTTATCAACTGCTTGTATGTCTACTTTGACGTAGGGGCTATTCGTGTCTTTTGCCTATTTAG	3	-	-	intergenic_variant	MODIFIER	-	-	-	LW5,DU2	DU,LW	2	2	0	0	2
GZsv00147	1	8630345	8633178	2833	DEL	ACTTGACTGCTCCTGTATTTACAGAGGTCAAGTAATGACCTAGGAAACAACGGATGGATCAGCAAAACGGCCAACCACAAGTCACCCGAGAGCAGAGCGCCAACGGAACACATCTATTGTCCTTCACGTTTCTTCAAGCCCTTTATCCTTTATGCCATGGACACAGGCGACTGTCTCGCCAGCATCCCTCCCCATATCTTCTGAATGAAACCCCAGGTTGGGAGTTCCCATTGTGGTGCAGTGCAAATGACTCCTACTAGTATCCACGAGGATGCGGCTTCCAGCCCTGACCTTGCTCAGAGGGAAAAGGATGCAGGGTTGCCCTGAGCTGGGGTGTAGGTCACAGATGCGGCTTGGATCCTGCGTGGCTATGGCTATGGCGTAAGCCTGAAGCTACAG…	A	8	ENSSSCG00000024876	ENSSSCT00000026720	intron_variant,feature_truncation	MODIFIER	SYMBOL=TMEM181	protein_coding	INTRON=3/18,STRAND=-1,	XP2,XP3,XP6,JH1,JH3,TI1,TI2	XP,JH,TI	7	3	1	2	0
GZsv00148	1	8818771	8818833	62	DEL	AGCCTCACTCAATGGGTTAAGGATCCAGCATTGCCATGAGCTGTGGTGTAAGTTGCAGGCTCC	A	5	ENSSSCG00000031776	ENSSSCT00000050178	intron_variant,feature_truncation	MODIFIER	SYMBOL=TULP4	protein_coding	INTRON=1/15,STRAND=-1,	KL3,QB1,QB3,LB1,LB2,LB3,GL1,XP1,XP5,XP2,XP3,XP6,BK2,JH3,NJ1,NJ3,TC2,TI1,RC1	KL,QB,LB,GL,XP,JH,NJ,RC,TI,TC,BK	19	11	5	5	1
GZsv00149	1	8827721	8828021	300	DEL	TTGTTTTATTTATTTATTTTTTTTTTTTTGTCTTTTTGTCTTTTTGTTGTTGTTGTTGTTGCTATCTCTTGGGCCGCTTCCGCGGCATATGGAGGTTCCCAGGCTAGGGGTTGAATCGGAGCTGTAGCCACCGGCCTACACCAGAGCCACAGCAACGCGGGATCCGAGCTGCGTTTGCAACCTACACCACAGCTCACGGCAACGCCGGATCGTTAACCCACTGAGCAAGGGCGGGGACCGAACCCGCAACCTCATGGTTCCTAGTCGAATTCGTTAACCACTGCGCCACGACGGGAACTCC	T	11	ENSSSCG00000031776	ENSSSCT00000050178	upstream_gene_variant	MODIFIER	SYMBOL=TULP4	protein_coding	DISTANCE=4593,STRAND=-1,	KL2,KL3,QB1,QB2,LB1,LB2,LB3,GL1,GL2,XP1,XP5,XP2,XP3,XP6,LW4,DU1,DU2,JH2,JH3,NJ1,TC1,TC2,TI2,MP3,RC1,RC2	KL,QB,LB,GL,XP,JH,NJ,RC,TI,TC,MP,DU,LW	26	13	5	6	2
GZsv00150	1	8882848	8883138	290	DEL	TCCTGTACATTCTTTTTTTTTTTTTTTTGTCTTTTTGTTGTTGTTGTTGTTGCTATTTCTTGGGCCGCTCCCGCGGCATATGGAGGTTCCCAGGCTAGGGGTTGAATCGGAGCTGTAGCCACCGGCCTACGCCAGAGCCACAGCAACACGGGATCCAAACCGCGTCTGCAACCTACACCACAGCTCACAGCAACGCCGGATCGTTAACCCACTGAGCAAGGGCAGGGACCGAACCCGCTAGCTCATGGTTCCTAGTCGGATTCGTTAACCACTGCACCACGACGGGAACTC	T	6	-	-	intergenic_variant	MODIFIER	-	-	-	KL1,KL3,LB1,LB2,GL3,XP1,XP4,JH1,NJ3,TC3,MP3,RC2	KL,LB,GL,XP,JH,NJ,RC,TC,MP	12	9	4	5	0
GZsv00151	1	8897437	8897535	98	DEL	GGGGTCGATCGAAGCTACAGCCGCCGGCCTACACCACAGCCACAGCAACACCAGATCCAATTCGGGTCTGCGACCTACACCACAGCTCATGGCAATGCC	G	7	-	-	intergenic_variant	MODIFIER	-	-	-	XP2,XP3	XP	2	1	1	0	0
GZsv00152	1	8899690	8899968	278	DEL	TAAGAAAGACATTACAGGGAGTTCCCGTCATGGTGCAGTGGTTAACAAATCCGACTAGGAACCATGAGGTCGCGGGTTTGATCCCTGGCCTTGCTCAGTGGGTTAAGGATCTGGCATTGCTATGAGCTGTGGTGTAGGTTGCAGACGCGGCTCAGATCCCAAGTTGCTGTGGCTCTGGTGTAGGCCAGTGGCTACAGCTCTGGTTGGACCCCTAGCCTGGGAATCTCCATATGCCACGGGAGTGGCCCTAGAAAGGCAAAAAGACAAAAAAAAAAAAAA	T	10	-	-	intergenic_variant	MODIFIER	-	-	-	LB1,XP5,TI3,MP3	LB,XP,TI,MP	4	4	2	2	0
GZsv00153	1	8920869	8921152	283	DEL	TGACTGGAGTTCCCGTCGTGGCGCAGTGGTTAACGAATCCGACTAGGAACCATGAGGTTGCGGGTTCGGTCCCTGCCCTTGCTCAGTGGGTTAACGATCCGGCGTTGCCGTGAGCTGTGGTGTAGGTTGCAGACGCGGCTCGGATCCCGCGTTGCTGTGGCTCTGGCGTAGGCTGGTGGCTACAGCTCCGATTCGACCCCTAGCCTGGGAACCTCCATATGCCGCAGGAGCGGCCCAAGAAATAGCAACAACAACAAAAGACAAAAAAAAAAAAAAAAAAAAAA	T	5	-	-	intergenic_variant	MODIFIER	-	-	-	KL3,GL1,GL2,XP4,XP5,XP3,XP6,LW4,NJ3,TC1,TC2,TC3,MP3	KL,GL,XP,NJ,TC,MP,LW	13	7	3	3	1
GZsv00154	1	8941547	8941780	233	DEL	AGGATGCAGTATATTCTTTTTTTTTTTTATTTTTTTTTATTTTCCCACTGTACAGCAAGGGGGTCAGGTTATCCTTACATGTATACATTACAATTATACTTTTCCCCCCACCCTTTCTTCTGTTGCAACATGAGTATCTAGACATAGTTCTCAATGCTATTCAGCAGGATCTCCTTGTAAATCTATTCTAAGTTGTGTCCGATAAGCCCAAGCTCCGGATCCCTCCCACTCCCG	A	12	ENSSSCG00000012314	ENSSSCT00000049688	intron_variant,feature_truncation	MODIFIER	SYMBOL=SERAC1	protein_coding	INTRON=1/16,STRAND=1,	XP5,LW4,BK1	XP,LW,BK	3	3	1	0	2
GZsv00155	1	8967040	8967356	316	DEL	AAAAAAAAAAAAACGAGGAGTTCCCGTCGTGGCGCAGTGGTTAACGAATCCGACTAGGAACCATGAGGTTTGCGGGTTCGGTCCCTGCCCTTGCTCAGTGGGTTAACGATCCGGCGTTGCCGTGAGCTGTGGTGTAGGTTGCAGACGCGGCTCGGATCCCGCGTTGCTGTGGCTCTGGCGTAGGCCGGTGGCTACAGCTCCGATTCGACCCCTAGCCTGGGAACCTCCATATGCCGTGGGAGCGGCCCAAGAAATAGCAACAACCAAAAGACAAAAAAAAAAAAAAAAAAAAAAAAAACAACAAAACAAAACAAAAC	A	3	ENSSSCG00000012314	ENSSSCT00000049688	intron_variant,feature_truncation	MODIFIER	SYMBOL=SERAC1	protein_coding	INTRON=8/16,STRAND=1,	XP5,XP1,XP4,XP3,XP6,KL1,KL2,LB1,HP2,LA2,LA3,LW1,LW2,LW3,BK3,LW5,DU5,BK1,MP1,MP2,MP3,RC3	KL,LB,XP,RC,MP,DU,LW,LA,HP,BK	22	10	3	2	5
GZsv00156	1	8979203	8979516	313	DEL	TAAAAGCTAGTCACTCTGGAGTTCCCGTCGTGGCGCAGTGGTTAACAAATCCGACTAGGAACCATGAGGTTGCGGGTTCGGTCCCTGCCCTTGCTCAGTGGGTTAACGATCCGGCGTTGCCGTAAGCTGTGGTGTAGGTCGCAGACGCGGCTCGGATCCCGCGTTGCTGTGGCTCTGGCGTAGGCCGGTGGCTACAGCTCCGATTCAACCCCTAGCCTGGGAACCTCCATATGCCGCGGGAGCGGCCCAAGAAATAGCAACAACAGCAACAACAACAACAACAGACAAAAAGACAAAAGACAAAAAAAAAAAAA	T	11	ENSSSCG00000012314	ENSSSCT00000049688	intron_variant,feature_truncation	MODIFIER	SYMBOL=SERAC1	protein_coding	INTRON=10/16,STRAND=1,	KL3,LB2,GL3,XP4,XP2,XP3,XP6,LA1,LW1,LW2,DU1,DU5,NJ1,TC2,TI3,MP3,RC3	KL,LB,GL,XP,NJ,RC,TI,TC,MP,DU,LW,LA	17	12	4	5	3
GZsv00157	1	8986563	8986856	293	DEL	GTGTCTTTTTGTGTTTTTTTTTGTCTTTTTTTTTTTGTTTTTTGTTGTTGTTGCTATTTCTTGGGCCGCTCCCGCGGCATATGGAGGTTCCCAGGCTAGGGGTTGAATCGGAGCTGTAGCCACCGGCCTACGCCAGAGCCACAGCAACGCAGGATCCGAGCCGTGTCTGCGACCTACACCACAGCTCACGGCAACGCCGGATCGTTAACCCACTGAGCAAGGGCAGGGACCGAACCCGCAACCTCATGGTTCCTAGTCGGATTCGTTAACCACTGTGCCACGACGGGAACTCCA	G	5	ENSSSCG00000012314	ENSSSCT00000049688	intron_variant,feature_truncation	MODIFIER	SYMBOL=SERAC1	protein_coding	INTRON=10/16,STRAND=1,	KL1,KL3,QB3,GL2,XP4,XP2,XP6,HP1,HP2,LA1,LA2,LA3,LW1,LW2,LW3,BK2,BK3,LW4,LW5,DU2,DU3,DU4,DU5,BK1,JH1,JH2,JH3,NJ2,TC1,TC2,TI2,TI3,MP1,MP2,MP3,RC1	KL,QB,GL,XP,JH,NJ,RC,TI,TC,MP,DU,LW,LA,HP,BK	36	15	4	6	5
GZsv00158	1	8999503	8999563	60	DEL	TCCACCCCTCCCGTGTCACCGGCTGGCTGCACTTCCTCAGCCAGCTGCCTCACTGGTTCCA	T	13	ENSSSCG00000012314	ENSSSCT00000049688	intron_variant,feature_truncation	MODIFIER	SYMBOL=SERAC1	protein_coding	INTRON=16/16,STRAND=1,	MP1,MP2	MP	2	1	0	1	0
GZsv00159	1	9007054	9007115	61	DEL	AAGTGATATGCACTCAGTACAAACCACATTTCACATTTTGAAATTGGATCTTTTCCTGGGCT	A	4	-	-	intergenic_variant	MODIFIER	-	-	-	LB1,LB2,LB3,XP2,TC3	LB,XP,TC	5	3	2	1	0
GZsv00160	1	9162865	9164972	2107	DEL	GACTGATCTCTCTTCAGGCTCTTTTCCCAGGATGTGCGTTAACACACAGTACATCAAAGAAAGTAGACGAGGAGCTGGGTGGCCTTGCGTGGAATTCCAACTCCAACACCCAACAGCTATGTGACCTTTGAGGCTTGTCTTCTGTGAAGAAACGGGACTAATGTGATCTACCTTTCAAGATGATAAAGGAATTCAATAAAAAGATTTGAATAAGGATTTACGTACATAAATCGAAAGCCCTAGTATGTACTCATAAATTAAAATTACTTCTCACGTTGCAACAGAAGAAAGGGTGGGGGAAAAAACTGTAACTGCAATGTGTACATCTAAGGATAACCTGACCCCCTTGCTGTACAGTGGGAAAATAAAAATAAATAAATAAATAAATAAAATAAAAAT…	G	6	ENSSSCG00000030535	ENSSSCT00000061240	intron_variant,feature_truncation	MODIFIER	SYMBOL=SNX9	protein_coding	INTRON=5/16,STRAND=-1,	QB1,QB2,QB3,LB2,XP1,XP4,JH1,TC1,TC2,RC2,LB1,LB3,GL1,GL3,XP2,XP3,XP6,TI1	QB,LB,GL,XP,JH,RC,TI,TC	18	8	4	4	0
GZsv00161	1	9269744	9270048	304	DEL	ACGGAAATGGTATTTTTTTTTTTTTTTTTTTTTTTTGTCTTTTGTCTTTTTGTTGTTGTTGTTGTTGCTATTTCTTGGGCTGCTCCCCGGCATGTGGAGGTTCCCAGGCTAGGGGTTGAATCGGAGCTGTAGCCACCGGCCTACGCCAGAGCCACAGCAACGCGGGATCCGAGCCGCGTCTGCAACCTACACCACAGCTCACGGCAACGCCAGATCGTTAACCCACTGAGCAAGGGCAGGGACCGAACCCGCACCCTCATGGTTCCTAGTCGGATTCGTTAACCACTGCGCCACGACGGGAACTC	A	19	-	-	intergenic_variant	MODIFIER	-	-	-	QB1,QB3,LB1,XP3,XP6,NJ1,TC1,TI1,TI3	QB,LB,XP,NJ,TI,TC	9	6	3	3	0
GZsv00162	1	9308903	9309013	110	DEL	TTAGAAATCTAGACCGGGCAGAGCCTCCTTTCCTGCCTGCCAGCTTGCATCTCTCACAAATGTCCTATCTCAATAAAGCTATTTCTTGCCTAAAAAAAAAAAAAAAAAAAA	T	4	-	-	intergenic_variant	MODIFIER	-	-	-	KL3,QB3,LB1,GL1,XP4,XP3,TC2	KL,QB,LB,GL,XP,TC	7	6	5	1	0
GZsv00163	1	9467727	9468027	300	DEL	AAAAAAAAAATGGGGAGTTCCCGTCGTGGCGCAGTGGTTAACGAATCCGACTAGGAACCATGAGGTTGTGGGTTCAGTTCCTGCCCTTGCTCAGTGGGTTAACGATCCGGCATTGCCGTGAGCTGTGGTGTAGGCTCGGATCCCGCGTTGCTGTGGCTCTGGCGTAGGCCAGTGGCTACAGCTCCGATTAGACCCCTAGCCTGGGAACCTCCATATGCCGTGGGAGTGGCCCAAAGAAATAGCAAAAAAAAAAAAAAAAAAAAAAGACAAAAAAATAAATAAATAAAAAATAAAAAAATTT	A	7	ENSSSCG00000035027	ENSSSCT00000045836	intron_variant,feature_truncation	MODIFIER	SYMBOL=ZDHHC14	protein_coding	INTRON=1/9,STRAND=-1,	QB3,XP5,XP6	QB,XP	3	2	2	0	0
GZsv00164	1	9515681	9515978	297	DEL	TTAAAATCTAAAACGGGAGTTCCCGTCGTGGCGCAGTGGTTAACGAATCTGACTAGGAACCATGAGGTTGCAGGTTCGGTCCCTGCCCTTGCTCAGTGGGTTAAGGATCCGGCATTGCCGTGAGCTGTGGTGTAGGTTGCAGATGCGGCTCGGATCCCTCGTTGCTGTGGCTCTGGTGTAGGCCAATGGCTACAGCTCCGATTAGACCCCTAGCCTGGGAACCTCCATATGCCGTGGGAGCGGCCCAAAGAAATAGCAAAAAAAATAAAATAAAATAAAATAATAAAAATAAAAAAAA	T	5	ENSSSCG00000035027	ENSSSCT00000045836	intron_variant,feature_truncation	MODIFIER	SYMBOL=ZDHHC14	protein_coding	INTRON=1/9,STRAND=-1,	LB1,LB2	LB	2	1	1	0	0
GZsv00165	1	9576056	9576347	291	DEL	TAAAAGATATTTCCAGGAGTTCCCGTCGTGGCGCAGTGGTTAACGAATCCGACTAGGAACCATGAGGTTGCAGGTTCGATCCCTGCCCTTGCTCAGTGGGTTAACGATCCGGCGTTGCCGTGAGCTGTGGTGTAGGTTGCAGACGCGGCTCGGATCCCGCGTTGCTGTGGCTCTGGTGTAGGCTGGTGGCTACAGCTCCGATTGGACCCCTAGCCTGGGAATCTCCATATGCCGCGGGAGCGGCCCAAGACCAAGAAATAGCAAAAAGACCAAAAAAAAAAAAAAAAAAAAA	T	3	ENSSSCG00000035027	ENSSSCT00000045836	intron_variant,feature_truncation	MODIFIER	SYMBOL=ZDHHC14	protein_coding	INTRON=1/9,STRAND=-1,	LB2,LB3	LB	2	1	1	0	0
GZsv00166	1	9608619	9608619	76	INS	A	AAAAAATGCTCAACATCACTGATTATTAGAGAAATGCAAATCAAAACTACTATGGGGCACCATCTCACACCAGTCAG	9	ENSSSCG00000035027	ENSSSCT00000045836	intron_variant,feature_elongation	MODIFIER	SYMBOL=ZDHHC14	protein_coding	INTRON=1/9,STRAND=-1,	GL3,XP5	GL,XP	2	2	2	0	0
GZsv00167	1	9611453	9611744	291	DEL	TAAAATACATGACAGGGAGTTCCCGTCGTGGCGCAGTGGTTAACGAATCCGACTAGGAACCATGAGGTTGCGGGTTCGATCCCTGCCCTTGCTCAGTGGGTTAACGATCCGGCGTTGCTGTGAGCTGTGGTGTAGGTTGCAGACGCGGCTCGGATCCCGCATTGCTGTGGCTCTGGCGTAGGCCTGTGGCTACAGCTCCGATTCAACCCCTAGCCTGGGAACCTCCATATGCCGCGGGAGCGGCCCAAGAAATAGCAAACAGACAAAAAATTAAAAAAATAAAAAATTAAAA	T	6	ENSSSCG00000035027	ENSSSCT00000045836	intron_variant,feature_truncation	MODIFIER	SYMBOL=ZDHHC14	protein_coding	INTRON=1/9,STRAND=-1,	LB1,GL1,XP4,XP6,JH1,TC2,TC3,RC2	LB,GL,XP,JH,RC,TC	8	6	3	3	0
GZsv00168	1	9626409	9626686	277	DEL	GAATCCAACTGCTGGAGTTCCCGTCGTGGCGCAGTGGTTAACGAATCCGACTAGGAACCATGAGGTTGCGGGTTCGATCCCTGCCCTTGCGCAGTGGGTCAAGGTTCCGGCGTTGCCGTGAGCTGTGGTGTAGGTCGCAGACGCGGCTCAGATCCTGCGTTGCTGTGGCTCTGGCGTAGGCTGGCAGCTACAGCTCCGATTAGACCCCTAGCCTAGGAACCTCCATATGCCGCGGGAGCGGCCCAAGAAATGGCAAAAAGACAAAAAAAAAAAAAAAA	G	5	ENSSSCG00000038527	ENSSSCT00000053025	downstream_gene_variant	MODIFIER	-	protein_coding	DISTANCE=2353,STRAND=1,	KL3,XP5,XP3,XP6,JH2,JH3,MP3	KL,XP,JH,MP	7	4	2	2	0
GZsv00169	1	9648458	9648739	281	DEL	CAAAAAAAAAGAAAAGAAAAGGAGTTCCCGTCGTGGCGCAGTGGTTAACGAATCCGACTAGGAACCATGAGGTTGCGGGTTCGGTCCCTGCCCTTGCTCAGTAGGTTAATGATCCGGCGTTGCCGTGAGCTGTGGTGTAGTTTGCAGACGCGGCTCAGATAGCGCGTTGCTATGGCTCTGGCCTAGGCTGGTGGCTACAGCTCTGATTCGACCCCTAGCCTGGGAACCTCCATATGCCGCAGAAGCAGCCCAAAGAAATAGCAAAAAAAAAAAAAAAAAAAA	C	4	-	-	intergenic_variant	MODIFIER	-	-	-	TC3,TI3,RC3	RC,TI,TC	3	3	0	3	0
GZsv00170	1	9653427	9653747	320	DEL	TTCTTGAATGTTTACTTTTTATTTTTTATTTTTTTGTCTTTTGTCTTTTGTTGTTGTTGTTGTTGTTGTTGTTATTGTTGCTATTTCTTGGGCCACTCCCACGGCATATGGAGGTTCCCAGGCTAGGGGTCGAATCGGAGCTGTAGCTGCCGGCCTACACCACAGCCACAGCAACGCGGGATCCGAGCCGCGTCTGCAACCTACACCACAGCTCATGGCAACGCCAGATCGTTAACCCACTGAGCAAGGGCAGGCACCGAACCTGCAACCTCATGGTTCCTAGTCGGATTCGTTAACCACTGCGCCACGACGGGAACTCCC	T	3	-	-	intergenic_variant	MODIFIER	-	-	-	XP5,NJ2,RC2,RC3	XP,NJ,RC	4	3	1	2	0
GZsv00171	1	9703381	9703674	293	DEL	ACCTCATTGTGGTTTTTTTTTTTTTTTTTTGTCTTTTGTTGTTGTTGTTGTTGTTGCTATTTCTTGGGCCGCTCCCGCGGCATATGGAGGTTCCCAGGCTAGGGGTCGAATCGGAGCTGTAGCCACCGGCCTACGCCAGAGCCACAGCAACACGGGATCCGAGCCGCGTCTGCGACCTACACCACAGCTCACGGCAACGCCGGATCGTTAACCCACTGAGCAAGGGCAGGGACCGAACCCGCAACCTCATGGTTCCTAGTCAGATTCGTTAACCACTGCGCCACGACGGGAACT	A	3	ENSSSCG00000004063	ENSSSCT00000004492	intron_variant,feature_truncation	MODIFIER	SYMBOL=TMEM242	protein_coding	INTRON=3/3,STRAND=1,	KL3,QB1,GL2,XP1,XP4,XP5,XP2,XP3,XP6,JH1,TC1,TC2,RC1,RC2,RC3	KL,QB,GL,XP,JH,RC,TC	15	7	4	3	0
GZsv00172	1	9732649	9732946	297	DEL	GCACTGAGGTTTTCTTCTTTTTTTTTTTTTTGTCTTTTGTCTTTTTTTGTTGTTGTTATTTCTTGGGCCGCTCCCGCGGCATATGGAGGTTCCCAGGCCAGGGGTTGAATCGGAGCTGTAGCCACCGGCCTACGCCAGAGCCGCAGCAACTCGGGATCCGAGCCGCGTCTGCAACCTACACCACAGCTCACGGCAACGCCGGATCGTTAACCCACTGAGCAAGGGCAGGGACCGAACCCGCAACCTCATGGTTCCTAGTCAGATTCATTAACCACTGCGCCACGATGGGAACTCCCGA	G	24	-	-	intergenic_variant	MODIFIER	-	-	-	KL1,KL2,KL3,QB3,LB1,LB2,LB3,GL2,GL3,XP1,XP4,XP5,XP2,XP3,XP6,LA2,LW4,DU2,DU3,TC1,TC3,MP1,MP2,MP3,RC2	KL,QB,LB,GL,XP,RC,TC,MP,DU,LW,LA	25	11	5	3	3
GZsv00173	1	9774051	9774141	90	DEL	GGGAAGATGCTCTTTTGGTCCGAATCAACCAGGAAGATGCTCTTTTGGTCCGAATCAACCAGGAAGATGCTCTTTTGGTCCGAATCAACCA	G	5	-	-	intergenic_variant	MODIFIER	-	-	-	KL1,QB2,XP1,XP2,XP3,XP6,MP1	KL,QB,XP,MP	7	4	3	1	0
GZsv00174	1	9775121	9775432	311	DEL	CAAGAGGTCATCTTGGGAGTTCCCGTCGTGGCGCAGTGGTTAATGAATCCGACTAGGAACCATGAGGTTGCAGGTTCGGTCCCTGCCCTTGCTCAGTGGGTTAACGATTCGGCGTTGCCGTGAGCTGTGGTGTAGATTGCAGACGCGGCTCGGATCCCGCGTTGCTGTGGCTCTGGCGTAGGCCGGTGGCTACAGCTCCGATTGGACCCCTAGCCTGGGAACCTCCATATGCCGCGGGAGCGGCCCAAGAAATAGCAACAACAACAACAACAAAAAAGACAAAAAGACAAAAAAAAAAAAAAAAAAAAAAAA	C	9	-	-	intergenic_variant	MODIFIER	-	-	-	KL3,QB1,QB2,QB3,LB1,GL3,XP1,XP4,XP5,XP2,XP3,XP6,DU5,TC2,TI1,TI2,TI3,MP1,MP2,MP3,RC2,RC3	KL,QB,LB,GL,XP,RC,TI,TC,MP,DU	22	10	5	4	1
GZsv00175	1	9812305	9812573	268	DEL	CTGGAGTTCCTGTCGTGGAGCAGTGGTTAATGAATCCGACTAGGAACCATGAGGTTGAGGGTTTGATCCCTGCCCTTGCTCAGTGGGTTAACAATCCGGCGTTGCTGTGAGCTGTGGCGTAGGTTGCAGACGCGGCTCGGATCCCGCGTTGCTGTGGCTCTGGAGTAGGCCAGTGGCTACAGCTCCAATTTGACCCCTAGCCTGGGAACCTCCATATGCCACGGGAGCGGCCCAAGAAATGGCAAAAAGACCAAAAAAAAAAAAAAAAT	C	10	ENSSSCG00000004064	ENSSSCT00000049334	intron_variant,feature_truncation	MODIFIER	SYMBOL=ARID1B	protein_coding	INTRON=14/20,STRAND=-1,	QB3,LB2,GL2,MP1	QB,LB,GL,MP	4	4	3	1	0
GZsv00176	1	9913067	9913214	147	DEL	CCCCATCCCGAAGTTATATACCTATTTGCTAATTTCCTGTCTCTCTTATTAGAATTTAAGTTTCATGAGGACAGGTCCCTTTGTCATTTGTGTGTCGTGTATTTTCCCCAGTTCCCAGAAACGTGCCCACAGCAGTGAATGCATTCAG	C	6	ENSSSCG00000004064	ENSSSCT00000049334	intron_variant,feature_truncation	MODIFIER	SYMBOL=ARID1B	protein_coding	INTRON=6/20,STRAND=-1,	KL3,GL1,XP4,DU3,RC3	KL,GL,XP,RC,DU	5	5	3	1	1
GZsv00177	1	9937018	9937124	106	DEL	GTATGTATACACACACACACACATAGTATGTATGTGTATATATATAGTATGTGTATGTATATATACACACACATATAGTATGTATGTGTATATATATATAGTATGTA	G	5	ENSSSCG00000004064	ENSSSCT00000049334	intron_variant,feature_truncation	MODIFIER	SYMBOL=ARID1B	protein_coding	INTRON=5/20,STRAND=-1,	GL1,NJ3,TC2,BK2,DU1,DU2,DU3,NJ2	GL,NJ,TC,DU,BK	8	5	1	2	2
GZsv00178	1	9957964	9958295	331	DEL	TGTAAGAATTTTTTTTTTTTTTGTCTTTTTGTCTTTTTGTCTTTTGTTGTTGTTGTTATTTCTTGGGCCGCTCCCACGGCATATGGAGGTTCCCAGGCTAGGGGTTGAATCGGAGCTGTAGCCACCAGCCTACACCAGAGGCACAGCAACACAGGATCCGAGCCGCGTCTGCAACCTACACCACAGCTCACGGCAGCACCGGATCGTTAACCCACTGAGCAAGGGCAGGGACCGAACCCGCAACCTCATGGTTCCTAGTCGGATTCGTTAACCACTGCGCCACGACGGGAACTCCTTTTTTTTTATTATTTATTTATTTATTTTTTTTTTTG	T	4	ENSSSCG00000004064	ENSSSCT00000049334	intron_variant,feature_truncation	MODIFIER	SYMBOL=ARID1B	protein_coding	INTRON=5/20,STRAND=-1,	QB1,LB3,GL3,DU1,DU2	QB,LB,GL,DU	5	4	3	0	1
GZsv00179	1	10037829	10038206	377	DEL	TTCTGACACTTCTTTTTTTTTTTTTTTTTTTTTTGTCTTTTGTCGTTGTTGTTGTTGTTGCTATTTCTTGGGCCGCTCCCGCGGCATATGGAGGTTCCCAGGCTAGGGGTTGAATCGGAGCTGTAGCCACCGGCCTACGCCAGAGCCACAGCAACGCGGGATCCGAGCCGCGTCTGCAACCTACACCACAGCTCACGGCAACGCCGGATCGTTAACCCACTGAGCAAGGGCAGGGACCGAACCCGCAACCTCATGGTTCCTAGTCGGATTCATTAACCATTGCGCCACGACAGGAACTCCTTTCTTTTTTTTTTTTTTTTTTTATTTATTTATTTTTTTGTCTTTTGTCTTTTTGTCTTTTGTTGTTGTTGTTGTTGC	T	19	ENSSSCG00000004064	ENSSSCT00000049334	intron_variant,feature_truncation	MODIFIER	SYMBOL=ARID1B	protein_coding	INTRON=4/20,STRAND=-1,	LB2,GL1,GL2,GL3,XP1,XP4,XP2,XP3,XP6,BK3,LW4,DU1,DU2,DU3,DU4,BK1,JH1,JH2,NJ1,NJ2,TC1,TC3,TI1,TI3,MP1,MP2,MP3,RC3	LB,GL,XP,JH,NJ,RC,TI,TC,MP,DU,LW,BK	28	12	3	6	3
GZsv00180	1	10091003	10091300	297	DEL	TAAAATTCCGGAGTTCCCGTCGTGGCGCAGTGGTTAACGAATCCGACTAGGAACCATGAGGTTGCGGGTTCGGTCCCTGCCCTTGCTCAGTGGGTTAACAATCCGGCGTTGCCGTGAGCTGTGGTGTAGGTTGCAAACACGGCTTGGATCCTGCGTTGCTGTGGCTCTGGCGTAGGCCGGTGGCTACAGCTCCAATTGGACCCCTAGCCTGGGAACCTCCATATGCCGCGGGAGCGGCCCAAGAAATAGCAGCAACAACAACAACAACAACAACAACAAAATAAATAAATTAAAAAAA	T	10	ENSSSCG00000004064	ENSSSCT00000049334	intron_variant,feature_truncation	MODIFIER	SYMBOL=ARID1B	protein_coding	INTRON=3/20,STRAND=-1,	DU1,DU2	DU	2	1	0	0	1
GZsv00181	1	10097406	10097573	167	DEL	TTAAAAAATATTTAGACATTCTATAGTTAGGGAGTATGAAAACATGAAAAAAAAAACTTCTAATATACTTCAAGAAAAATGGGTTTTTTCTCAGAATATATGGCAAATGACAATACATATGTCAAGGAGGTGTTTGGGTTTTTTTTGTTTTTGTTTTTATTTTTTTGG	T	8	ENSSSCG00000004064	ENSSSCT00000049334	intron_variant,feature_truncation	MODIFIER	SYMBOL=ARID1B	protein_coding	INTRON=3/20,STRAND=-1,	XP5,XP3,XP6	XP	3	1	1	0	0
GZsv00182	1	10140502	10140795	293	DEL	ACCAGAGGCTTTTTTCTTTTTTTTTTTTTTTTTTTTTTTTTTTTTTTTTTTTTTGCTATTTCTTGGGCCGCCCCTGCGGCATATGGAGGTTCCCAGGCTAGGGGTCGAATCGGAGCCGTAGCCACCGGCCTACGCCAGAGCCACAGCAACGCAGGATCCGAGCCGCGTCTGCAACCTACACCACAGCTCACGGCAACGCCGGATCGTTAACCCACTGAGCAAGGGCAGGGACCGAACCTGCAACCTCATGGTTCCTAGTCGGATTCGTTAACCACTGCGCCACGACGGGAACTC	A	5	ENSSSCG00000004064	ENSSSCT00000049334	intron_variant,feature_truncation	MODIFIER	SYMBOL=ARID1B	protein_coding	INTRON=2/20,STRAND=-1,	LB1,XP1,XP6,LW4,DU1,DU2,NJ2,RC3	LB,XP,NJ,RC,DU,LW	8	6	2	2	2
GZsv00183	1	10144979	10145246	267	DEL	TAAAAATACAGATCTGGAGTTCCCGTCGTGGCGCAGTGGTTAACGAATCCGACTAGGAACCATGAGGTTGCAGGTTCGGTCCCTGCCCTTGCTCAGTGGGTTGATGATCCGGCGTTGCCGTGAGCTGTGGTGTAGGCTGCAGACGCGGCTCGGATCCTGCGTTGCTGTGGCTCTGGCGTAGGCCAGTGGCTACAGCTCCGATTCGACCCCTAGCCTGGGAACCTCCATATGCCGCAGGAGCGGCCCAAGAAATAGCAAAAAGACCAAA	T	8	ENSSSCG00000004064	ENSSSCT00000049334	intron_variant,feature_truncation	MODIFIER	SYMBOL=ARID1B	protein_coding	INTRON=2/20,STRAND=-1,	LB1,XP1,XP6,BK2,BK3,LW4,LW5,DU2,MP1,MP2,MP3	LB,XP,MP,DU,LW,BK	11	6	2	1	3
GZsv00184	1	10254045	10254346	301	DEL	TTATTCTAGCTTTTTTTTTTTTTTTTTGTCTTTTGTCTTTTTGTCTGTTGTTGTTGTTGTTGCTATTTCTTGGGCCGCTCCCACGGCATATGGAGGTTCCCAGGCTAGGGGTTGAATCGGAGCTGTAGCCACCGGCCTACGCCAGAGCCACAGCAACGCGGGATCCGAGCCGTGTCTGCAACCTACACCACAGCTCACGGCAACGCCGGATCGTTAACCCACTGAGCAAGGGCAGGGACCGAACCTGCAACCTCATGGTTCCCAGTCGGATTCGTTAACCACTGCGCCACGACGGGAACTCC	T	4	-	-	intergenic_variant	MODIFIER	-	-	-	LW5,DU2,DU3,DU4,MP1,MP2,MP3	MP,DU,LW	7	3	0	1	2
GZsv00185	1	10269226	10269547	321	DEL	GCTAGGAGAGTAAATCTTTATTTATTTATTTTCTTTTCTTTCTTTTTTTTTTTTTTTGTTTGTTTGTTTGTTTGTCTTTTTGCTGTTTCTTTGGGCCGCTCCCACGGCATATGGAGGTTCCCAGGCTAGGGGTCGAATCGGAGCTGTAGCCACCAGCCTATGCCAGAGCCATAGCAACTCGGGATCCGAGCCGCAGCTGCAATCTACACCACAGCTCACGGCAATGCCGGATCGTTAACCCACTGAGCAAGGCCAGGGACCGAACCCGCAACCTCATGGTTCCTAGTCGGATTTGTTAACCACTGCGCCACGATGGGAACTC	G	7	-	-	intergenic_variant	MODIFIER	-	-	-	QB3,DU1,BK1	QB,DU,BK	3	3	1	0	2
GZsv00186	1	10279405	10279705	300	DEL	TACCCTCCACTTTTTTTTTTTTTTTTTTTTTTCTGGTTGTTGTTGTTGTTGTTATTGTTGCTATTTCTTGGGCCGCTCCCTCAGCATATGGAGGTTCCCAGGCTAGGGGTTGAATCGGAGCTGTAGCCACCGGCCTACGCCAGAGCCACAGCAATGCGGGATCCGAGCCGCGTCTGCAACCTACACCACACCTCACGGCAACGCCGGACCCTTAACCCACTGAGCAAGGGCAGGGACCGAACCCGCAACCTCATGGTTCCTAGTCAGATTCGTTAACCACTGCGCCACGACGGGAACTCCA	T	4	-	-	intergenic_variant	MODIFIER	-	-	-	XP4,XP2,XP3,XP6,DU5	XP,DU	5	2	1	0	1
GZsv00187	1	10297182	10297411	229	DEL	ATTTTAGGAGTTCCTGTCGTGGCGCAGTGGTTAACGAATCTGACTAGGAACCATGAGGTTTCAGGTTCGATCCCTGGCCTTGCTCCGTGGTTGAAGGATCTGGTGTTGCTGTGAGCTGTGGTGTAGGCCGGCGACTACAGCTCCTATTCGACCCCTAGCCTGGGAACCTCAATATGCCACAGGAAGTGGTCCTAGAAAAGGAAAAAAGACCAAAAAAAAAAAAAAATTTT	A	8	-	-	intergenic_variant	MODIFIER	-	-	-	QB2,LB2,DU2	QB,LB,DU	3	3	2	0	1
GZsv00188	1	10351180	10351474	294	DEL	TTTTTTATACTGTCTTTTTTTTTTTGTCTTTTTGTCTTTTTGTTGTTGTTGTTGCTATTTCTTGGGCCGCTCCTGCGGCATATGGAGGTTCCCAGGCTAGGGGTCCAATCGGAGCTGTAGCCACCGGCCTACGCCAGAGCCACAGCAACGCGGGATCCGAGCCACGTCTGCAACCTACACCACAGCTCACGGCAACGCCGGATCGTTAACCCACTGAGCAAGGGCAGGGACCGAACCCGCAACCTCATGGTTCCTAGTCGGATTCGTTAACCACTGCGCCACGACGGGAACTCCC	T	7	-	-	intergenic_variant	MODIFIER	-	-	-	XP1,XP3,TI2	XP,TI	3	2	1	1	0
GZsv00189	1	10355835	10356340	505	DEL	CGCCGTCCGTCTATCCCGCGGCCCTGTCTGCGTCCGCGACGCCGTCCGTCTATCCCGCTGCCCTGTCTGCGTCCGCGACGCCGTCCGTCTATCCCGCGGCCCTGTCTGCGTCCGCGATGCCGTCCGTCTATCCCGCGGCCCTGTCTCCGTCTGCGACGCCGTCCGTCTATCCCGCGGCCCTGTCTCCGTCCGCGACACCGTCCGTCTATCCCGCGGCCGTCCGTCTATCCCGCTGCCCTGTCTCCGTCCGCGACACCGTCCGTCTATCCCGCGGCCGTCCGTCTATCCCGCTGCCCTGTCTGCGTCCGCGACACCGTCCGTCTATCCCGCTGCCCTGTCTCCGTCCGCGACACCGTCCGTCTATCCCGCGGCCGTCCGTCTATCCCGCTGCCCTGTCTG…	C	4	-	-	intergenic_variant	MODIFIER	-	-	-	XP1,XP3	XP	2	1	1	0	0
GZsv00190	1	10463141	10463446	305	DEL	AGAAACTTGGAGTTTTTTTTTTTTTTTTTTTTCTTTTTTCTTTTTGTCTTTTGTTGTTGTTGTTGCTATTTCTTGGGCCGCTCCCGCGGCATATAGAGGTTCCCAGGCTAGGGGTTGAATTGGAGCTGTAGCCACCGGCCTATGCCAGAGCCACAGCAACGCGGGATCCGAGCAGCGTCTGCAACCTACACCACAGTTCACGGCAACGCCGGATCCTTAACCCACTGAGCAAGGGCAGGGATCGAACCCGCAACCTCATGGTTCCTAGTCGGATTCGTTAACCACTGCGCCACGACGGGAACTCCC	A	7	-	-	intergenic_variant	MODIFIER	-	-	-	QB3,GL1,GL2,XP4,XP3,XP6,BK3,LW4,LW5,DU1,DU2,DU4,DU5,BK1,TC3,MP1,MP2,MP3	QB,GL,XP,TC,MP,DU,LW,BK	18	8	3	2	3
GZsv00191	1	10489825	10490123	298	DEL	TTAAAATCTCTTCAGGGAGTTCCCGTCGTGGCACAGTGGTTAACGAATCCGACTAGGAACCATGAGGTTGCGGGTTCGGTCCCTGCCCTTGCTCAGTGGGTCAATGATCCGGCGTTGCCGTGAGCTGTGGTGTAGGTCGCAGATGCGGCTCGGATCCAGCGTTGCTGTGGCTCTGGCGTAGGTGGGCAGCTACAGCTCCGATTTGACCCCTAGCCTGGGAACCTCCCATATGCCGTGGGAGCGGCCCAAGAAATAGCAAAAAGACCAAAAAAAAAAAAAATTAATTAAAAAAAATAAAA	T	19	-	-	intergenic_variant	MODIFIER	-	-	-	QB1,QB2,XP4	QB,XP	3	2	2	0	0
GZsv00192	1	10594936	10595263	327	DEL	CAAAAACTCAGTATGCGGAGTTCCCGTCGTGGCGCAGTGGTTAACGAATCAGACTAGGAACCATGAGGTCGCGGGTTCAGTCCCTGCCCTTGCTCAGTGGGTTAATGATCTGGCGTTGCCGTGAGCTGTGGTGTAGGTTGCAGACGCGGCTCGGATCCCGCGTTGCTGTGGCTCTGGCGTAGGCCGGTGGCTACAGCTCCAATTCAACCCCTAGCCTGGGAACCTCCATATGCCGCGGGAGCGGCCCAAGAAATAGCAGCAACAACAACAACAACAACAACAACAACAACAAAAAAAGACAAAAAGACAAAAAAAAAAAAAAAAAAAA	C	3	-	-	intergenic_variant	MODIFIER	-	-	-	KL1,KL3,LB1,XP1,XP4,XP5,XP2,XP3,XP6,TC1,TI1,TI3	KL,LB,XP,TI,TC	12	5	3	2	0
GZsv00193	1	10655917	10656215	298	DEL	AAATTTTAGCACTTTATTTTTTTTTTATTATTTATTTATTTATTTATTTTTTTTTTTTGCTATTCCTTGGGCCGCTCCTGTGGCATATGGAGGTTCCCAGGCTAGGGGTCGAATCGGAGCTGTAGCCACCGGCCTATGTCAGAGCCATAGCAACGCGGGATCCGAGCCGCGTCTGCAACCTACACCACAGCTCACGGCAACGCCAGATCCTTAACCCACTGAGCAAGGGCAGGGACTGAACCCGCAACCTCATGGTTCCTAGTCAGATTCGTTAACCACTGCGCCACGATGGGAACTCC	A	5	-	-	intergenic_variant	MODIFIER	-	-	-	LW4,LW5,DU1,DU2,BK1,JH1,MP1,MP3	JH,MP,DU,LW,BK	8	5	0	2	3
GZsv00194	1	10671916	10672005	89	DUP:TANDEM	AGATTGGGAGAGGACTGAATGAGAGGATATCTAGAAAGCACTTAGAATGTATCTGGCATAATAGTAAATTTTCAATATTATTGGCATTCT	AGATTGGGAGAGGACTGAATGAGAGGATATCTAGAAAGCACTTAGAATGTATCTGGCATAATAGTAAATTTTCAATATTATTGGCATTCTGATTGGGAGAGGACTGAATGAGAGGATATCTAGAAAGCACTTAGAATGTATCTGGCATAATAGTAAATTTTCAATATTATTGGCATTCT	5	-	-	intergenic_variant	MODIFIER	-	-	-	TC1,MP2,RC1	RC,TC,MP	3	3	0	3	0
GZsv00195	1	10679994	10680304	310	DEL	AATACTTTCCAAGGGAGTTCCCGTCGTGGTGCAGTGGTCAACAAATCCGACTAGGAACCATGAGGTTGCGGGTTCGGTCCCTGCCCTTGCTCAGTGGGTTAACGATCCGGCGTTGCCGTGAGCTGTGGTGTAGGTCACAGACGTGGCTCGGATCCCGCGTTGCTGTGGCTCTGGCGTAGGCCGGTGGCTACAGCTCCGATTCAACCCCTAGCCTGGGAACCTCCATATGCCGCGGGAGCGGCCCAAGAAATAGCAACAATAACAACAACAACAACAACAAAAAGACAAAAGACAAAAAAAAAAAAAAATAT	A	13	-	-	intergenic_variant	MODIFIER	-	-	-	QB1,QB3,LB2,LB3,GL1,GL2,XP5,XP2,XP3,XP6,LW4,DU2,DU5,BK1,JH1,JH2,NJ1,NJ2,TC1,TC2,TC3,TI1,TI2,MP1,MP2,RC1,RC2,RC3	QB,LB,GL,XP,JH,NJ,RC,TI,TC,MP,DU,LW,BK	28	13	4	6	3
GZsv00196	1	10714435	10716975	2540	DEL	CGGATCCTTAACCCACTGAGCGAGGCCAGGGATCGAACCTGCAACCCCATGGCACCACAACAGGAACTCCTACCATTGTTACTTATGATGTTGCCCAAATCATATTAGCTTTGGCTACTGGGAGCCTTTTCACTTTTGTTCTTAGGTCCCCTGGACATGCTGTCATTAAATATATTGTTTTAAACTTTCCTGCACTAAAAGATGTTCTAGGATCAACTTGTTGGTTTTGTTGTTGTTGTTGTTGTTGTTGTTGTTTTGTTTCATTTTGTGCCCTGGCCTTAGAATCTTGGAGAGCTCTGTGGGGTGAGGAACTGAGACTTTCGTTCCAGTAGCCATGTGAGTGAGTCAACTTGAAATGGGATTCTTCAGGGAGTTCCTGTTGTAGTTCAGCAGGTTAAG…	C	11	-	-	intergenic_variant	MODIFIER	-	-	-	QB3,LB2,GL2,XP5,XP2,RC2,RC3	QB,LB,GL,XP,RC	7	5	4	1	0
GZsv00197	1	10730395	10730659	264	DEL	TAATAGTGATTAAGTTGTGGAGAAGAGACTTGTGGTTGCCTGATGGGAGGGGGAGGGAGTGGGAGGGATCGGGAGCTTGGGCTTATCAGACACAACCTAGAATAGATTTATAAGGAGATCCTGCTGAATAGCATTGAGAACTATGTCTAGATACTCATGTCACAACAGAAGAAAGGGTGGGGGAAAAAACTGTAACTGCAATGTATACATCTAAGGATGACCTGACCCCCTTGCTGTACAGTGGGAAAATAATAAAAAAAAAAAA	T	9	-	-	intergenic_variant	MODIFIER	-	-	-	LB1,GL2,XP1,XP6,BK2,BK3,LW4,LW5,DU1,DU2,DU3,DU5,BK1,JH2,TC3,TI1,MP1,MP2,MP3	LB,GL,XP,JH,TI,TC,MP,DU,LW,BK	19	10	3	4	3
GZsv00198	1	10884030	10884202	172	DEL	ACCAAGCCCTCCCAAATGAAAGTATTGTAAAGAGTTTCATGTTAGCCACTTAAAAGTATTAATAAAAAAATGTTTATGGGGGAGAAAACTACCATTTGCTCAAATCGTCCAGCTGGTCTCTCTGTGGCTCTGTATCTACTATTTTTTATCAGCCTGCCACGTGGATGATTTTG	A	8	-	-	intergenic_variant	MODIFIER	-	-	-	KL1,LB3	KL,LB	2	2	2	0	0
GZsv00199	1	11051716	11052005	289	DEL	TAAAACTCATGGAGTTCCCGTCGTGGCGCAGTGGTTAACGAATCCGACTAGGAACCATGAGGTTGCGGGTTCGGTCCCTGCCCTCGCTCAGTGGGTGAACCATCCGGCGTTGCCGTGAGCTGTGGTGTAGGCTGCAGACATGGCTCGGATCCCACGTTGCTGTGGCTCTGGCGTAGGCCGGTGGCTACAGCTCCGATTCAACCCCTAGCCTGGGAACCTCCATATGCTGCAGGAGCGGCCCAAGAAATAGCAACAACAACAACAAAAAGACAAAAGACCAAAAAAAAAAA	T	3	-	-	intergenic_variant	MODIFIER	-	-	-	KL3,TC1,TC2,TC3,RC2	KL,RC,TC	5	3	1	2	0
GZsv00200	1	11169689	11171204	1515	DEL	TGGAGACTTCAAATTTATTTTTTTTTTATTTTTATTTTTTTTTCACAGCAGCACTATTTATTTTTTTTTAATTTTTATTTTTTTTCTTTTTTCTTTTTTTTCTTTTCCCACTGTACAGCAAGGGGGTCAGGTCATCCTTAGATGTATACATTGCAGTTACAGTTTCTTCCCCCACCCTTTCTTCTGTTGCGACATGAGTATCTAGACATAGTTCTCAATGCTATTCAGCAGGATCTCCTTGTAAATCTATTCTAGGTTGTGTCTGATAAGCCCAAGCTCCCGATCCCTCCCACTCCCTCCCCCTCCCATCAGGCAACCACAAGTCTCTTCTCCAAGTCCATGATTTTCTTTTCTGAGGAGATGTTCATTTGTGCTGGATATTAGATTCCAGTTATAAGT…	T	6	-	-	intergenic_variant	MODIFIER	-	-	-	LW5,TI3,MP3	TI,MP,LW	3	3	0	2	1
GZsv00201	1	11179455	11179776	321	DEL	TAAAAACTATAAAATATTGGAGTTCCCATCGTGGCGCAGTGGTTAACGAATCCGACTAGGAACCATGAGGTTGCGGGTTCGATCCCTGCCCTTGCTCAGTGGGTTAAGGATCCGGCGTTGCCGTGAGCTGTGGTGTAGGTTGCAGACGCGGCTTGGATCCCTCGTTGCTGTGGCTCTGGCGTAGGCCGGTGGCTACAGCTCTGATTCAACCCCTAGCCTGGGAACCTCCATATGCCGCGGGAGCGGCCCAAGAAATAGCAACAATAACAACAACAACAACAAAGACAAAAGACAAAAAAAAAAAAAAAAAAAAAAAACACAA	T	13	-	-	intergenic_variant	MODIFIER	-	-	-	KL3,LB2,GL2,XP5,XP6,DU2,TC1,TC2,MP2,MP3	KL,LB,GL,XP,TC,MP,DU	10	7	4	2	1
GZsv00202	1	11283840	11283978	138	DEL	AAAAGAAAGAAAGAAAGAAAGAAAGAAAGAAAGAAAGAAAGAAAGAAAGAAAGAAAGAAAGAAAGAAAGACGGAAAGAAAGAAAGAAAGACGGAAAGAAAAAGAAAGAAAGAAAGAAAGAAAGAAAGAAAGAAAGAAAG	A	3	-	-	intergenic_variant	MODIFIER	-	-	-	XP2,XP3,XP6,LW5	XP,LW	4	2	1	0	1
GZsv00203	1	11366309	11374869	8560	DEL	TAAAGAACTCTCTGAGGGAGAGAGGACAAGATGGCGGAGGAGTAGGGGGACACGCTCGCCCTCTCCCACAAACACAACAAAAAAAGCACATCTACAGAAGAAATGACTCGCACAGAACAACAACCAATCGCTGGCAGAGGAACCTAAACTCCAATAACGGCAAGAAATTCGTGACATTATTGGGCAGAACGGGAGAAAAGAGGAGAGTGAGAGAAGGTGAATCCGAGCGGGACGGGCGCTCCCGAAAGGGAACTGCAGAGGAGAAAGGGATCCCGCACCCTGGAAAGTCTCCTACCGGGGGAAAGATCAAACGAACCGGAGGAATCTCCAGATGCAGAGAAGAGTGTAGCAGTAAGTCGGAGTACGGAAAAACGATCAAGAACCCAACGGACCATCTGA…	T	7	-	-	intergenic_variant	MODIFIER	-	-	-	KL2,LB1,GL1,XP1,XP4,XP5,XP2,XP3,XP6,DU3,RC1	KL,LB,GL,XP,RC,DU	11	6	4	1	1
GZsv00204	1	11396624	11397842	1218	INV	TGCCCCAAAATATTGGAGAGAGTCACTCCAGGAGTGGTGGTTGAAGACAAAATATGCAGAGTATTGTAAATGATCTTTGTATAGCAAATCATATGGCTTGTAAATGTCTTTTTCCACCTCCAGATACCCAGATATCCATAATGGGCAAGGGCTTAGGCACAAGAAACCTCTTCACTCCCCCGCAATGGCCAATATTTTTTTTGCTATAAAGGATCAGAGAGCAAATAGTCAGACTTCGTGGGTCCTCTGTCCTTTCCTACAACTACTCGATTCCACCATGGCAGCACAAAAGCAGTCCCAGACAGTACATACACGTGATCATGCCTGTGTGTGTTCCAATAAAACTTTGTGTATAAAACTGGACAGCAGACAAGATTTGGGCAGCAGGCTGTCGACAGT…	TTGCCCGAGTCTGTGGCACTTTGTTACCACAGATGATATCACTTCTATGTGGAATTTTTTTTCCTTTTTGTCTTTTTTTTTTATTTTTAAAAGTTTTATTGAAGATTTGCCATGATGTGATCATTTCTGCTGTACAACAAAGTGATTCAGTTGTACATAGACACACATCCATTCTCTTTCAGACTCTTTCCCCACGTAGACGATCACAGGATATTGGGTAGAGTTCTCTGTGCTGGACAGCAGGTCCCCTTGGCCCATCACTCATCCCTCCATAGACCTCAGTGTGCGTATGTGCCAACCCCCAGTCCCTCCCTCCCCTCCCTCCCCTGTCCCCTTTGGTAACCACCATTGGTTTCAAAGTCTGTGAGGCTGTTTCTGTTCTACAAACAAGTTTATTTG…	3	-	-	intergenic_variant	MODIFIER	-	-	-	MP2,MP1	MP	2	1	0	1	0
GZsv00205	1	11419338	11420759	1421	DEL	TTTTCCTATGATTTCTTTTTTTTTTTTTTTTAATTTTATTTTCCCACTGTACAGCAAGGGGGTCAGGTTATCCTTACATGTATACATTACAATTACAGTTTTTCCCCCACCATTTCTTCTGTTGCAACATGAGTATCTAGACATAGTTCTCAATGCTATTCAGCGGGATCTCCTTGTAAATCTATTCTACATTGTGACTGATAAGCCCAAGCTCCCGATCCCTCCCACTCCCTCCCCCTCCCATCAGGCAACCACAAGTCTCTTCTCCAAGTCCATGATTGATTTTCTTTTCTGAGGAGATGTTCATTTGTGCTGGATATTAGATTCCAGTTATAAGTGATGTCATATGGTATTTGTCTTTGTCTTTCTGGCTCATTTCACTCAGTATGAGATTCTCTA…	T	6	-	-	intergenic_variant	MODIFIER	-	-	-	KL1,KL3,QB1,QB3,LB3,GL1,GL2,GL3,XP1,XP5,XP2,XP6,JH1,NJ2,TC1,TC3,TI1,TI2,TI3,MP1,MP2	KL,QB,LB,GL,XP,JH,NJ,TI,TC,MP	21	10	5	5	0
GZsv00206	1	11444622	11444902	280	DEL	TTTTTTTTTTTTTTTTGTCTTTTTGTTGTTGTTGTTGCTATCTCTTGGGCCGCTTCCGCAGCATATGGAGGTTCCCAGGCTAGGGGTTGAATCGGAGCTGTAGCCACCGGCCTACGCCAGAGCCACAGCAACGAGAGATCCGAGCCGCGTTTGCAACCTACACCACAGCTCTCGGCAACGCCGGATCGTTAACCCACTGAGCAAGGGCAGGAACCGAACCCGAAACCTCATGGTTCCTAGTCGGATTCGTTAACCACTGCGCCACAACGGGAACTCCAAGG	T	7	ENSSSCG00000004068	ENSSSCT00000004497	upstream_gene_variant	MODIFIER	SYMBOL=NOX3	protein_coding	DISTANCE=1158,STRAND=1,	KL3,QB1,QB2,QB3,LB3,XP1,TI3,MP1,MP2	KL,QB,LB,XP,TI,MP	9	6	4	2	0
GZsv00207	1	11598180	11598481	301	DEL	TGAGAAAGCTTTTTTTTTTTTTTTTTTTTTGTCTTTTGTCTTTTTTGTTGTTGTTGTTGTTGCTATTTCTTGGGCCGCTCCCGCGGCATATGGGGGTCCCCAGGCTAGGGGTTGAATCGGAGCTGTAGCCACCGGCCTACGCTAGAGCCACAGCAACGCGGGATCCGAGCTGCATCTGCAACCTACACCACAGCTCACGGCAACGCCGGATCGTTAACCCACTGAGCAAGGGCAGGGACCGAACCCGCAACCTCATGGTTCCTAGTCGGATTCGTTAACCACTGCGCCATGACGGGAACTCC	T	8	ENSSSCG00000024361	ENSSSCT00000054905	intron_variant,feature_truncation	MODIFIER	SYMBOL=TFB1M	protein_coding	INTRON=5/6,STRAND=1,	XP4,TI1	XP,TI	2	2	1	1	0
GZsv00208	1	11650668	11650915	247	DEL	ATTCCTTTCTCTTGGGTTGAAGGGATGGGGGGAGCTCAGATGTGTTTCTGCAGACAACAATTGTGTATTTTTGATGGCTGTAGGTTACTTTGCAAGTAGAGAAAAAAATGGAAAATACATAGTAAATTTGAAGAGGTCAAACTGTGACCGAAAGAGATACATTTTTGTAAGAGTAAAACTGAGATGAAAGAGATTCATAGAACAGCTTAACACAGAAAGAAGGTTCTAAACACTTAAGCTGAGATTTT	A	4	ENSSSCG00000024361	ENSSSCT00000054905	3_prime_UTR_variant,feature_truncation	MODIFIER	SYMBOL=TFB1M	protein_coding	EXON=7/7,STRAND=1,	GL2,XP1	GL,XP	2	2	2	0	0
GZsv00209	1	11670799	11670979	180	DEL	GGCTGTGGCTGTGGTGTAGGCCGGCAGCTATGGCTCTGATTGGATCCCTAGCCTGGGAACCTCCATATGCCACAGGTGCAGTCCTTAAAAAAAAAAAAGACAAAGTATCTTTTTCCTTATCTTTTTTCCTATTCCTCCCACCCACAAGTTCCAGCCCATCTCACCACCTACCAGTCCATCA	G	6	ENSSSCG00000004065	ENSSSCT00000004494	intron_variant,feature_truncation	MODIFIER	SYMBOL=TIAM2	protein_coding	INTRON=15/26,STRAND=-1,	GL1,TI2	GL,TI	2	2	1	1	0
GZsv00210	1	11788572	11788868	296	DEL	TAAAAAGTAAACACAGGGAGTTCCCGTCGTGGCGCAGTGGTTAACGAATCCGACTAGGAACCATGAGGTTGCGGGTTCGGTCCCTGCCTTTGCTCAGTGGGTTAACGATCCGGCGTTGCCGTGAGCTGTGGTGTAGGTTGCAGACGCGGCTCGGATCCCGCGTTGCTGTGGCTCTGGCGTAGGCCGGTGGCTACAGCTCCGATTCAACTCCTAGCCTGGGAACCTTCATATGCCACAGGAGCGGCCCAAGAAATAGCAACAACAACAACAACAAAAAGGCAAAAGACAAAAAAAAAA	T	7	ENSSSCG00000004065	ENSSSCT00000004494	intron_variant,feature_truncation	MODIFIER	SYMBOL=TIAM2	protein_coding	INTRON=1/26,STRAND=-1,	LB2,XP1,XP2,LW5,DU2,NJ1,TI1,MP1,MP2	LB,XP,NJ,TI,MP,DU,LW	9	7	2	3	2
GZsv00211	1	11790509	11790766	257	DEL	CAATTTTAAAAGTAATATGGGAGTTCTCTTGTGGCCAAGAGGGTTAAGGATCCAGCATTGTCACTGCAGTAGCTCAGGTTGCTGCTGTGGCATGGGTTTGATCCCTGGCCCAGGAATTTTCAGACTGCGGGGGCAGCCAAAAAAAAAAAAGTAATATGAACTCTCAGAAATAACCTCTCTCTCTTTTAAAAATAAAGTAACTCAACCCCCTCCATATTCTTCACTTTTCTTTCTTTTACAGCCTCACCCACAGCATAT	C	13	ENSSSCG00000004065	ENSSSCT00000004494	intron_variant,feature_truncation	MODIFIER	SYMBOL=TIAM2	protein_coding	INTRON=1/26,STRAND=-1,	QB1,QB2,NJ3	QB,NJ	3	2	1	1	0
GZsv00212	1	11839795	11840110	315	DEL	TTAAAATGACAGGGAGTTCCCGTCGTGGCGCAGTGGTTAACGAATCTGACTAGGAACCATGAGGTTGCGGGTTCGGTCCCTGCCCTTGCTCAGTGGGTTAACGATCCGGCGTTGCCGTGAGCTGTGGTGTAGGTTGCAGACGCGGCTCGGATCCCGCGTTGCTGTGGCTCTGGCGTAGGCCGGTGGCTACAGCTCCGATTCAACCCCTAGCCTGGGAACCTCTATATGCCGCGGGAGCGGCCCAAGAAATAGCAACAACAACAACAACAACAACAACAAAAAGACAAAAAATAAAAGACAAAAATAAATAAATAAA	T	3	-	-	intergenic_variant	MODIFIER	-	-	-	XP1,BK3,LW4,JH2,TC3	XP,JH,TC,LW,BK	5	5	1	2	2
GZsv00213	1	11867934	11868251	317	DEL	TAAGAATCTGATTGCGGAGTTCCCGTCGTGGCGCAGTGGTTAACGAATCCGACTGGGAACCATGAGGTCGCGGGTTCGGTCCCTGCCCTTGCTCAGTGGGTTAACGATCCGGCGTTGCCGTGAGCTGTGGTGTAGGTTGCAGACGCGGCTCGGATCCTGCGTTGCTGTGGCTCTGGCGTAGGCCGGTGGCTACAGCTCCGATTCAACCCCTAGCCTGGGAACCTCCATATGCCGCGAGAGCAGCCCAAGAAATGGCAAAAAGACAAAAAAACAAACAAACAACAAAAAATAAAATAAAATAAAATTAAAAAAAAAAAA	T	5	-	-	intergenic_variant	MODIFIER	-	-	-	KL2,LB3,GL2,XP1,XP4,BK3,LW4,LW5,DU1,DU2,DU3,BK1,JH3,TC1,TC2,TC3,TI2,MP1,MP2,RC3	KL,LB,GL,XP,JH,RC,TI,TC,MP,DU,LW,BK	20	12	4	5	3
GZsv00214	1	11868806	11869074	268	DEL	TAGCAAGTTTGCTTTTTTGTTGTTGTTGCTATTTCTTGGGCCGCTCCTGCGGCATATGGAGGTTCCCAGGCTAGGGGTCGAATCGGAGCTGTAGCCACTGGCGTACGCCAGAGCCACAGCAACGCAGGATCCGAGCCGCGTCTGCAACCTACACCACAGCTCACGGCAACGCCGGATCGTTAACCCACTGAGCAAGGGCAGGGACCGAACCCGCGACCTCATGGTTCCCAGTCGGATTCGTTAACCACTGCGCCACGACGGGAACTCCC	T	4	-	-	intergenic_variant	MODIFIER	-	-	-	BK2,BK3,DU1,DU2,DU3,JH1,TC1,TC2,TI1,TI2,MP1,MP2,RC1	JH,RC,TI,TC,MP,DU,BK	13	7	0	5	2
GZsv00215	1	11986844	11986971	127	DEL	CCGCTGCCCACCCTCTCCTCTGTCCCCAGCAGGTCATCCCTGCAAGGAAAACAGAGTCACAGGGCCTTTGGGCTGGGCACTGTTTCCCCCAGGGCGCTCTCCGGGCTTTCTCTAAATTAGGACAGAGA	C	8	ENSSSCG00000004070	ENSSSCT00000004499	intron_variant,feature_truncation	MODIFIER	SYMBOL=SCAF8	protein_coding	INTRON=20/20,STRAND=-1,	KL3,GL1,GL2,XP1,XP2,XP3,XP6,BK2,LW5,DU1,DU3,DU4,BK1,TC2,TI3,MP3	KL,GL,XP,TI,TC,MP,DU,LW,BK	16	9	3	3	3
GZsv00216	1	11991997	11992293	296	DEL	TCTCTTCCTTCTTTTTTTTTTTTCTTTTTCTTTTTCTTTTTCTTTTTTTGTCTTTTTGCTATTTCTTGGGCCACTCCTGCAGCATATGGAGGTTCCCAGGCTAGGGGTCTAATCGGAGCCGTAGCCACCAGCCTACGCCAGAGCCACAGCAACGCGGGATCCGAGCCGCATCTGCGACCTACACCACAGCTCACGGCAACGCCGGATCCCCAACCCACTGAGCAAGGGCAGGGATCGAACCCACAACCTCATGGTTCCTAGTCGGATTCGTTAACCACTGCGCCACGACGGGAACTC	T	6	ENSSSCG00000004070	ENSSSCT00000004499	intron_variant,feature_truncation	MODIFIER	SYMBOL=SCAF8	protein_coding	INTRON=20/20,STRAND=-1,	KL3,QB3,LB1,XP1,XP5,XP2,XP3,DU1,DU2,DU4,DU5,BK1,TI3,RC3	KL,QB,LB,XP,RC,TI,DU,BK	14	8	4	2	2
GZsv00217	1	12005687	12005965	278	DEL	ATTAAGTGCCATTATTATTATTATTTTTTTTCTTTTTAGCTATTTCTTGGGCCGCTCCTGCGGCATATGGAGGTTCCCAGGCTAGGGGTCTCATCGGAGCTGTAGCCACCGGCCTACGCCAGAGCCACAGCAACACGGGATCCGAGCCGCGTCTGCAACCTACACCACAGCTCACGGCAACGCCGGATCGCTAACCCACTGAGCAAGGGCAGGGACCGAACCCGCAACCTCATGGTTCCTAGTCGGATTCGTTAACCACTGCGCCACGACGGGAACTCC	A	17	ENSSSCG00000004070	ENSSSCT00000004499	intron_variant,feature_truncation	MODIFIER	SYMBOL=SCAF8	protein_coding	INTRON=20/20,STRAND=-1,	QB2,QB3,LB1,LB3,GL1,GL2,GL3,XP4,XP5,BK2,BK3,LW4,LW5,DU2,DU4,JH1,JH2,JH3,NJ1,TC1,TC3,TI2,MP1,MP2,MP3,RC1,RC3	QB,LB,GL,XP,JH,NJ,RC,TI,TC,MP,DU,LW,BK	27	13	4	6	3
GZsv00218	1	12013641	12013917	276	DEL	TTGGAATTCCTGTTTTTTTTTTTTTTTTGTCTTTTTGCCATTTCTTGGGCCGCTCCCGCGGCATATGGAGGTTCCCAGGCTAGGGGTCTCATCGGAGCTGTAGCTACTGGCCTACGCCAGAGCCACAGCAACATGGGATCCGAGCCGCGTCTGCAACCTACACCACAGCTCACGGCAACACCGGATCATTAACCCACTGAGCAAGGGCAGGGACCGAACCCGCAACCTCATGGTTCCTAGTCGGATTCGTTAACCACTGCGCCACGACGGGAACTCC	T	7	ENSSSCG00000004070	ENSSSCT00000004499	intron_variant,feature_truncation	MODIFIER	SYMBOL=SCAF8	protein_coding	INTRON=20/20,STRAND=-1,	LB1,LB3,GL1,GL3,XP4,XP5,XP2,XP6,BK2,LW5,DU2,DU4,MP1,MP2,MP3,RC3	LB,GL,XP,RC,MP,DU,LW,BK	16	8	3	2	3
GZsv00219	1	12058411	12058714	303	DEL	TAAAAGTACGTCACTCGGGAGTTCCCGTCGTGGCGCAGTGGTTAACGAATCCGACTAGGAACCATGAGGTTGCGGGTTCAGTCCCTGCCCTTGCTCAGTGGGTTAACGATCCGGCGTTGCCGTGAGCTGTAGTGTAGGTTGCAGACGCGGCTCGGATCCCGAGTTGCTGTGGCTCTGGCGTAGGCCGGTGGCTCCAGCTCCGATTCAACCCCTAGCCTGGGAACCTCCATATGCCGCGGGAGCGGCCCAAGAAATAGCAACAACAACAAAAGACAAAAAAAAAATTTAAAAAAAAAAAAAAAAA	T	16	ENSSSCG00000004070	ENSSSCT00000056077	intron_variant,feature_truncation	MODIFIER	SYMBOL=SCAF8	protein_coding	INTRON=13/20,STRAND=-1,	QB2,LB2,GL3,XP4,XP5,XP2,XP3,XP6,BK3,LW4,LW5,DU4,BK1,NJ2,NJ3,TC2,TC3,TI3,MP1,MP2,MP3,RC2,RC3	QB,LB,GL,XP,NJ,RC,TI,TC,MP,DU,LW,BK	23	12	4	5	3
GZsv00220	1	12141781	12142053	272	DEL	CAAAAAAGAGAGTCTGAGTTCCCGTCGTGGCGCAGTGGTTAACGAATCTGACTAGGAACCATGAGGTTGTGGGTTCGATCCCTGCCCTTGCTCAGTGGGTTAACGATCCGGTATTGCCCTGAGCTGTGGTGCAGGTTGTAGACGTGGCTCTGATCCCATGTTGCTGTGGCTCTGGTGTAGGCCGGTGGCTACAGCTCCGATTGGACCCCTAGCCTGGGAACCTCCATTTGCCGCGGGAGCTGCCCAAGCAAAAAGACAAAAAAAAAAAAAAAA	C	6	ENSSSCG00000004070	ENSSSCT00000065131	intron_variant,feature_truncation	MODIFIER	SYMBOL=SCAF8	protein_coding	INTRON=1/19,STRAND=-1,	LW5,DU2,BK1	DU,LW,BK	3	3	0	0	3
GZsv00221	1	12149262	12149564	302	DEL	CAAAGAAACTGGAGTTCCCGTCGTGGCGCAGTGGTTAACGAATCCGACTAGGAACCATGAGGTTGCGGGTTCGATCCCTGCACTTGCTCAGTGGGTTAACGATCCGGCGTTGCCGTGAGCTGTGGTGTAGGTTGCAGACGCGGCTCGGATCCCACATTGCTGTGGCTCTGGCGTAGGCCGGTGGCTACAGCTCCAATTCAACCCCTAGCCTGGGAACCTCCATATGCCGCGGGAGCGGCCCAAGAAATAGCAACAATAACAACAACAACAACAAAGACAAAAAGACAAAAAAAAAAAAAAAAA	C	20	ENSSSCG00000004070	ENSSSCT00000065131	upstream_gene_variant	MODIFIER	SYMBOL=SCAF8	protein_coding	DISTANCE=2586,STRAND=-1,	QB2,XP2,XP3,XP6,LW4,DU1,DU2,DU3,BK1,NJ2,TC3,TI3,MP2,RC1	QB,XP,NJ,RC,TI,TC,MP,DU,LW,BK	14	10	2	5	3
GZsv00222	1	12167734	12168044	310	DEL	TTAATCTAACTTCTTTTTTTTTTTTTTTTTTTGGTCTTTTTGTCTTTTGTCTTTTGTTGTTGTTGTTGTTGCTATTTCTTGGGCCGCTCCCGCGGCATATGGAGGTTCCCAGGCTAGGAGTCGAATCGGAGCTGTAGCCACCGGCCTACACCAGAGCCACAGCAACACGGGATCCGAGCCGCGTCTGCAACCTACACCACAGCTCACGGCAACGCGGGATCGTTAACCCACTGAGCAAGGGCAGGGACGGAACCCGCAACCTCATGGTTCCTAGTCGGATTCGTTAACCACTGCGCCACGACGGGAACTCC	T	4	-	-	intergenic_variant	MODIFIER	-	-	-	LB2,XP1,LW4,LW5,DU1,DU2,DU4,DU5,NJ1,TI1	LB,XP,NJ,TI,DU,LW	10	6	2	2	2
GZsv00223	1	12168139	12168418	279	DEL	GCTGAGTAGAATTCTTTTTTTTTTTTTTTTTGTCTTTTTGCTATTTCTTTGGGCCGCTCCTGTGGCATATGGAGGTTCCCAGGCTAGGGGTCGAATCGGAGCTGTAGCCACCGGCCTACGTCAGAGCCTCAGCAACGTGGGATCCGAGCCGCGTCTGCAACCTACACCACAGCTCACGGCAACGCGGGATCGTTAACCCACTGAGCAAGGGCAGGGACCGAACCCGCAACCTCATGGTTCCTAGTCGGATTTGTTAATCACTGTGCCACGACGGGAACTC	G	8	-	-	intergenic_variant	MODIFIER	-	-	-	XP2,DU1,DU2,DU4,DU5,JH3,MP1	XP,JH,MP,DU	7	4	1	2	1
GZsv00224	1	12169884	12169955	71	DEL	TATATATATATATATATATAATGTCTTTACATATATATATATGTTTTATATATATATATATAATGTCTTTAC	T	3	-	-	intergenic_variant	MODIFIER	-	-	-	BK2,DU2,MP1,MP2,JH3	JH,MP,DU,BK	5	4	0	2	2
GZsv00225	1	12189373	12189645	272	DEL	ATCTTTTTTTTTTGCCTTTTTTTTTGCTATTTCTTTGGGCCGCTTCCGTGGCGTATGGAGGTTCCCAGGCTAGGGGTCCAATCGGAGCCGTAGCCACCGGCCTACGCCAGAGCCGCAGCAACGCGGGATCCGAGCCGCGTCTGCAACCTACACCACAGCTCACGGCAACGCCGGATCGTTAACCCACTGAGCAAGGGCAGGGACCGAACCCGCGACCTCATGCTTCCTAGTCGGATTTGTTAACCACTGCGCCACGACGGGAACTCCACGTTC	A	4	-	-	intergenic_variant	MODIFIER	-	-	-	XP3,LW4,LW5,DU2,DU5,TI1,MP1	XP,TI,MP,DU,LW	7	5	1	2	2
GZsv00226	1	12207414	12207686	272	DEL	CAAAAAAACCCCCTCTAGGAGTTCCCGTCGTGGCGCAGTGGTTGACGAATCCGACTAGGAACCATGAGGTTGCGGGTTCGGTCCCTGCCCTTGCTCAGTGGGTTAACGATCCGGCGTTGCCGTGAGCTGTGGTGTAGGTCGCAGATGTGGCTCGGATCCCGCGTTGCTATGGCTCTGGCGTAGGCTGGTGGCCCCAGCTCCGATTCAACTCCTAGCCTGGGAACCTCCATATGCCGCAGGAGCGGCCCAAGAAATGGCAAAAAGACAAAAAAA	C	7	-	-	intergenic_variant	MODIFIER	-	-	-	QB3,LB1,LB2,LB3,GL1,GL3,XP1,XP4,XP2,XP3,XP6,JH1,TC1,TI3,MP2,MP3,RC2,RC3	QB,LB,GL,XP,JH,RC,TI,TC,MP	18	9	4	5	0
GZsv00227	1	12238293	12238592	299	DEL	TTGGATCTGTTGCTTTTACTTTTTTTTTTTTAATTAATTAATTTATTTTTTTGTCTTTTTGCCATTTCTTGGGCCCCTCCCGCGGCATATGGAGGTTCCCAGGCTAGGGGTCCAATCGGAGCTGTAGCCACCAGCCTACGCCAGAGCCACAGCAACTCAGGATCCAAGCCGCGTCTGCGACCTACACCACAGCTCACGGCAACGCCAGATCGTTAACCCACTGAGCAAGGGCAGGGACCAAACCCGAAACCTCATGGTTCCTAGTCGGATTTGTTAACCAATGCGCCACGACGGAACTCC	T	5	-	-	intergenic_variant	MODIFIER	-	-	-	LB3,XP1,XP2,TC3,MP1	LB,XP,TC,MP	5	4	2	2	0
GZsv00228	1	12240474	12240748	274	DEL	GGGGAACTCTAAGTATAATTTTTTTTTTTTTTTTGTCTTTTTTGCTATTTCTTGGGCCGCTCCCATGGCATATGGAGGTTCCCAGGCTAGGGGTTGAATTGAAGCTGTAGCCACCGGCCTACGCCAGAGCCTCAGCAACGCGGGATCCGAGCCGCGTCTGCAACCTACACCACAGCTCACGGCAACGCCGGATCGTTAACCCACTGAGCAAGGGCAGGGACCGAACCCGCAACCTCATGGTTCCTAGTCGGATTCGTTAACCACTGCACCACAAC	G	3	-	-	intergenic_variant	MODIFIER	-	-	-	BK2,DU2,MP1	MP,DU,BK	3	3	0	1	2
GZsv00229	1	12268240	12268461	221	DEL	GCCACCGCCACCCTCGGATGGGGTCTCAGAAAAATACCTCAGAGTGGGGACACCTCCTGAGGTGCAGCCTCAGCTTCTGCGAGAGAACAAAGCTGAGTCAGCCTGGGGCCTGTGAGGCCCAGCAAGGTGACCTGTGGCACCCAGGGGCGGGGAAGGGGCCCCAGGGGAGCCCACGTTGGGTGGAGTCAGCTGGGGTGGACTGGGACTGGGAGCATAATTATA	G	9	-	-	intergenic_variant	MODIFIER	-	-	-	QB3,NJ2	QB,NJ	2	2	1	1	0
GZsv00230	1	12357641	12357936	295	DEL	TAATAAAGTATAATTGTAGGAGTTCCCGTCGTGGCGCAGTGGTTAACGAATCCGACTAGGAACCATGAGGTTGCGGGTTCGGTCCCTGCCCTTGCTCAGTGGGTTAACGATCCGGCGTTGCCGTGAGCTGTGGTGTAGGTTGCAGACGCGGCTCGGATCCCGAGTTGCTGTGGCTCTGGCGTAGGCCAGTGGCTACAGCTCCGAATAGACCCCTAGCCTGGGAACCTCCATATGCCGCAGGAGCGGCCCAAAGAAACAGCAAAAAGACAAACAAACAAACAAAAACAAAAACAAAA	T	6	ENSSSCG00000004071	ENSSSCT00000004500	intron_variant,feature_truncation	MODIFIER	SYMBOL=CNKSR3	protein_coding	INTRON=2/12,STRAND=1,	DU1,DU2,MP2,MP3	MP,DU	4	2	0	1	1
GZsv00231	1	12377100	12377376	276	DEL	ACTAAAAATGCTTTTCTTTTTTTTTTTTTTTTTGTCTTTTTTTGTTGTTGCTATTTCATGGGCCGCTCCCGCGGCATATGGAGGTTCCCAGGCTAGGGGTTGGGCCACCGGCCTACGCCAGAGGCACAGCAACGCAGGATCCGAGCCGCGTCTGCAACCTACACCACAGCTCACGGCAACGCCGGATCGTTAACCCACTGAGCAAGGGCAGGGACCGAACCCGCAACCTCATGGTTCCTAGTCGGATTCGTTAACCACTGCGCCACTACGGGAACTC	A	5	ENSSSCG00000004071	ENSSSCT00000004500	intron_variant,feature_truncation	MODIFIER	SYMBOL=CNKSR3	protein_coding	INTRON=7/12,STRAND=1,	KL3,QB1,QB3,LB3,GL2,GL3,XP5,XP6,JH1,JH3,NJ1,NJ2,NJ3,TC2,TI1,TI2,MP3,RC3	KL,QB,LB,GL,XP,JH,NJ,RC,TI,TC,MP	18	11	5	6	0
GZsv00232	1	12385257	12385558	301	DEL	ACCTTCTTTAGTTCTTTTTTTTTTTTGTCTTTTGTCTTTTTGCCTTTTTGTTGTTGTTGTTGCTATTTCTTGGGCCGCTCTCGCGGCATATGGAGGTTCCCAGGCTAGGGGTTGAATCGGAGCTGTAGCCACCAGCCTACGCCAGAGCCACAGCAACGCGGGATCCGAGCCGCGTCTGCAACCTACACCACAGCTCACGGCAACGCCGGATCGTTAACCCACTGAGCAAGGGCAGGGACCGAACCCGCAACCTCATGGTTCCTAGTCGGATTCGTTAACCACTGCGCCACGATGGGAACTCC	A	9	ENSSSCG00000004071	ENSSSCT00000004500	intron_variant,feature_truncation	MODIFIER	SYMBOL=CNKSR3	protein_coding	INTRON=9/12,STRAND=1,	QB3,LB1,GL1,XP1,XP4,XP5,XP3,XP6,LW4,TC3,TI3,MP1,MP2,RC1,RC2,RC3	QB,LB,GL,XP,RC,TI,TC,MP,LW	16	9	4	4	1
GZsv00233	1	12436568	12436859	291	DEL	GCTCCTGTGGGATTCTTTTTTTTTTTTTTTTTTTTTTTTTTTGGTCTTTTTGCTATTTCTTTGGGCCGCTCCCGCGGCATATGGAGGTTCCCAGGCTAGGGGTCGAATTGGAGCTGTAGCCACTGGCCTACGCCAGAGCCACAGCAACGAGGGATCTGAGCCGCGTCTGCAACCTACACCACAGCTCACGGCAATGCCAGATCCTCAACCCACTGAGCAAGGGCAGGGACCGAACCCGCAACCTCATGGTTCCTAGTCGGATTCGTTAACCACTGCACCACGATGGGAACTC	G	8	-	-	intergenic_variant	MODIFIER	-	-	-	KL3,QB3,XP5,XP6	KL,QB,XP	4	3	3	0	0
GZsv00234	1	12490179	12490475	296	DEL	CAGGAGTTCCCGTCGTGGCGCAGTGGTTGACGAATCCGTCTAGGAACCATGAGGTTTCGGGTTCAGTCCCTGCCCTCGCTCAGTGGGTTAACGATCCGGCGTTGCTGTGAGCTGTGGTGTAGGTCGCAGACGCGGCTCGGATCCCGCGTTGCTGTGGCTCTGGTGTAGGCCGGTGGCTACAGCTCCGATTCAACTCCTAGCCTGGGAACCTCCATATGCCGCGGGAGCGGCCCAAGAAATAGCAACAACAACAACAAAAGACAAAAAGACAAAAAAAAAAAAAAACGGAAAATGTTT	C	22	-	-	intergenic_variant	MODIFIER	-	-	-	QB1,QB2,QB3,LB1,LB2,GL1,GL2,GL3,XP4,XP5,XP2,XP3,XP6,LW4,LW5,DU4,JH1,JH2,NJ2,NJ3,TC1,TC3,TI1,TI2,TI3,MP1,MP2,MP3,RC1,RC2,RC3	QB,LB,GL,XP,JH,NJ,RC,TI,TC,MP,DU,LW	31	12	4	6	2
GZsv00235	1	12515853	12516041	188	DEL	AAAGGTGGTGCCAGGGTTAATTCTTATATTGCGTCACTTTCGCCATTGGAAAAAAAGGCAGTCTTCCAACTGGAAAGAGTTCATCTTATATTTAAGAGGAGACAGAAATTAAGATAATAAGGGACAAACTGTTGCCTTTGGAATGGACTAGCAATGAGATCCTGCTGTGTAGCACTGGGCACTCTGTCT	A	13	-	-	intergenic_variant	MODIFIER	-	-	-	QB3,GL1,XP1,XP4,XP5,TC1,RC1,RC2,RC3	QB,GL,XP,RC,TC	9	5	3	2	0
GZsv00236	1	12527431	12528653	1222	DUP:TANDEM	AAAAATTCCCTGGTAGGGAGGGTTGATAAATACTTAGATCTCACCAAAAGAGGTTGTGGAATTTCTTTTTCTGGAATGTTTAATTCATGTGATTTAGATGTAACCCTATGGGGTAGCAGGTTCAGGAATTTAATAGCCTGATGTGAACCTGTAGTATTGTGAGATCTCAGTGATCAACTTCCAGGTTTATTTAAACAATTGCTATTATTTAGAAATTGCACAAAAAGAAGCACGGCATAAATTTTTTTTTCTTCACACACACACCAAATAAATAAAAGCGGAAACATTTTATTATTTTTAAGAACTCGAGTGAACCCTGTCTTGTCCTAACTGCAGTGGTATGAGAAAGCTGCCTGTGGGTGGAAACAGGAAACATTAGTGATAAATGCCGTGTTACGT…	AAAAATTCCCTGGTAGGGAGGGTTGATAAATACTTAGATCTCACCAAAAGAGGTTGTGGAATTTCTTTTTCTGGAATGTTTAATTCATGTGATTTAGATGTAACCCTATGGGGTAGCAGGTTCAGGAATTTAATAGCCTGATGTGAACCTGTAGTATTGTGAGATCTCAGTGATCAACTTCCAGGTTTATTTAAACAATTGCTATTATTTAGAAATTGCACAAAAAGAAGCACGGCATAAATTTTTTTTTCTTCACACACACACCAAATAAATAAAAGCGGAAACATTTTATTATTTTTAAGAACTCGAGTGAACCCTGTCTTGTCCTAACTGCAGTGGTATGAGAAAGCTGCCTGTGGGTGGAAACAGGAAACATTAGTGATAAATGCCGTGTTACGT…	7	ENSSSCG00000004072	ENSSSCT00000004501	upstream_gene_variant	MODIFIER	SYMBOL=IPCEF1	protein_coding	DISTANCE=55,STRAND=1,	GL3,NJ1	GL,NJ	2	2	1	1	0
GZsv00237	1	12540601	12540928	327	DEL	TAAAACTTTTCCATCTTGGAGTTCCCGTCGTGGCGCAGTGGTTAACGAATCCGACTAGGAACCATGAGGTTGCGGGTTCGGTCCCTGCCCTTGCTCAGTGGGTTAACGATCCGGCGTTGCCGTGAGCTGTGGTGTAGGTTGCAGATGTGGCTCGGATCCCGTGTTGCTGTGGCTCTGGCGTAGGCCGGTGGCTACAGCTCCGATTCGACCCCTAGCCTGGGAACCTCCATATGCCGCGGGAGCGGCCCAAGAAATAGCAACAACAACAACAACAACAAAAGACAAAAAATTAAAAATAAATAAATAAATAAATAAAAATTAAAAAAAA	T	7	ENSSSCG00000004072	ENSSSCT00000004501	intron_variant,feature_truncation	MODIFIER	SYMBOL=IPCEF1	protein_coding	INTRON=1/9,STRAND=1,	XP1,XP4,LW4,DU4,DU5,JH1,JH2,JH3,TI1,MP1,MP2,MP3,RC1,RC2	XP,JH,RC,TI,MP,DU,LW	14	7	1	4	2
GZsv00238	1	12596691	12608432	11741	INV	GTTTTTCCCCCACCCTTTCTTCTGTTGCAACATGAGTATCTAGACATAGTTCTCAATGCTACTCAGCAGGATCTCCTTGTAAATCTATTCTAAGTTGTGTCTGATAAGCCCAAGCTCCCGATCCCTCCCACTCCCTCCCCCTCCCATCAGGCAGCCACAAGTCTCTTCTCCAAGTCCATGATTTTCTTTTCTGAGGAGATGTTCATTTGTGCTGGATATTAGATTCCAGTTATAAGTGATATCATATGGTATTTGCCTTTGTCTTTCTGGCTCATTTCACTCAGTATGAGATTCTCTAGTTCCATCCATGTTGCTGCAAATGGCATGATGCCATCCTTTTTTTATGGCTGAGTAGTATTCCATTGTGTATATATACCACATCTTCCGAATCCAATCATC…	GGTGATGTATTGAGGCGTGCCCTCAGGACAAGGGACAAGGGCAAGCAGGATAGGGAGGGAAGAGAGCTGATTAACAATGTGATCTAGACGTAAGCTAGCTTTGATCTGATCTCAAGGACCACTCTGGAGGACACACCGCACCACAGAGTTGGTCTTGTCTCAGTACTAGAGCAACAAGCTTGAACCCTCTATAAATCAGTTACTGGTCACTGCCTTGTGGGGAGAAGTGTGGAGAAGGAGCAGGGGGACAGTCTTTGGGGAGGCAGATGCTATTCCGTGAAAGGCCAATCTCAAGAGAAGGAGGCAGTTGTGAGTAGCCAATATTCACTGGGTTTGGGGTCTGTCTGAACAAGGATCTGAGCAGTGAACCACCTACATACAAAGGCGTCCACCTCCTGA…	3	ENSSSCG00000004072	ENSSSCT00000004501	coding_sequence_variant,3_prime_UTR_variant,intron_variant	MODIFIER	SYMBOL=IPCEF1	protein_coding	EXON=10/10,INTRON=9/9,STRAND=1	XP6,JH1	XP,JH	2	2	1	1	0
GZsv00239	1	12616819	12617124	305	DEL	GCTTCTCACTCTTTTCTTTTTCTTTCTTTTCTTTTTTTTTTTTTTTTTTGTATTTTTGTCTTTTTGCTATTTATCTGGGTCAATCCTGTGGCATATGGAGGTTCCCAGGCTAGGGGTCCAATGGGAGCTGTAGCCACCGGCCTACACCAGAGCCACAGCAACGCAGGATCCGAGCCACATCTGCAAACTACACCACAGCTCACGGCAACGCCGGATCGTTAACCCACTGAACAAGGGCAGGGACCGAACCCGCAACCTCATGGTTCCTAGTCGGATTCGTTAACCACTGCGTCACGACGGGAACGC	G	7	-	-	intergenic_variant	MODIFIER	-	-	-	LB1,LB2,XP1,XP5,XP2,XP3,XP6	LB,XP	7	2	2	0	0
GZsv00240	1	12674890	12674982	92	DUP:TANDEM	GGTTGATGTCAGAGAATGTTTTGCTTATGTTCTCTCCCAGGAGTTTGATGGTGTCTTGTCTTATATTTAAGTCTTTCAGCCATTTTGAGTATT	GGTTGATGTCAGAGAATGTTTTGCTTATGTTCTCTCCCAGGAGTTTGATGGTGTCTTGTCTTATATTTAAGTCTTTCAGCCATTTTGAGTATTGTTGATGTCAGAGAATGTTTTGCTTATGTTCTCTCCCAGGAGTTTGATGGTGTCTTGTCTTATATTTAAGTCTTTCAGCCATTTTGAGTATT	4	ENSSSCG00000004074	ENSSSCT00000065374	intron_variant	MODIFIER	SYMBOL=OPRM1	protein_coding	INTRON=1/3,STRAND=-1,	NJ1,TI1,RC2	NJ,RC,TI	3	3	0	3	0
GZsv00241	1	12705998	12706187	189	DEL	ATGAGCATATTTCTTTTTTTAATATATATTTTTTTTATTTTCCCACAGTACAGCAAGGGGGTCAGGTTATCCTTACATGTATACATTGCAATTACATTTTTTCCCCCACCCTTTCTTCTGTTGCAACATGAGTATCTAGACAAAGTTCTCAATGCTATTCAGCAGGATCTCCTTGTAAATCTATTCTAAC	A	4	ENSSSCG00000004074	ENSSSCT00000065374	upstream_gene_variant	MODIFIER	SYMBOL=OPRM1	protein_coding	DISTANCE=3006,STRAND=-1,	LB2,GL3,XP5,TI3	LB,GL,XP,TI	4	4	3	1	0
GZsv00242	1	12774863	12775059	196	DEL	CTCATGGAGTCCATCCCAATATTAGACATCAATCACCTCGTGATTCCTCTGACAGCCTGAAGGTACCATTGTTCCTGCTCACCAACTCTCACCTCAGCTTCTGGTCATCTAGTGATACCTCTAGCTTCAGTTACTGGACTCTCTTTACTTCTCCAGGTGGTCTCATTTAAAAGACCTCACACAAGCCTTTTTTTGCA	C	12	-	-	intergenic_variant	MODIFIER	-	-	-	QB3,LB1,GL1,GL2,XP4,XP2,XP3,XP6,LW5,JH3,NJ2,TC1,TI1,TI3,MP1,RC2	QB,LB,GL,XP,JH,NJ,RC,TI,TC,MP,LW	16	11	4	6	1
GZsv00243	1	12825357	12825572	215	DEL	TAAGAAAAGTAAAGGACGGGAGCTTGGGCTTATCAGACACAACTTAGAATAGATTTACAAGGAGATCCTGCTGAATAGCATTGAGAACTTTGTCTAGATACTCATGTTGCAACAGAAGAAAGGCTGGGGGAAAAATGTAATGTATACATGTAAGGATAACCTGACCCCCTTGCTGTATAGTGGGAAAATTAAAAAAAAGAAAAAAAAGAAAAGAAA	T	5	-	-	intergenic_variant	MODIFIER	-	-	-	XP1,XP6,JH1,NJ1,NJ3,MP1,MP2	XP,JH,NJ,MP	7	4	1	3	0
GZsv00244	1	12835742	12836073	331	DEL	TTGGAAATCATTTCTTTTTTTTTTTTTTTTTTTTACCATTTTATTTTATTTATTTATTTATTTATTTTTATTTTATTTTTTTGTCTTTTTGCTATTTCTTTGGGCCGCTCCCACTGCATATGGAGGTTCCCCGGCTAGGGGTCGAATCGGAGCTGTAGCCACTGGCCTACGCCAGAGCCACAGCAACGTGGGATCCGAGCCGCGTCTGCAACCTACACCACAGCTCACGGCAACGCCGGATCGTTAACCCACTGAGCAAGGGCAGGGACCGAACCCGCAACCTCATGGTTCCTAGTCAGATTCGTTAACCACTGCGCCACGACGGGAACTCC	T	10	-	-	intergenic_variant	MODIFIER	-	-	-	QB1,QB3,LB1,XP1,XP4,XP2,XP3,XP6,DU4,JH1,JH2,TC1,TC2,TI2,MP2,RC1	QB,LB,XP,JH,RC,TI,TC,MP,DU	16	9	3	5	1
GZsv00245	1	12844552	12844947	395	DEL	TAAAAAAGAATGACATAATGCCATTTGCAGCAACATGGATGGAGCTAGAGAATCTCATACTGAGTGAAATGAGCCAGAAAGACGAAGACAAATACCATATGATATCACTTATAACTGGAATCTAATATCCAGCACAAATGAACATCTCCTTAGAAAAGAAAATCATGGACTTGGAGAATAGACTTGTGGCTGCCTGATGGGAGGGGGAGGGAGTGGGAGGGATCGGGAGCTTGGGCTTATCCGACACAACTTAGAATAGATTTACAAGGAGATCCTGCTGAGTAGCATTGAGAACTATGTCTAGATACTCATGAAGAAAGGGTGGGGGAAAAACTGTAATTGTAATGTATACGTGTAAGGATAACCTGACCCCCTTGCTGTACAGTGGGAAAAAAA	T	6	-	-	intergenic_variant	MODIFIER	-	-	-	JH3,NJ2,TC2,MP3	JH,NJ,TC,MP	4	4	0	4	0
GZsv00246	1	12845719	12846027	308	DEL	TAAAAAGTTTCGGCAGGAGTTCCCGTCGTGGCGCAGTGGTTAACGAATCTGACTAGGAACCATGAGGTTGTGGGTTCGGTCCCTGCCCTTGCTCAGTGGGTTAACGATCCGGCGTTGCCGTGAGCTGTGGTGTAGGTTGCAGACGCGGCTTGGATCCCGCGTTGCTGTGGCTCTGGCGTAGGCCGGTGGCTACAGCTCCGATTCGACCCCTAGCCTGGGAACCTCCATATGCCGCGGGAGCGGCCCAATAAATAGCAACAACAACAGCAACAAAGAAGACAAAAAAGACAAAAGACAAAAAAAAAAAAA	T	8	-	-	intergenic_variant	MODIFIER	-	-	-	GL2,XP6,TI2,MP1,MP2	GL,XP,TI,MP	5	4	2	2	0
GZsv00247	1	12871375	12871375	84	INS	G	GCTGATCAGGGAAGGAAGGGGATGCCAAGACAAGGGGGCAACAGTCAAGAAATAATAATGTAGCCTTGGGGCAGGATCCTGGTTC	3	-	-	intergenic_variant	MODIFIER	-	-	-	QB1,QB2,QB3,XP3,XP6,HP1,HP2,LW1,LW2,LW3,BK3,DU4,TC1,RC1,RC2	QB,XP,RC,TC,DU,LW,HP,BK	15	8	2	2	4
GZsv00248	1	12894955	12895032	77	DEL	GGGAAGAAGCAAAAAAAAAAAAAAAAAAAAAAAAAAAAAAAAAAAAAAAAAAAAAAAAAAAAAAAAACTCTGAAATAT	G	4	-	-	intergenic_variant	MODIFIER	-	-	-	KL2,KL3,QB1,QB2,QB3,LB1,LB2,LB3,GL1,GL2,GL3,XP1,XP4,XP5,XP2,XP3,XP6,HP1,LA1,LA2,LA3,LW1,LW2,BK3,LW4,LW5,DU1,DU2,DU3,DU4,DU5,JH2,NJ1,NJ2,NJ3,TC1,TC3,TI1,TI3,MP1,MP2,MP3,RC1,RC2	KL,QB,LB,GL,XP,JH,NJ,RC,TI,TC,MP,DU,LW,LA,HP,BK	44	16	5	6	5
GZsv00249	1	12902992	12903302	310	DEL	CTGGGTACAGAATTCTTTTTTTTTTTTTTTTTTTTTTTTTTTTTTTTTTTTTTTTTTGTCTTTTTTGTTGTTTTTTGTTGTTGTTGTTGCTATTTCTTGGGCTCCTCGCATATGGAGGTTCCAGCTAGGGTTGAATCGGAGCTGTAGCCACCAGCCTACGCCAGAGCCACAGCAACGCGGATCCGAGCCGCGTCTGCAACCTACACCACAGCTCACGCAACACCAATCGTTACCACTGAGCAGGGCAGGACCGACCCGCACCTCATGGTTCCTAGTCGATTCGTTACCACTGCGCCACGACGGGAACTCCT	C	16	-	-	intergenic_variant	MODIFIER	-	-	-	QB3,XP4,XP6,DU2,JH3,MP1	QB,XP,JH,MP,DU	6	5	2	2	1
GZsv00250	1	12919304	12919776	472	DEL	TGAGTATTGATATCCCAGTCATAATTGTGGGTATATCTATTTCTCCATTTACTTCTCTATTAGCTTTTTCTTCACATTATCTGATATAAGTCACCATTTAAAAAAAATGTCCCTGAGAGAAATCCCAAAAACACATTAATATAAGCTCTAGGAGTCCTTGGTGAGGGCACTAAACCTCAGCAATAAAATTTTGCCCCATATAACAAAATTTATCTTATCCAAGTTTAAATTCCAGCACTTCAGATCAGCATCTTCAATATCTAGTCCTAGTTTCTGTCAGTACCCACTAGTGACATCTTTCATTACGTAATCCTCTTGCACTTCTTTAAACACACAGGGTGAAAGAGAATCTGGAGGGTCGATGTTCTTAAATTTATCTACCCAGGCTTTACTATCTCA…	T	7	-	-	intergenic_variant	MODIFIER	-	-	-	GL3,XP1,XP2,XP3,XP6,LW4,LW5,DU1,DU2,DU3,BK1,JH2,JH3,NJ2,NJ3,TC2,TC3,TI1,TI3,MP1,MP2,MP3,RC1	GL,XP,JH,NJ,RC,TI,TC,MP,DU,LW,BK	23	11	2	6	3
GZsv00251	1	12923840	12924131	291	DEL	TAGTGATTTTATTTCATTTTTTTTTAATTTTTATTTATTTATTTATTTTTTGCTATTTCTTGGGCGGCTCCCGCGGCATATGGAGATTCCTAGGCTAGGGGTCTAATCGGAGCCGTAGCCACCAGTCTACGCCAGAGCCACAGCAACGCAGGATCTGAGCCGCGTCTGCAACCTACACCACAGCTCACGGCAACGCCGGATCGTTAACCCACTGAGCAAGGGCAGGGACTGAACCTGCAACCTCATGGTTCCTAGTCGGATTCGTTAACCACTGCGCCACGACGGGAACACC	T	5	-	-	intergenic_variant	MODIFIER	-	-	-	XP3,KL3,XP5,XP2	KL,XP	4	2	2	0	0
GZsv00252	1	12932815	12933105	290	DEL	AAAAAATAGTTAAAGGGAGTTCCCGTCGTGGCGCAGTGGTTAACGAATCCGACTAGGAACCATGAGGTTGCGGGTTCGGTCCCTGCCCTTGCTCAGTGGGTTAACGATCTGGCTTTGCCGTGAGCTGTGGTGTAGGTTGCAGACGCGGCTCAGATCCCGCGTTGCTGTGGCTCTGGCGTAGGCTGGTGGCTACAGCTCTGATTAGACCCCTAGCCGGGGAACCTCCATATGCCACGGGAGCGGCCCAAAGAAATAGCAAAAAGCCAAAAAGCCAAAAAAAAAATAAAAATG	A	5	-	-	intergenic_variant	MODIFIER	-	-	-	LB1,XP2,DU2,DU3,DU5,JH1,NJ2,MP1,MP2,RC1,RC3	LB,XP,JH,NJ,RC,MP,DU	11	7	2	4	1
GZsv00253	1	12935700	12935989	289	DEL	ACAGATTCATTTCTTTTTTTTTTTTTTTTTTTTGTCTTTGTTATTGTTGCTATTTCTTGGGCCTCTCCCGCGGCATGTGGAGGTTCCCAGGCTAGGGGTTGAATCGGAGCTGTAGCCACCGGCCTACGCCAGAGCCACAGCAGTGTGGGTTCCGAGCCGCGTCTGCAACCTACACCACAGCTCACGGCAAAGCCAGATCGTTAACCCACTGAGCAAGGGCAGGGACCGAACTCGCAACCTCATGGTTCCTAGTCGGATTCGTTAACCACCGCGCCATGACGGGAACTCCC	A	8	-	-	intergenic_variant	MODIFIER	-	-	-	KL2,KL3,QB1,QB2,QB3,LB1,LB2,GL2,GL3,XP4,XP5,XP3,XP6,LW4,LW5,DU1,NJ1,NJ2,TC1,TC3,TI2,TI3,MP1,MP2,RC1,RC2,RC3	KL,QB,LB,GL,XP,NJ,RC,TI,TC,MP,DU,LW	27	12	5	5	2
GZsv00254	1	12953361	12953423	62	DEL	AATCTCTTTACTCTTATTGGTATACCCTTTTTTTTTTTTTAACACTCGAGGTCACTTAGTTAC	A	5	-	-	intergenic_variant	MODIFIER	-	-	-	QB1,LB2,XP5,XP2,XP3,XP6,JH2,NJ1,TI1,MP3	QB,LB,XP,JH,NJ,TI,MP	10	7	3	4	0
GZsv00255	1	12993571	12994050	479	DEL	CTTGATAAAGTCCCTATCACTACATGGATTTTATAGTCCAATACTTTCAAATTGGCCTTGGAGTCTCTGAGGAACAATAGCTCTTAGAATTTCCAAAGAAATTTAGAGATTGGAAACATCATTTGGGATTCCCTATTGAAAATAAGCATGCTAGCTGTGGGGATGCCTGACTTCTAAAAAAATTCCTGGATTTCTCTTTGTTGTATGTCAGAATACACAATTATTCACATGAACCTCAATTAAACTCAATTCTACATTGCTCGGGGCTTTATTAATTAGATCATACATTTTCCAATCCCTGTCTGCTCCTAGAGACCATATATCTTCTAAAGTTTTCAACTCATGTTGGGTTTATAATTTAAAATAAAGTTGAAAATTTCAATATACAGTGGAGTTTTA…	C	6	-	-	intergenic_variant	MODIFIER	-	-	-	XP3,XP6	XP	2	1	1	0	0
GZsv00256	1	13032284	13032588	304	DEL	AAAATAAATAGGCCAGCTGGAGTTCCCGTCGTGGCGCAGTGGTTAACGAATCCGACTAGGAACCATGAGGTTGCGGGTTCGATCCCTGCCCTTGCTCAGTGGGTTAACGATCCGGCGTTGCCATGAGCTGTGGTGTAGGTTGCAGACGCGGCTCGGATCCCGCGTTGCTGTGGCTCTGGCGTAGGCCGGTGGCTACAGCTCCGATTCAACCCCTAGCCTGGGAACCTCCATATGCCGCGGGAGCGGCCCAAGAAATAGCAACAATAACAACAACAAAAAGATAAAAGACAAATAAATAAATAAAT	A	8	-	-	intergenic_variant	MODIFIER	-	-	-	QB2,LB1,LB2,LB3,GL1,GL3,XP1,XP4,XP5,XP2,XP3,XP6,JH1,JH3,NJ1,NJ2,NJ3,TC1,TC2,TI1,TI2,TI3,MP1,MP2,RC1,RC2,RC3	QB,LB,GL,XP,JH,NJ,RC,TI,TC,MP	27	10	4	6	0
GZsv00257	1	13049453	13049731	278	DEL	TCAAAAAGTCAGTTTTTTTTTTTTTTTTTGTCTTTTTTTGCTATTTCTTGGGCCGCTCCCGCGGCATATGGAGGTTCCCAGGCTAGGGTTCGAATCGGAGCTGTAGCCACCGGCCTACGCCAGAGCCACAGCAACGCGGGATCCGAGCTGAGTCTGCAACCTACACCACAGCTCACGGCAACGCCGGATTGTTAACCCACTGAGCAAGGGCAGGGACCGAACCCGCAACCTCATGGTTCCTAGTCGGATTCGTTAACCACTGCACCACGACAGGAACTC	T	14	-	-	intergenic_variant	MODIFIER	-	-	-	GL2,GL3,XP6,LW5,TI2	GL,XP,TI,LW	5	4	2	1	1
GZsv00258	1	13065757	13065855	98	DEL	CCTTCAAAAAAAAAAAAACCATAAAATGAATAACAGATTTCAAGTTGATAAAAATTCCTTTTAGCTGTTTGAGAAAAAGCATCAGTGTGATTGGTGATT	C	3	-	-	intergenic_variant	MODIFIER	-	-	-	QB1,QB2,RC3	QB,RC	3	2	1	1	0
GZsv00259	1	13068533	13068821	288	DEL	TAATCAATATGGGAGTTCCCGTCGTGGCGCAGTGGTTAACGAATCCGACTAGGAACCATGAGGTTGCGGGTTCGGTCCCTGCCCTTGCTCAGTGGGTTAATGATCCGGCGTTGTCGTGAGCTGTGGTGTAGGTTGCAGACGCGGCTTGGATCCCGCATTGCTGTGGCTCTGGTGTAGGCCGGTGGCTACAGCTCCGATTCAACCCCTAGCCTGGGAACCTCCATATGCCGAGGGAGCGGCCCAAGAAATAGCAACAACAACAAAAGACAAAAAAAAAAAAAAAAAAAAA	T	9	-	-	intergenic_variant	MODIFIER	-	-	-	LB3,GL1,GL2,GL3,XP3,LW5,JH1,NJ1,NJ2,TC1,TC2,TI2,MP3	LB,GL,XP,JH,NJ,TI,TC,MP,LW	13	9	3	5	1
GZsv00260	1	13071964	13072294	330	DEL	ACACAGTTGGGGAGTTCCCGCCGTGGCGCAGTGGTTAACGAATCCGACTAGGAACCATGAGGTTGCGGGTTCGGTCCCTGCCCTTGCTCAGTGGGTTAACAATCCGGCGTTGCCGTGAGCTGTGGTGTAGGTTGCAGACGCGGCTCGGATCCTGCGTTGCTGTGGTTCTGGTGTAGGCCGGTGGCTACAGCTCTGATTGGACCCCTAGCCTGGGAATCTCCATATGCCGCGGAAGCGGCCCAAGAAATCGGAAGCGGCCCAAGAAATAGCAAAAAGACCAAAAAAAAAAAAAAACCAAGAAATAGCAAAAAGACCAAAAAAAAAAAAAAAC	A	10	-	-	intergenic_variant	MODIFIER	-	-	-	QB2,XP1,XP4,XP2,XP3,XP6,BK3,LW4,DU2,DU3,DU4,JH1,JH3,NJ1,NJ3,TC3,TI1,MP1,MP2	QB,XP,JH,NJ,TI,TC,MP,DU,LW,BK	19	10	2	5	3
GZsv00261	1	13090116	13090729	613	DEL	TAAAAATTGGTCTCATTTCAGACACGTGCACCCGCATGTTCATTGCAGCACTATTCACAATAGCCAGGACATGGAAACAACCCAAATGTCCATCGACAGATGATTGGATTCGGAAGATGTGGTATGTATACATAATGGAATACTACTCAGCCATAAAAAAGAATGACATCATGCCATTTGCAGCAACATGGATGGAACTAGAGACTCTCACACTGAGTGAAGTGAGCCAGAAAGACAAAGACAAATACCATATGATATCACTTATAACTGGAATCTAATATCCAGCACAAATGAACATCTCCTCAGAAAAGAAAATCATGGACTTGGAGAAGAGACTTGTGGCTGCCTGATGGGAGGGGGAGGGAGTGGGAGGGATCGGGAGCTTGGGCTTATCAGACG…	T	6	-	-	intergenic_variant	MODIFIER	-	-	-	XP6,JH3	XP,JH	2	2	1	1	0
GZsv00262	1	13096681	13096997	316	DEL	TAAAAAAGAGTTAGAGGGAGTTCCCGTCGTGGCGCAGTGGTTAACGAATCCGACTAGGAACCATGAGGTCGCGGGTTCGGTCCCTGCCCTTGCTCAGTGGGTTAACGATCTGGCGTTGCCGTGAGCTGTGGTGTAGGTTGCAGACGCGGCTCGGATCCCGAGTTGCTGTGGCTCTGGCGTAGGCCGGTGGCTACAGCTCCGATTCAACCCCTAGCCTGGGAACCTCCATATGCCGCGGAAGCGGCCCAAGAGATAGCAACAACAACAACAACAACAACAACAAAGACAAAAGACAAAAAAAAAAAAAAAAAAAAAAA	T	12	-	-	intergenic_variant	MODIFIER	-	-	-	KL3,QB1,XP1,XP4,XP5,XP3,XP6,JH1,JH2,NJ3,TC2,TI1,TI2,MP1,MP2,MP3,RC2	KL,QB,XP,JH,NJ,RC,TI,TC,MP	17	9	3	6	0
GZsv00263	1	13100442	13101099	657	DEL	CAAAATGTCACTTTATTAAAAACAAACAAAACAAAACAAAAATATCCCAATGAACATGTCACATCAGAAAGAGAAGCTGGGCCTCCAGGACAGCCTTATATTTGCTCCTTCAACCCTCGTGAAGAAAAAGAAAGAAAAAGAAAGAAAATCTACATTCTCATGGTTTAAACTGCTTGCAGGTGGATTTTGTGTAACTGCAGTTATAAAAGTGACTAACAGACATAATCTTTTCTACTACTTGATCTTTAACCAATATGCATTTAGTATTTTTATTAAAAGTTTAAATATTAAACTGAAAAAGTACAAATTCAATCATCTGGAGAATCCCTGTCTATGAAAAGTTTATAACCGAAAGATGAAACTCAAAAGCCCTTTTTCGGTTACATAGGCCCAAAGAGA…	C	30	-	-	intergenic_variant	MODIFIER	-	-	-	QB1,QB3,XP1,XP3,XP6,BK3,TI2,RC1	QB,XP,RC,TI,BK	8	5	2	2	1
GZsv00264	1	13141399	13141476	77	DEL	CCCTGAGGGTCTCTTGGGTACAAAAGCCTTTCTGTGTCCCTCATTTCCTGTTCTTAGGAAATGGGCCTCATTCAGTCT	C	10	-	-	intergenic_variant	MODIFIER	-	-	-	LB1,LB3,GL1,GL2,JH2,JH3,MP1,MP2	LB,GL,JH,MP	8	4	2	2	0
GZsv00265	1	13164713	13164986	273	DEL	TATGCCACCCTGGAGTTCCCATCGTGGCACAGTGGTTAACGAATCCGACTAGGAACCATGAGGTTTCGGGTTCGGTCCCTGCCCTTGCTCAGTGGGTTAACGATCCGGCGTTACCGTGAGCTGTGGTGTAGGTTGCAGACGCGGCTCGGATCCCGCGTTGCTGTGTCTCTGGCGTAGGCTGGTAGCTACAGCTCCGATTCTACCCCTAGCCTGGGAACCTCCATATGCCGTGGGAGTGGCCCGAGAAATGGCAAAAAGACAAGAAAAAAAAAAA	T	5	-	-	intergenic_variant	MODIFIER	-	-	-	XP6,LW4,JH3,TI2,RC3	XP,JH,RC,TI,LW	5	5	1	3	1
GZsv00266	1	13173994	13174297	303	DEL	TAAGAAATGCAAGATGTGGGAGGAGTTCCTGTTGTGGCGCAGTGGTTAACGAATCCGACTAGGAACCATGAGGTTGCGGGTTCGGTCCCTGCCCTTGCTCAGTGGGTTAACGATCCGGCGTTGCCGTGAGCTGTGGTGTAGGTTGCAGATGCGGCTCGGATCCCGCGTTGCTGTGGTTCTGGCGTAGGCCGGTGGCTACAGCTCCGATTCAACCCCTAGCCTGGGAACCTCCATATGCCGCGGGAGCGGCCCAAGAAATAGCAACAACAACAACAAAAGACAAAAAGACAAAAAAAAAAAAAAA	T	7	-	-	intergenic_variant	MODIFIER	-	-	-	XP2,TI1,TI2	XP,TI	3	2	1	1	0
GZsv00267	1	13287864	13288137	273	DEL	TGCTATATTGGGAGTTCCCGTCGTGGCGCAGTGGTTAACGAATCCGACTAGGAACCATGAGGTTGCGGGTTCGGTCCCTGCCCTTGCTCGGTGGGTTAACGATCCGGCGTTGCCGTGAGCTGTGGTGTAGGTTGCAGACGCGGCTCGGATCCTGCGTTGCTGTGGCTCTGGCCTAGGCTGGTGGCTACAGCTCCGATTGGACCCCTAGCCTGGGAACCTCCATATGCCGCGGGAGCGGCCCAAGAAATAGCAAAAAGACAAAAAAAAAAAAAAA	T	6	-	-	intergenic_variant	MODIFIER	-	-	-	LB3,XP3,XP6,LW4	LB,XP,LW	4	3	2	0	1
GZsv00268	1	13315791	13316249	458	DEL	TAAGAGCTGTGTGGGAGTTCCCGTCGTGGCGCAGTGGTTAACGAATCCGACTAGGAACCATGAGGTTGCCGGTTTGGTCCCTGCCCTTGCTCAGTGGGTTAACGATCCGGCGTTGCCGTGAGCTGTGGTGTAGGTTGCAGACGCGGCTCGTATCCCGCGCTGCTGTGGCTCTGGCGTAGGCCGGTGGCTACAGCTCCGATTCAACCCCTAGCCTGGGAACCTCCATATGCCGCAGGAGCGGCCCAAGAAATAGCAACAACAACAACAACAACAACAACAACAAGAAAGACAAAAAGACAAAAAAAAAAAAAAGCAGTGGGGGATCTGAAAAGATTCAGGAAAAGGTACCTTTGGGCAGTGGGAACAGTACTTAGAAAACAAGACCAAGCGATTCATCTC…	T	16	-	-	intergenic_variant	MODIFIER	-	-	-	QB1,QB2,LB1,LB2,LB3,GL3,XP2,NJ2,TC1,RC2,RC3	QB,LB,GL,XP,NJ,RC,TC	11	7	4	3	0
GZsv00269	1	13323696	13323999	303	DEL	AATATAGGAATATAGGAGTTCCCGTCGTGGCGCAGTGGTTAACGAATCCGACTAGGAACCATGAGGTCGCGGGTTCGGTCCCTGCCCTTGCTCAGTGGGTTAACGATCCGGCGTTGCCGTGCGCTGTGGTGTAGGTTGCAGACGCGGCTCGGATCCTGCGTTGCTGTGGCTCTAGCGTAGGCCGGCAGCTACAGCTCCGATTGGACCCCTAGCCTGGGAACCTCCATATGCCGTGGGAGCGGCCCAAGAAATAGCAACAACAACAACAACAAAAAAGACAAAAAGACAAAAAAAAAAAAAAAAT	A	4	-	-	intergenic_variant	MODIFIER	-	-	-	QB3,GL2,GL3,XP5,XP2,XP3,XP6,NJ1,TC1,TI1,TI3,RC3	QB,GL,XP,NJ,RC,TI,TC	12	7	3	4	0
GZsv00270	1	13368880	13369211	331	DEL	CAGAACTAGCCTTCTTTTTTTTTTAATTTTTTATTTTTTTATTTTATTTTTTTTTTATAATTTTTTTTTTTTATTTTCCCACTGTACAGCAAGGGGGTCAGGTTATCCTTACATGTATACATTGCAATTACATTTTTTCCCCCACCCTTTCTTCTGTGGCAACATGAGTATTTAGACAAAGTTCTCAATGCTATTCAGCAGGATCTCCTTGTAAATCTATTCTAAGTTGTGTCTGATAAGCCCAAGCTCCTGATCCCTCCCACTCCCTCCCCCTCCCATCAGGCAGCCACAAGTCTCTTCTCCAAGTCCATGATTTTCTTTTCTGAGGAGGT	C	3	ENSSSCG00000004075	ENSSSCT00000004504	intron_variant,feature_truncation	MODIFIER	SYMBOL=RGS17	protein_coding	INTRON=1/4,STRAND=1,	JH1,JH3,TI2,TI3	JH,TI	4	2	0	2	0
GZsv00271	1	13430610	13430610	77	INS	G	GAACTAGCCTCCACCCAGTAGATGTTTGCCAGGTCAGGCTGAACTGAGTCTCAGTGACCACTAGATGGCAGTAATTGA	5	ENSSSCG00000004075	ENSSSCT00000004504	intron_variant,feature_elongation	MODIFIER	SYMBOL=RGS17	protein_coding	INTRON=3/4,STRAND=1,	QB3,GL2,GL3,XP1,XP5,XP2,XP6,LW5,JH3,RC2	QB,GL,XP,JH,RC,LW	10	6	3	2	1
GZsv00272	1	13564514	13564826	312	DEL	TCCCCCTGATTATTTTTATTTATTTATTTATTTATTTTTTGTCTTTTGTCTGTTGTTGTTGTTGTTGTTGTTGCTATTTCTTGGGCCGCTCCCGCGGCACATGGAGGTTCCCAGGCTAGGGGTCAAATCGGAGCTGCAGCCGCCGGCCTACGCCAGAGCCACAGCAACGCGGGATCCGAGCCGCATCTGCAACCTACACCACAGCTCACGGCAACGCCGGATCGTTAACCCACTGAGCAAGGGCAGGGACCGAACCCGCAACCTCACGGTTCCTAGTCGGATTCGTTAACCACTGCGCCACGACGGGAACTCC	T	4	-	-	intergenic_variant	MODIFIER	-	-	-	XP1,TI1,TI2	XP,TI	3	2	1	1	0
GZsv00273	1	13583753	13584032	279	DEL	TAGTTTTGTGGAGTTCCCGTCGTCGCGCAGTGGTTAACGAATCCGACTAGGAACCATGAGGTTGCGGGTTCGGTCCCTGCCCTTGCTCAGTGGGTTAACGATCCGGCGTTGCTGTGAGCTGTGGTGTAGGTTGCAGACGCGGCTCGGATCCTGTGTTGCTGTGGCTCTGGCTTAGGCTGGTGGCTACAGCTCCGATTCGACCCCTAGCCTGGGAACCTCCATATGCCGCGGGAGTGGCCCAAAAGAAATAGCAAAAAGACAAAAAAAAAAAAAAAGAATC	T	10	-	-	intergenic_variant	MODIFIER	-	-	-	XP3,HP2,LA2,LW3,BK2,TI3,MP1,MP3	XP,TI,MP,LW,LA,HP,BK	8	7	1	2	4
GZsv00274	1	13604476	13604585	109	DEL	GCCTTCCCAGACTCGTGATCTACTCCAAGAAGTGACATCACTCCAATCCCTGCTTTATTGTCACATTTCCTTCTTTGACTCTGAGTCTTCCTCTTCTGTCATTTAAGGAT	G	9	-	-	intergenic_variant	MODIFIER	-	-	-	KL2,QB1,QB2,QB3,LB1,LB2,LB3,GL1,GL2,GL3,XP1,XP4,XP5,XP2,XP3,XP6,LW5,JH2,JH3,NJ1,NJ3,TC1,MP1,MP2,RC1,RC2,RC3	KL,QB,LB,GL,XP,JH,NJ,RC,TC,MP,LW	27	11	5	5	1
GZsv00275	1	13606970	13606970	81	INS	A	ACTACGTCACAGGTGTGTGCGTGTGTATACATATTTAGTTTTCTCACATTTTCGACGTCTCTTCACTTATTCTTACTCTCTG	5	ENSSSCG00000004078	ENSSSCT00000004507	downstream_gene_variant	MODIFIER	SYMBOL=VIP	protein_coding	DISTANCE=4006,STRAND=-1,	QB3,LB3,XP4,XP5,XP2,XP3,XP6,LW5,TI1,TI2,TI3	QB,LB,XP,TI,LW	11	5	3	1	1
GZsv00276	1	13634154	13634675	521	DEL	TGGGAACCATGAGGTTGAGGGTTCAATCCTGGCCTCACTCAGTGGGTTAGGGATCCGGTGTTGCCATGAGCTGTGGTGTAGGTCGAAGACATGGTTGGATCTGGCATTGCTGTGGCTGTGGCTGTGGCATAGGCCGGCAGCAACAGCTGCAATTAGACCCTTAGCCTAATTTCACTGAGCTAAATCCCTATAGGAGAATTGCTACGTCTGTTGTGGTGTAAGCAGTCATGAAGCTGACTTGAGAAATTTGAAAGAGTGAAGAATAAAACCTTTAAATGGACTCTCTTAATTATGTACAAATGAAACAATACTTCCAACACTTAAGCATGAGTTGACTAAAAGGAGACATCCAGCTATTATGTTAGCTGCTCTAGACTTCTCTCCATTGTAAAATCTTAA…	T	5	ENSSSCG00000031720	ENSSSCT00000065019	intron_variant,feature_truncation	MODIFIER	-	protein_coding	INTRON=2/10,STRAND=1,	XP5,XP3,XP6	XP	3	1	1	0	0
GZsv00277	1	13762698	13762780	82	DEL	AATCTGAATACAGATAGAGATGGAGTTATCTGTATTCAGATGAATTTATCACATCATTATACAACTACAGATGTGATAAATTC	A	5	ENSSSCG00000004081	ENSSSCT00000004510	intron_variant,feature_truncation	MODIFIER	-	protein_coding	INTRON=1/33,STRAND=1,	BK3,DU1,JH1,NJ2	JH,NJ,DU,BK	4	4	0	2	2
GZsv00278	1	13831681	13831981	300	DEL	GAGAAGGCATTTTATTTTATTTTTTTTTTTTTTGTCTTTTTTTTTGTTGTTGTTGTTGTTGCTATTTCTTGGGCCGCTCCTGCGGCATATGGAGGTTCCCAGGCTAGGGGTCTAATCAGAGCTGTAGCCACTGGCCTCCGCCAGAGCCACAGCAACGCAGGATCCGAGCCGCGTCTGCAACCTACACCACAGCTCACGGCAATGCCGGATCGTTAACCCACTGAGCAAGGCCGGGGATCGAACCCGCAACCTCATGGTTCCTAGTCGGATTTGTTAACCACTGCGCCATGACGGGAACTCC	G	11	ENSSSCG00000004081	ENSSSCT00000004510	intron_variant,feature_truncation	MODIFIER	-	protein_coding	INTRON=3/33,STRAND=1,	KL2,QB1,GL2,XP4,XP6,TI2,TI3,RC2	KL,QB,GL,XP,RC,TI	8	6	4	2	0
GZsv00279	1	13832622	13832922	300	DEL	TAGAAACAACCAGCAGGAGTTCCCGTCGTGGCGCAGTGGTTAACGAATCCGACTAGGAACCATGAGGTTGCGGGTTCGGTCCCTGCCCTTGCTCAGTGGGTTAACGATCCGGCGTTGCCGTGAGCTGTGGTGCAGGTTGCAGACGCGGCTCAGATCCCGAGTTGCTGTGGCTGTGGCGTAGGCCAGTGGCTACAGCTCCGATTCAACCCCTAGCCTGGGAACCTCCATATGCCGCGGGAGCGGCCCAGAAATAGCAACAACAACAACAACAACAGACAAAAAGACAAAAAAAAAAAAAAAA	T	6	ENSSSCG00000004081	ENSSSCT00000004510	intron_variant,feature_truncation	MODIFIER	-	protein_coding	INTRON=3/33,STRAND=1,	QB1,XP4,XP3,XP6,NJ1,NJ3,TC1,TI1,TI3,RC1,RC2,RC3	QB,XP,NJ,RC,TI,TC	12	6	2	4	0
GZsv00280	1	13840404	13840719	315	DEL	TGCTTCTGAGAATTTTTATTTATTTTTTTTTAATTTTTTTTTTTTTGTCTTTTGTCTTTTGTTGTTGTTGTTGTTGCTATTTCTTGGGCCGCTCCCGCGGCATATGGAGGTTCCCAGGCTAGGGGTTGAATCGGAGCTGTAGCCACCGGCCTACGCCAGAGCCACAGCAACGCAGGATCCGAGCCGCGTCTGCAACCTACACCACAGCTCACGGCAACGCCGGATCGTTAACCCACTGAGCAAGGGCAGGGACCGAACCTGCAACCTCATGGTTCCTAGTCCGATTTGTTAACCACTGCGCCACGACGGGAACTCC	T	12	ENSSSCG00000004081	ENSSSCT00000004510	intron_variant,feature_truncation	MODIFIER	-	protein_coding	INTRON=4/33,STRAND=1,	TI2,TI3,RC3	RC,TI	3	2	0	2	0
GZsv00281	1	13845469	13845755	286	DEL	TTAAAAAATAATTTTTTTTTTTTTTTTTGTTGTTGTTGTTGTTGTTGCTATTTCTTGGGCCGCTCCCGCGGCATATGGAGGTTCCCAGGCTAGGGGTTGAATCGGAGCTGTAGCCACCGGCCTACGCCAGAGCCACAGCAACGCGGGATCCGAGCCGCGTCTGCAACCTACACCACAGCTCACGGCAACGCCTGATCCTTAACCCACTGAGCAAGGGCAGGGACCGAACCCGCAACCTCATGGTTCCTAGTTGGATTCGTTAACCACTGCGCCACGACGGAAACTCC	T	8	ENSSSCG00000004081	ENSSSCT00000004510	intron_variant,feature_truncation	MODIFIER	-	protein_coding	INTRON=6/33,STRAND=1,	QB1,LB2,JH2,JH3,TC1,TC2,TC3	QB,LB,JH,TC	7	4	2	2	0
GZsv00282	1	13863451	13863744	293	DEL	TCACATTGATTTTTATTTATTTATTTATTTTTGTCTTTTTTTTTTTTTTTTTTGCTATTTCTTTGGGCCGCTTCCGCAGCATATGGAGGTTCCCAGGCTAGGGGTCTAATCGGAGCTGTAGCCGCTGGCTTACACCAGAGCCACAGCAACGCGGGATCCGAGCCGCATCTGCGACCTACACCACAGCTCACGGCAACGCCGGATCGTTAACCCACTGAGCAAGGGCAGGGATCGAACCCGCAACCTCATGGTTCCTAGTCGGATTCATTAACCACTGCGCCACGACGGGAACTC	T	33	ENSSSCG00000004081	ENSSSCT00000004510	intron_variant,feature_truncation	MODIFIER	-	protein_coding	INTRON=11/33,STRAND=1,	KL3,QB3,LB1,LB3,GL3,XP4,XP2,XP3,XP6,LW4,LW5,JH1,JH2,NJ2,NJ3,MP1,MP2,RC1	KL,QB,LB,GL,XP,JH,NJ,RC,MP,LW	18	10	5	4	1
GZsv00283	1	13984837	13984947	110	DEL	CCAGCATTGGCTTGCGTAGCCGGCTACAGCTCGATGGACCTAGCCTGGACCTCCATATGCCGGGAGGCCAAGAATAGCAAAAGACAAAAAAAAAAAAAAAAAAAAAAGAAT	C	4	ENSSSCG00000004081	ENSSSCT00000030512	intron_variant,feature_truncation	MODIFIER	-	protein_coding	INTRON=34/34,STRAND=1,	KL1,KL3,QB2,LB1,LB2,GL1,GL2,GL3,XP1,XP5,XP3,XP6,HP2,LW1,LW3,BK2,LW5,DU4,TI3,MP2,RC1	KL,QB,LB,GL,XP,RC,TI,MP,DU,LW,HP,BK	21	12	5	3	4
GZsv00284	1	14053261	14053551	290	DEL	TCCTGAACCTTTGTTTCTTTTTTTTTTTTTTTTTTTTTTTTTGTCTTTTTGCTATTTCTTTGGGCCGCTCCCTCAGCATATGGAGGTTCCCAGGCTAGGGGTCGAATCGGAGCTGTAGCCACTGGCCTACGCCAGAGCCACAGCAACGCGGGATCCGAGCTGTGTCTGAGACCTACACCACAGCTCACGGCAACGCCGGATCCTTAACCCACTGAGCAAGGCCAGGGATGGATCCCGCAGCCTCACGGTTCCTAGTCGGATTCGTTAACCACTGCGCCACGACGGGAACTC	T	4	-	-	intergenic_variant	MODIFIER	-	-	-	XP1,XP3,XP6,LW5,JH1,JH2,JH3	XP,JH,LW	7	3	1	1	1
GZsv00285	1	14055273	14055570	297	DEL	CTTCTTTTTTTTTTTTTTTTTTTTTTTTTTTTGTCTTTTGTTGTTGTTGCTATTTCTTGGGCCGCTCCCGCGGCATATGGAGGTTCCCAGGCTAGGGGTTGAATCGGAGCTGTAGCCACCGGCCTACGCCAGAGGCACAGCAAGGCAGGATCCGAGCCGCGTCTGCAACCTACACCACAGCTCACGGCAACGCCGGATCCTTAACCCACTGAGCAAGGCCAGGGACCGAACCCGCAACCTCATGGTTCCTAGTCGGATTCGTTAACCACTGCGCCACGACAGGAACTCCTTTTCTTCT	C	13	-	-	intergenic_variant	MODIFIER	-	-	-	QB1,QB2,QB3,LB1,LB2,LB3,GL2,XP1,XP4,XP5,XP3,XP6,LW5,JH3,TI1,TI3,RC1,RC2	QB,LB,GL,XP,JH,RC,TI,LW	18	8	4	3	1
GZsv00286	1	14077456	14077610	154	DEL	TAAGAAATGGTTACATTGAGAACTATGTCTAGATACTCATGTCGCAACAGAAGGAAGGGTGGGGGAAAAAACTGTAACTGCAATGTATACATCTAAGGATGACCTGACCCCCTTGCTGTACAGTGGGAAAATAATAAAAAAAAAATTAAAAAAAA	T	9	ENSSSCG00000031744	ENSSSCT00000050808	intron_variant,feature_truncation	MODIFIER	-	protein_coding	INTRON=3/9,STRAND=1,	KL3,QB3,LB1,LB2,LB3,GL1,GL2,GL3,XP1,XP4,XP5,XP2,XP3,XP6,LW5,JH1,JH2,JH3,NJ2,NJ3,TC3,TI1,TI2,MP1,MP2,RC1,RC2,RC3	KL,QB,LB,GL,XP,JH,NJ,RC,TI,TC,MP,LW	28	12	5	6	1
GZsv00287	1	14206562	14206857	295	DEL	CAAGAAGAAATCCAGGAGTTCCCGTCGTGGCGCAGTGGTTAACGAATCCGACTAGGAACCATGAGGTTGCGGGTTCAGTCCCTGCCCTTGCTCAGTGGGTTAACGATCCGGCGTTGCCATGAGCTGTGGTGTAGGTTGCAGACACGGCTCGGATCCCGCGTTGCTGTGGCTCTGGCGTAGGCCGGCGGCTACAGCTCCAATTCAACCCCTAGCCTGGGAACCTCCATATGCCGCGGGAGCGGCCCAAGAAATAGCAACAACAACAACAAAAGACAAAAGACAAAAAAAAAAAAAAG	C	3	ENSSSCG00000004082	ENSSSCT00000004511	downstream_gene_variant	MODIFIER	-	protein_coding	DISTANCE=4859,STRAND=1,	KL2,LB1,LB3,GL1,GL2,GL3,XP1,XP4,XP5,XP2,XP3,XP6,JH3,TC3,TI1,TI2,TI3,MP1,MP2,RC3	KL,LB,GL,XP,JH,RC,TI,TC,MP	20	9	4	5	0
GZsv00288	1	14320214	14320503	289	DEL	TCAAAGGCACACATTCTTTTTTTTTTTTTTTTTTTTTTTTGTCTTTTTGCTATTTCTTTGGGCCACACCCGTGACATATGGAGGTTCCCAGGCTAGGGGTCGAATCGGAGCTGTAGCCACTGGCCTACACCAGAGCCACAGAAACTTGGGATCTGAGCCGCATCTGCAACCTACACCACAGCTCACGGCAACGCCGGATCGTTAACCCACTGAGCAAGGGCAGGGACCGAACCCGCAACCGCATGGTTCCTAGTCGGATTCGTTAACCACTGCGCCACAACGGGAACTCC	T	6	ENSSSCG00000025777	ENSSSCT00000063430	intron_variant,feature_truncation	MODIFIER	SYMBOL=ESR1	protein_coding	INTRON=5/8,STRAND=-1,	XP1,XP2,XP3,XP6,NJ1,TI1	XP,NJ,TI	6	3	1	2	0
GZsv00289	1	14327835	14328037	202	DEL	TAGGATAAGCTCTTGAGAGCTTGTTTGGAGGTTCTAGCAGGGGAGCGCAGCTACTCTGTACCCTTGACCGAAGAACAGTCCTCCTCTACCGGGGATGGTCGTCCTCTTCAACTGAGCGCGCAGCTTCGGGAGGGACACACATGTATACATGTAAGGATAACCTGACCCCCTTGCTGTACAGTGGGGAAAAAAAAAAAAAAAAA	T	12	ENSSSCG00000025777	ENSSSCT00000063430	intron_variant,feature_truncation	MODIFIER	SYMBOL=ESR1	protein_coding	INTRON=5/8,STRAND=-1,	KL3,QB1,LB1,LB2,LB3,GL1,GL2,GL3,XP1,XP2,XP3,XP6,JH1,JH2,JH3,NJ3,TC1,TI2,TI3,MP1,MP2,RC2,RC3	KL,QB,LB,GL,XP,JH,NJ,RC,TI,TC,MP	23	11	5	6	0
GZsv00290	1	14627793	14627793	74	INS	G	GGAAACGAACTCGACTAGTATCTATGGGGATGCTGGTTTGATCCCTGGCCTCACGCAGTGAGTCAAGGATCTGGT	6	ENSSSCG00000004087	ENSSSCT00000042096	intron_variant,feature_elongation	MODIFIER	SYMBOL=CCDC170	protein_coding	INTRON=10/10,STRAND=-1,	KL2,QB2,LA2,RC3	KL,QB,RC,LA	4	4	2	1	1
GZsv00291	1	14631233	14632252	1019	DEL	CTAAAATACACATTCGCTATATAAACAACTTATACAACTCAACAGCAAAAAAACCAATCAATCAATGGAAAAATGGGCAAAAGACCTGAATAGACATTTCTCCAAAGAAGATATACAAATGGCCAACAAACACATGAAAAAATGCTCAACATCGCTGATTATAAGAGAAATGCAAATCAAAACTACCATGAGATACCACCTCACACCAGTCAGAATGACCATCATTAATAAATCCACAAATAACAAGTGCTGGAGGGGCTGTGGAGAAAAGGGAACCCTCCTGCACTGTTGGTGGGAATGTAAACTGGTACAGCCACTATGGAGAACAGTATGGAGATACCTTAGAAATCTATACATAGAACTTCCATATGACCCTGCAATCCCACTCTTGGGCATCTA…	C	8	ENSSSCG00000004087	ENSSSCT00000042096	intron_variant,feature_truncation	MODIFIER	SYMBOL=CCDC170	protein_coding	INTRON=10/10,STRAND=-1,	JH2,JH3	JH	2	1	0	1	0
GZsv00292	1	14643940	14644217	277	DEL	TAAAACGGTGAGACAGGAGTTCCCGTCGTGGCGCAGTGGTTAACGAATCCGACTAGGAACCATGAGGTTGCGGGTTCGGTCCCTGCCCTTGCTCAGTGGGTTAAGGATCCGGCATTGCCATGAGCTGTGGTGTAGGTTGCAGACGCGGCTCGGATCCCGCGTTGCTGTGGCTCTGGTGTAGGCCGGTGGCTACAGCTCCGATTCGACCCCTAGCCTGGGAACCTCCATATGCCGTGGGAGCGGCCCCAAAGAAATAGCAAAAAAAAAAAAAAAAAAAA	T	4	ENSSSCG00000004087	ENSSSCT00000042096	intron_variant,feature_truncation	MODIFIER	SYMBOL=CCDC170	protein_coding	INTRON=10/10,STRAND=-1,	LB3,GL2	LB,GL	2	2	2	0	0
GZsv00293	1	14664320	14664658	338	DEL	ATAGGATTCCATTTATTTTTTTTTTTTTTTTTTTTTTTTTGTCTTTTGTTGTTGTTGTTGTTGTTGCTATTTCTTGGCCGCTCCGCGGCATATGGAGTTCCAGGCTAGGGTTGAATCGGAGCTGTAGCCACCGGCCTACGCCAGAGCCACAGCAACGCGGGATCCGAGCCGTGTCTGCAACCTACACCACAGCTCACGCAACGCCGGATCATTAACCACTGAGCAAGGCAGGACCGAACCCGCAACCTCATGGTTCCTAGTCGGATTCGTTAACCACTGGCCACGACGGAACTCCTTTTTTTTTTTTTTTTTTTTTTTTTTTTTTTTTATTTTTTTTTT	A	5	ENSSSCG00000004087	ENSSSCT00000030322	intron_variant,feature_truncation	MODIFIER	SYMBOL=CCDC170	protein_coding	INTRON=9/10,STRAND=-1,	KL1,QB1,QB2,LB1,LB2,LB3,GL1,GL2,GL3,XP1,XP4,XP5,XP3,XP6,BK2,LW4,DU1,DU2,DU3,DU4,DU5,JH3,NJ2,NJ3,TC1,TC2,TC3,TI1,TI2,TI3,MP2,MP3,RC1,RC3	KL,QB,LB,GL,XP,JH,NJ,RC,TI,TC,MP,DU,LW,BK	34	14	5	6	3
GZsv00294	1	14683398	14683714	316	DEL	CAAGAAATGTAGGCTGGAGTTCCCGTCGTGGCGCAGTGGTTAACGAATCCGACTAGCAACCATGAGGTTGCGGGTTCGGTCCCTGCCCTTGCTCAGTGGGTTAACGATCCGGCGTTGCCGTGAGCTGTGGTGTAGGTTGCAGACGCGGCTCGGATCCCGCGTTGCTGTGGCTCTGGCGTAGGCCGGTGGCTACAGCTCTGATTCAACCCCTAGCCTGGGAAACTCCATATGCCGCGGGAGCGGCCCAAGAAATAGCAACAACAACAACAACAACAACAACAACAACAAAAAAGACAAAAAGACAAAAAAAAAAAAAA	C	6	ENSSSCG00000004087	ENSSSCT00000030322	intron_variant,feature_truncation	MODIFIER	SYMBOL=CCDC170	protein_coding	INTRON=7/10,STRAND=-1,	LB2,GL1,GL2,GL3,XP1,XP3,XP6,BK2,LW4,DU4,DU5,JH2,NJ1,NJ2,NJ3,TC2,TI1,MP1,MP2,MP3,RC3	LB,GL,XP,JH,NJ,RC,TI,TC,MP,DU,LW,BK	21	12	3	6	3
GZsv00295	1	14716274	14716576	302	DEL	TAAAACCTAATGAGGGAGTTCCCGTCGTGGCGCAGTGGTTAACGAATCCGACTAGGAACCACGAGGTCGCGGGTTCGGTCCCTGCCCTTGCTCAGTGGGTTAACAATCCGGCGTTGCTGTGAGCTGTGGTGTAGGTTGCAGACGCGGCTCGGATCCCTCGTTGCTGTGGCTCTGGCGTAGGCCGGTGGCTACAGCTCCAATTCAACCCCTAGCCTGGGAACCTCCATATGCCTCGGAAGCGGCCCAAGAGATAGCAACAACAACAACAACAAAAGACAAAAAGACAAAAAAAAAAAAAAAAAA	T	6	ENSSSCG00000004087	ENSSSCT00000030322	intron_variant,feature_truncation	MODIFIER	SYMBOL=CCDC170	protein_coding	INTRON=3/10,STRAND=-1,	QB1,XP5,XP2,BK2,JH3,NJ2	QB,XP,JH,NJ,BK	6	5	2	2	1
GZsv00296	1	14716287	14719149	2862	DUP:TANDEM	GGGAGTTCCCGTCGTGGCGCAGTGGTTAACGAATCCGACTAGGAACCACGAGGTCGCGGGTTCGGTCCCTGCCCTTGCTCAGTGGGTTAACAATCCGGCGTTGCTGTGAGCTGTGGTGTAGGTTGCAGACGCGGCTCGGATCCCTCGTTGCTGTGGCTCTGGCGTAGGCCGGTGGCTACAGCTCCAATTCAACCCCTAGCCTGGGAACCTCCATATGCCTCGGAAGCGGCCCAAGAGATAGCAACAACAACAACAACAAAAGACAAAAAGACAAAAAAAAAAAAAAAAAAAAAACCTAATGAGGAGTGTTTAGGGTGGTCTGGGGCGGTCTGGGCTTCCAGGGTATTTTTAGAACTAGCTTGTGAATAAACAGCTCTCTCTGTGCACTCTTCTACCGCC…	GGGAGTTCCCGTCGTGGCGCAGTGGTTAACGAATCCGACTAGGAACCACGAGGTCGCGGGTTCGGTCCCTGCCCTTGCTCAGTGGGTTAACAATCCGGCGTTGCTGTGAGCTGTGGTGTAGGTTGCAGACGCGGCTCGGATCCCTCGTTGCTGTGGCTCTGGCGTAGGCCGGTGGCTACAGCTCCAATTCAACCCCTAGCCTGGGAACCTCCATATGCCTCGGAAGCGGCCCAAGAGATAGCAACAACAACAACAACAAAAGACAAAAAGACAAAAAAAAAAAAAAAAAAAAAACCTAATGAGGAGTGTTTAGGGTGGTCTGGGGCGGTCTGGGCTTCCAGGGTATTTTTAGAACTAGCTTGTGAATAAACAGCTCTCTCTGTGCACTCTTCTACCGCC…	5	ENSSSCG00000004087	ENSSSCT00000030322	coding_sequence_variant,intron_variant	MODIFIER	SYMBOL=CCDC170	protein_coding	EXON=3/11,INTRON=2-3/10,STRAND=-1	XP1,TI3	XP,TI	2	2	1	1	0
GZsv00297	1	14817161	14817460	299	DEL	TAAGAAATGTCATAATCGGAGTTCCCATCGTGGCGCAGTGGTTAACGAATCCGACTAGGAACCATGAGGTTTCGGGTTCGGTCCCTGCCCTTGCTCAGTGGGTTAACCATCCGGCGTTGCCATGAGCTGTGGTGTAGGTTGCAGATGTGGCTCGGATCCTGCGTTGCTGTGGCTCTGGCGTAGGCTGGTGGCTACAGCTCCGATTCAACCCCTAGCCTGGGAACCTCCATATGCCGCGGGAGCGGCCCAAGAAATAGCAACAACAAAAAGACAAAAAAAAAAGACAAAAGACAAAAAAAA	T	4	ENSSSCG00000004089	ENSSSCT00000004520	intron_variant,feature_truncation	MODIFIER	SYMBOL=RMND1	protein_coding	INTRON=5/11,STRAND=1,	LB1,LB2,XP4,XP5,XP3,XP6,NJ2,NJ3,TC1,TI1,TI3,RC1,RC3	LB,XP,NJ,RC,TI,TC	13	6	2	4	0
GZsv00298	1	14852029	14852320	291	DEL	TAGGTCTACACTTTTTTTTTTTTTTTTTTGTCTTTTTTGTTGTTGTTGTTGCTATTTCTTGGGCCGCTCCCGCGGCATATGGAGGTTCCCAGGCTAGGGGTCAAATCGGAGCTGTAGCCACCAGCCTACGCCAGAGCCACAGCAACGCAGGATCCGAGCCGCGTCTGCAACCTACACCACAGCTCACGGCAACGCCGGATCGTTAACCCACTGAGCAAGGGCAGGGACCGAACCCGCAACCTCATGGTTCCTAGTCGGATTCATTAACCACTGCGCCACGACGGGAACTCCA	T	3	ENSSSCG00000004089	ENSSSCT00000004520	downstream_gene_variant	MODIFIER	SYMBOL=RMND1	protein_coding	DISTANCE=181,STRAND=1,	LW5,MP2,MP3	MP,LW	3	2	0	1	1
GZsv00299	1	14937929	14938241	312	DEL	CAAAAATGCAAGAGAGGGAGTTCCCATCGTGGCGCAGTGGTTAACGAATCCGACTAGGAACCATGAGGTTGCGGGTTCGGTCCCTGCCCTTGCTCAGTGGGTTAACGATCCGGCGTTGCCGTGAGCTGTGGTGTAGGTTGCAGACGCGGCTCGGATCCCGCGTTGCTGTGGCTCTGGCGTAGGCCGGTGGCTACAGCTCCGATTCAACCCCTAGCCTGGGAACCTCCATATGCCGCGGGAGCGGCCCAAGAAATAGCAACAACAACAACAACAACAACAACAAAAAAAGACAAAAAGACAAAAAAAAAAAAAA	C	7	ENSSSCG00000031733	ENSSSCT00000038455	intron_variant,feature_truncation	MODIFIER	SYMBOL=AKAP12	protein_coding	INTRON=2/8,STRAND=-1,	QB3,XP4,XP5,XP2,DU2	QB,XP,DU	5	3	2	0	1
GZsv00300	1	14945268	14945529	261	DEL	ACCAATTAATTTTTTATTTTATTTTATTTATTTATTTATTTATTTATTTTTGTCTTTTTGCTATTTCTTGGCGCTCGCGGCATATGGAGGTTCCAGGCTAGGGTCGAATCGGAGCTGTAGCCACCGCCTACGCCAGAGCCCAGCATGCGGATCCGAGCCGTCTGCAACCTACACCGCAGCTCACGGTACTGACAAGGACCGACTCGCAACCTCATGTTCCTAGTCGGATTCGTTAACCACTGTGCCACGACGGGAACTCCCG	A	4	ENSSSCG00000031733	ENSSSCT00000038455	intron_variant,feature_truncation	MODIFIER	SYMBOL=AKAP12	protein_coding	INTRON=2/8,STRAND=-1,	QB3,LB3,XP2,BK2,BK3,LW4,LW5,DU1,DU2,DU3,BK1,TC3,MP1,MP2,RC2	QB,LB,XP,RC,TC,MP,DU,LW,BK	15	9	3	3	3
GZsv00301	1	15018766	15018820	54	DEL	ATCAGACTAGTATCCATGAGGATGCGGGTTTGATCCCTGGCCTCACTCAGTGGGG	A	4	ENSSSCG00000031733	ENSSSCT00000038455	upstream_gene_variant	MODIFIER	SYMBOL=AKAP12	protein_coding	DISTANCE=1925,STRAND=-1,	XP4,XP2,NJ1	XP,NJ	3	2	1	1	0
GZsv00302	1	15052763	15055678	2915	DEL	ACTCCAGAAGATGATTTATAATAGCAATTCCACGCTCGGCTGATAGTGACCTTACTTCTCAGATTTTGGATGCTTCGAATTGGGTTAGATGTTTGGCTTTGAACTCTTTGCTTCTGCTGAATTCCAAATTCCTACAAAGAACATTCTATCTAAAGATATTCACATTGTGTTAGATTGTTGGACTCTATTGCATGTTATTCTGTTGGGTCTAGTTAGTCTCCCTTTATTAATATACTAAACAAATATTTATGGAACAGCCAGCATGTGTTAAATATTAATACCTAGTGTAAATATAAAGAAATATGATATCCTTGGGAATATCAAGGTGAATCGGCCATGGATCCTGTCTGAAGCTTTTAGTCTAGAGAAGACAGAAAAGGTCCGTAATTACAATAGAAG…	A	8	-	-	intergenic_variant	MODIFIER	-	-	-	KL3,DU1,DU2,RC3	KL,RC,DU	4	3	1	1	1
GZsv00303	1	15162610	15162896	286	DEL	TAATTTCAGATATTCTTTTTTTTTTTTTTTTTTTTCTTTTTTTTTTTGTTGTTGTTGTTGTTGCTATTTATTGGGCCGCTCCCGCGCATATGGAGTTCCCAGCTAGGGTCCAATCGAGCTGTAGCCACCGCCTACGCCAGAGCACAGCAACGCAGATCCGAGCCGCGTCTGCAACCTACACCACAGCTCACCAACGCCGATCCTAACCCACTGACAGGCAGGACCGAACCCGCAACCTCATGGTTCCTAGTCGGATTCGTTAACCACTGCGCCACGACTGGAACTCC	T	7	ENSSSCG00000004092	ENSSSCT00000059971	intron_variant,feature_truncation	MODIFIER	SYMBOL=MTHFD1L	protein_coding	INTRON=26/26,STRAND=-1,	KL1,KL3,QB1,QB2,QB3,LB1,LB2,LB3,GL1,GL2,GL3,XP1,XP4,XP5,XP2,XP3,XP6,LA1,LA2,LW1,LW2,LW3,BK3,DU1,DU3,JH3,NJ2,TC3,TI1,TI2,MP2,MP3,RC2,RC3	KL,QB,LB,GL,XP,JH,NJ,RC,TI,TC,MP,DU,LW,LA,BK	34	15	5	6	4
GZsv00304	1	15168472	15168558	86	DEL	TGCAGATGTCAGCTGAAAAGACATAAACCGGTGATGGTGTTTGTATCTATGTGACTGACTGGTTCAACAGTACCCACATTTTCCAAA	T	11	ENSSSCG00000004092	ENSSSCT00000059971	intron_variant,feature_truncation	MODIFIER	SYMBOL=MTHFD1L	protein_coding	INTRON=26/26,STRAND=-1,	QB3,LB1,LB2,LB3,GL1,XP4,XP5,JH1,JH2,NJ1,TI1,TI3,MP1,MP2,MP3	QB,LB,GL,XP,JH,NJ,TI,MP	15	8	4	4	0
GZsv00305	1	15179085	15180278	1193	DEL	AACCCTGACCCTCTCAGAGTGTCTAGCTGCACTAGATACATATCTTTCTTGGCCCTTTGTGACGCTATGTATATTTCATTAAAACGTCAATGTGGTACATCAGCTTAACCTCTTCCCGGGGACGGAAATGAAGCAAGAAAAGAAGAAATTAAAACTGTCAATCTAAAAGCCACGGGCTGTCCCTGAATGAAAATAAGGATTTTGCCTGCCACTTTGCTCAAAGGTTAAGACTATTGCATGCGGTGTTTAAATTGAGAAACCTAAGGTAGGAATACATTTGTGTGTGTGTGAAAGTCTAGATCTCTTTGGTCTTGAAGCATTCCGGATGGCATATTTATTGATTTATTTACTTATTCACTACTTATTTTTTCTTCCACACCTGTGGCATGTGGAAGTTCC…	A	6	ENSSSCG00000004092	ENSSSCT00000059971	intron_variant,feature_truncation	MODIFIER	SYMBOL=MTHFD1L	protein_coding	INTRON=26/26,STRAND=-1,	QB1,LB3,XP1,XP2,XP3,XP6,TC3	QB,LB,XP,TC	7	4	3	1	0
GZsv00306	1	15180457	15180586	129	DEL	GAAAACAACTCTGGGCCTCCTTCAAACACATTAACTGATGGGTGACAGAGACAGCAAGATCCAGACCCCAAAAAAGGTGGCTAATGTTATTTTGAGTTAGAAAATACCAAAGCAAGAGTTTCAACACCCC	G	5	ENSSSCG00000004092	ENSSSCT00000059971	intron_variant,feature_truncation	MODIFIER	SYMBOL=MTHFD1L	protein_coding	INTRON=26/26,STRAND=-1,	XP4,DU4,DU5,JH1,TC3,TI3	XP,JH,TI,TC,DU	6	5	1	3	1
GZsv00307	1	15216634	15216934	300	DEL	ACTCTTTCCCCATTTTTTTTTTTTTTTTTGTCTTTTGTCTTTTTGTTGTTGTTGTTGTTGCTATTTCTTGGGCCGCTCCCGCGGCATATGGAGGTTCCCAGGCTAGGGGTCGAATTGGAGCTGTAGCCACCGGCCTACGCCAGAGCCACAGCAACGCGGGATCCGAGCCGCGTCTGCAACCTACACCACAGCTCACGGCAACGCCGGATCGTTAACCCACTGAGCAAGGGCAGGGACCGAACCCGCAACCTCATGGTTCCTAGTCGGATTCGTTAACCACTGCGCCACGACGGGAACTCCC	A	7	ENSSSCG00000004092	ENSSSCT00000059971	intron_variant,feature_truncation	MODIFIER	SYMBOL=MTHFD1L	protein_coding	INTRON=21/26,STRAND=-1,	KL1,KL2,QB1,QB3,LB2,LB3,GL3,XP1,XP4,XP5,XP2,XP3,XP6,LW4,LW5,DU5,JH1,NJ2,NJ3,TC1,TI2,TI3,MP1,MP2,RC1	KL,QB,LB,GL,XP,JH,NJ,RC,TI,TC,MP,DU,LW	25	13	5	6	2
GZsv00308	1	15219616	15219897	281	DEL	TAATGAGAGAAGTGTTTTTTTTTTTTGGTCTTTTTGCTATTTCTTGGTCTTGGGCCGCTCCTGCAGCATATGGAGATTCCTAGGCTAGGGGTCCAGTCAGAGCTGTAGCCACTGGCCTACACCAGAGCCACAGCAACGCGGGATCCGAGCCGCGTCTGCAACCTACACCACAGCTCACGGCAACGCCGGATCGTTAACCCACTGAGCAAGGGCAGGGATCGAACCCGCAACCTCATGGTTCCTAGTCGGATTCGTTAACCACTGCGCCACGACGGGAACTCC	T	9	ENSSSCG00000004092	ENSSSCT00000059971	intron_variant,feature_truncation	MODIFIER	SYMBOL=MTHFD1L	protein_coding	INTRON=21/26,STRAND=-1,	KL1,LB1,LB2,LB3,GL3,XP4,XP5,XP6,LW5,DU4,TI3,RC2	KL,LB,GL,XP,RC,TI,DU,LW	12	8	4	2	2
GZsv00309	1	15421183	15421504	321	DEL	AACCATAAGTTCTTTTTTTTTTTTTTTTTTTTTTTTTTTTTTGTCTTTTGTCTTTTTGTTGTTGTTGTTGTTGTTATTGTTGCTATTTCTTGGGCCGCTCCCGCGGCATATGGAGGTTCCCAGGCTAGGGGTCCAATCGGAGCTGTAGCCACCGGCCTACACCAGAGCCACAGCAACGCGGGATCCGAGCCGCGTCTGCAACCTACACCACAGTTCACGGCAACGCCAGATCGTTAACCCACTGAGCAAGGGCAGGGATCGAACCCGCAACCTCATGGTTCCTAGTCGGATTCGTTAACCACTGCGCCACGACGGGAACTCC	A	7	ENSSSCG00000032778	ENSSSCT00000038405	intron_variant,feature_truncation	MODIFIER	SYMBOL=PLEKHG1	protein_coding	INTRON=1/14,STRAND=-1,	KL3,GL3,XP3,BK2,LW4,LW5,BK1,TC3,TI3,MP1,MP2,MP3	KL,GL,XP,TI,TC,MP,LW,BK	12	8	3	3	2
GZsv00310	1	15429544	15429822	278	DEL	CCACTTTTTTTTGTTGTTGTTGTTGTTGCTATTTCTTGGGTCGCTCCCGCGGCATATGGAGGTTCCCAGGCTAGGGGTTGAATCGGAGCTGTAGCCACCAGCCTACACCAGAGCCACAGCAACGTGGGATCCGAGCCGCGTCTGCAACCTACACCACAGCTCACGGCAACGCTGGATCGTTAACCCACTGAGCAAGGGCAGGGACCGAACCCGCAACCTCATGGTTCCTAGTCGGATTCGTTAACCACTGCACCACGACGGGAACTCCCCACATTTTTT	C	4	ENSSSCG00000032778	ENSSSCT00000038405	intron_variant,feature_truncation	MODIFIER	SYMBOL=PLEKHG1	protein_coding	INTRON=1/14,STRAND=-1,	LB1,MP3	LB,MP	2	2	1	1	0
GZsv00311	1	15467955	15468065	110	DEL	CTCTACACTGTCACTAGTAGTATCTAGAGACCAATGCTCAGACACTCTAATTTTTTTTTTTTTTTTTTTTTGTCTTTCTAGGTCACACCGTGTATGGAATTCCTAGCTAGG	C	7	-	-	intergenic_variant	MODIFIER	-	-	-	GL1,XP2,XP3	GL,XP	3	2	2	0	0
GZsv00312	1	15545579	15545716	137	DEL	TGGCTGACTACTCAGCTCCAACACCAGTGACCCCAGGGCACTTCCAGGGGACACCTTTTCTCTGCTTCTTCATGAGAATGGGGACCTCAAGGGCAGAAACCTTGTCTCCATCTTTGGGATCTCAGGCCCAGAGAGGCA	T	4	-	-	intergenic_variant	MODIFIER	-	-	-	DU5,RC1	RC,DU	2	2	0	1	1
GZsv00313	1	15601421	15601570	149	DEL	TAAAGAAATGGACTCATGTTGCAACAGAAGAAAGGGTGGGGGAAAAAATGTAATTGTAATGTATACATGTAAGGATAACCTGACCCCCTTGCTGTATAGTGGGAAAAAAAAATAAAAAATAAAAAATAAATAAAAAAAGAAAAGAAAAAA	T	5	-	-	intergenic_variant	MODIFIER	-	-	-	XP3,DU1,JH2	XP,JH,DU	3	3	1	1	1
GZsv00314	1	15649605	15649605	103	INS	T	TTAGCTTGGACCCTGTCATCCTCTGGTCAAAGGAATTAACCCTCCTTTGACCATAGACAGGACAGGATCTACGTCAATAAGATCTAAGTTAGCAAGTAAGTTTG	3	-	-	intergenic_variant	MODIFIER	-	-	-	KL1,BK1	KL,BK	2	2	1	0	1
GZsv00315	1	15674904	15675207	303	DEL	CAGAAATGCAGCATCTGGAGTTCCCGTCGTGGCGCAGTGGTTAACGAATCTGACTAGGAATCATGAGGTTGCGGGTTCGATCCCTGCCCTTGCTCAGTGGGTTAACGATCCAGCATTGCCGTGAGCTGTGGTGTAGGTTGCAGATGCGGCTCGGATCCCGCGTTGCAGTGGCTCTGGCGTAGGCCGGTGGCTACAGCTCCGATTAGACCCCTAGCCTTGGAACCTCCATATGCCGCGGGAGCGGCCCAAGAAATAGCAACAACAACAACAACAACAACAAGACAAAAAAGACAAAAAAAAAGAA	C	8	-	-	intergenic_variant	MODIFIER	-	-	-	GL2,GL3	GL	2	1	1	0	0
GZsv00316	1	15713687	15714299	612	DEL	ATACTTATTGTCAATCCCACTCTTGGGCATCTATCCGGACAAAACTCTACTTAAAAGAGACACATGCACCCGCATGTTCATTGCAGCACTATTCACAATAGCCAAGACATGGAAACAACCCAAATGTCCATCGACAGATGATTGGATTCGGAAGATGTGGTATATATACACAATGGAATACTACTCAGCCATTAAAAAAGAATGACATAATGCCATTTGCAGCAACATGGATGGAACTAGAGAATCTCATACTGAGCAAAATGAGCCAGAAAGACAAAGACAAATACCATATGATATCACTTATAACTGGAATCTAATATCCAGCACAAATGAACATCTCCTCAGAAAAGAAAATCATGGACTTGGAGAAGAGACTTGTGGCTGCCTGATGGGAGGGGG…	A	4	-	-	intergenic_variant	MODIFIER	-	-	-	QB3,XP3,MP3	QB,XP,MP	3	3	2	1	0
GZsv00317	1	15715674	15715963	289	DEL	GCGTTTACAAATCTTTTTTTGTTTGTTTGTTTGTTTGTTTGTCTTTTTGCTGTTTCTTTGGGCCGCTCCTGCAGCATATGGAGGTTCCCAGGCTAGGGGTCTATTCGGAGCTGTAGCCACTGGCCTACGCCAGAGCCACAGCAACGCGGGATCCGAGCCGCGTCTGCAACCTACACCACAGCTCACGGCAACGCTGGATCGTTAACCCACGGAGCAAGGGCAGGGACCGAACCCTCAACCTCATGGTTCCTAGTCGGATTCGTTAACCACTGCGCCACGATGGGAACTCC	G	15	-	-	intergenic_variant	MODIFIER	-	-	-	KL1,KL3,QB2,XP3,XP6,HP1,HP2,LA3,LW1,LW2,DU2,DU4,BK1,MP2,MP3	KL,QB,XP,MP,DU,LW,LA,HP,BK	15	9	3	1	5
GZsv00318	1	15720873	15720975	102	DUP:TANDEM	TAAGGCACATTCTGAGGTCCCGGGCTGCCAGTGTTGAGATGCCAACATATCTGCTTTGTGGGGAAACCCTTTAACACATGCTCACCCCTAAACCAAATGCTGG	TAAGGCACATTCTGAGGTCCCGGGCTGCCAGTGTTGAGATGCCAACATATCTGCTTTGTGGGGAAACCCTTTAACACATGCTCACCCCTAAACCAAATGCTGGAAGGCACATTCTGAGGTCCCGGGCTGCCAGTGTTGAGATGCCAACATATCTGCTTTGTGGGGAAACCCTTTAACACATGCTCACCCCTAAACCAAATGCTGG	6	-	-	intergenic_variant	MODIFIER	-	-	-	XP3,XP6,JH1,MP2	XP,JH,MP	4	3	1	2	0
GZsv00319	1	15787232	15787522	290	DEL	TAAGAATGAAATATGGAGGAGTTCCCGTCGTGGCGCAGAGGTTAACGAATCCGACTAGGAACCATGAGGTTGAGGGTTCGGTGCCTGCCCTTGCTCAGTGGGTTAACGATCCGGCGTTGCCGTGAGCTGTGGTGTAGGTTGCAGACGCGGCTCGGATCCCGCGTTGCTGTGGCTCTGGCGTAGGCCGGTGGCTACAGCTCCGATTGGACCCCTAGCCTGGGAACCTCCATATGCCGCGGGAGCGGCCCAAAGAAATAGCAAAAAAAAAAAGCCAAAAAGCCAAAAAAAAAA	T	14	-	-	intergenic_variant	MODIFIER	-	-	-	KL1,KL3,QB1,QB2,XP5,XP2,XP3,XP6,HP1,HP2,LA1,LA2,LA3,LW1,LW2,BK3,LW4,LW5,DU2,BK1,JH2,TC2,MP1,MP2,MP3	KL,QB,XP,JH,TC,MP,DU,LW,LA,HP,BK	25	11	3	3	5
GZsv00320	1	15796139	15796422	283	DEL	TTAAAAAGGGATGAGGGAGTTCCCGTCGTGGCGCAGTGGTTAACGAATCCAACTAGGAACCATGAGGTTGCGGGTTCGGTCCCTGCCCTTGCTCAGTGGGTTAACGATCCGGCGTTGCCGTGAGCTGTGGTGTAGGCTGCAGACGCGGCTCAGATCCTGCGTTGCTGTGGATCTGGCGTAGGCCGGTGGCTACAGCTCCGATTCGACCCCTAGCATGGGAACCTCCATATGCCACGGGAGCAGCCCAAGAAATAGCAAAAAAGACAAAAAAATAAATAAATAAA	T	9	-	-	intergenic_variant	MODIFIER	-	-	-	KL2,KL3,LB1,LB2,LB3,GL1,GL2,GL3,XP1,XP3,XP6,LA1,LW1,LW3,BK3,LW4,LW5,DU1,DU2,DU3,NJ2,NJ3,TC1,TI1,TI2,MP1,MP2,MP3	KL,LB,GL,XP,NJ,TI,TC,MP,DU,LW,LA,BK	28	12	4	4	4
GZsv00321	1	15817697	15817976	279	DEL	ATCTCTCTTTTTTTTTTTTTTTTTTGTCTTTTTGCTATTTCTTTGGGCCGCTCCCGCGGCATACGGAGGTTCCCAGGCTAGGGGTCGAATTGGAGCCGTAGCCACCGGCCTATGCCAGAGCCACAGCAACGCGGGATCCGAGCCGCATCTGCAACCTACACCACAGCTCACGGCAACGCCGGATCATTAACCCACTGAGCAAGGGCAGGGACCAAACCCGCAACCTCATAGTTCCTAGTTGGATTCGTTAACCACTGCGCCACGACGGGAACTCCCTGGG	A	3	-	-	intergenic_variant	MODIFIER	-	-	-	LB3,GL3,XP1,RC1	LB,GL,XP,RC	4	4	3	1	0
GZsv00322	1	15957500	15964597	7099	INV	GGTGTCCCCAGAGGGCTTGACATTCCTGGTGCCAATTATCCAGAAAACTGGAAGGTCCTTCTAGAAGCCAAACTCCTTAGGCGCTGCACAGGGAGGTGGGAGAAGTGACTTTTCATGGGCTTTGTGATTAGACCTTGAGGAGATATCTAGGCCAAACTATGCCCGTAGGTGTCCTCCACGGGGAGGTGGGCCCACGACCAGGTCGGCAGGTCCTGAGCTAGTCTTCCTGGAGCAGCTGACCCAGGTTTATCAGAGTTTGGGTCTTATAATAGCAAAAGCTCCCCATCACTGGCACCTATTATGTGTCTGACACTTTATTATACATGCTACCTCATTAAGTTTTCCTGCCCTTCTGCACAGCAATCTACCTTCAAGGTTGATGATTATGCGCATCTGAAA…	GGGAGTTCCCGTCGTGGCGCAGTGGTTAACGAATCCGACTAGGAACCATGAGGTTGCGGGTTCGGTCCCTGCCCTTGCTCAGTGGGTTAACGATCCGGTGTTGCCGTGAGCTGTGGTGTAGGTTGCAGATGCGGCTCAGATCCCGCGTTGCTGTGGCTCAGGCGTAGGCCGGTGGCTACAGCTCCGATTCGACCCCTAGCCTGGGGACCTCCATATGCCACGGAAGCGGCCCAAGAAATAGCAACAACAACAACAACAACAACAAAAGACAAAAAGACAAAAAAAAAAAAAAAAGTATTCTTCATTTTTTACTATCTGGATCTCATTTTTAAAAATTTAAAAATTTGTTTTATTTAAGTATAGTACATTTACAATGTTGTATTAATTTCTGCTGTATAA…	5	-	-	intergenic_variant	MODIFIER	-	-	-	MP3,XP3,XP6,MP2	XP,MP	4	2	1	1	0
GZsv00323	1	15976219	15976479	260	DEL	ATAGGTGACTTCCTTTTTTTTTTTTTTTTTTTTTTTTTTTTTTTTTTTGTATTTTGGCGTCCCGGCATATGTTGGTTCCAGCTAGGGTCCATCGAGCTGTAGCACTGGCCTACGCAGAGCACAGCAACTCGGGATCCGAGCCGTGTCTGCAACCTACACCACAGCTCACGCACGCCGGATCGTTACCCTGAGCAAGGCAGGACGAACCCGCAACTCATGTTCCTAGTCGATTCGTTAACCACTGCGCCACGACGGGAACTC	A	4	-	-	intergenic_variant	MODIFIER	-	-	-	TC1,KL1,KL3,LB2,GL1,GL3,XP1,XP4,XP2,XP3,XP6,LW4,LW5,DU2,DU3,TC3,MP1,MP2,MP3	KL,LB,GL,XP,TC,MP,DU,LW	19	8	4	2	2
GZsv00324	1	15987806	15988075	269	DEL	TAAGAGGAGAGCGGGAGTTCCCGTCGTGGCGCAGTGGTTAACGAATCCGACTAGGAACCATGAGGTTGCGGGTTCGGTCCCTGCCCTTGCTCAGTGGGTTAACGATCCGGCGTTGCCGTGAGCTGTGGTGTAGACTGCAGACGCGGCTCGGATCCTGCGTTGCTGTGGCTCTGGTGTAGGCTAGTGGCTACAGCTCCGATTCGACCCCTAGCCTGGAAACCTCCATATGCCGTGGGAGCGGCCCCAAAGAAATAGCACAAAAAAAAAAAA	T	7	-	-	intergenic_variant	MODIFIER	-	-	-	GL1,XP4	GL,XP	2	2	2	0	0
GZsv00325	1	16051285	16051473	188	DEL	AGAAAGAAGAATGCATGTTGCAGGTCTAAAGAGACGAAAAGAAAGAAAGAAAGAAAGAAAGAAAGAGAGAGAGAGAGAGAGAGAGGGAGGGAGGGAGGGAAAGAAAGAAAGAAAGAAAGGAAGGAAGGAAGGAAGGGAAAGAAAGAAAGAGAAAAAAAGAAAGAAAGAAAGAAAGAAAGAAAGAAAGAG	A	4	ENSSSCG00000033578	ENSSSCT00000050027	downstream_gene_variant	MODIFIER	-	protein_coding	DISTANCE=1019,STRAND=1,	XP1,NJ3	XP,NJ	2	2	1	1	0
GZsv00326	1	16073827	16073999	172	DEL	CCTACGCCACAGCCACAGCAACGTGAGATCCACACCCACTGAGGGAGGCTAGGGATGGAATCCGTGTCCTCATGGTACTAGTCAGATTCATTTCTGCTGAAACTCCCAACAATGCTGTATCCTTAACCTGCTGCCACAACAGGAACTCCTGTAAATCCTTAAGTTAATTAAAT	C	3	-	-	intergenic_variant	MODIFIER	-	-	-	LB3,GL2,GL3	LB,GL	3	2	2	0	0
GZsv00327	1	16133136	16133315	179	DEL	TCTTTTTTTTTTTTTTTTTTTTTTTTTGTCTTTTGTCTTTTGTTGTTGTTGTTGCTATTTCTTGGGCCGCTCCCGCGGCATATGGAGGTTCCCAGGTTAGGGGTTGAATCGGAGCTGTAGCCACCAGCCTAGCCAGAGCCACAGCAACGCGGGATCCGAGCCGCGTCTGCAACCTACACG	T	10	-	-	intergenic_variant	MODIFIER	-	-	-	KL3,QB3,LB2,LB3,GL3,XP1,XP4,LW4,DU3,NJ2,TC2,TC3,TI2,MP1,MP2,MP3,RC2	KL,QB,LB,GL,XP,NJ,RC,TI,TC,MP,DU,LW	17	12	5	5	2
GZsv00328	1	16153391	16153472	81	DEL	TTCTCTTTCTTTTTTTTTTTTTTTTTGTCTTTTGTCTTTTTGTCTGTTGTTGTTGTTGTTGCTGTTGTTGCTATTTCTTGTC	T	14	ENSSSCG00000004101	ENSSSCT00000062003	intron_variant,feature_truncation	MODIFIER	SYMBOL=LRP11	protein_coding	INTRON=2/7,STRAND=1,	KL3,DU3,MP1,MP2,MP3	KL,MP,DU	5	3	1	1	1
GZsv00329	1	16160392	16160708	316	DEL	GAAAGCAGTGGGGTTTTTTTTGGTTTTTGTTTTTTTGTTTTGTTTTGTTTTGTTTTGTTTTGTTTTTTTGTCTTTTTGCTATTTCTTGGGCCGCTCCCGAGGTATATGGAGATTCCCAGGCTAGGGGTCTATTCGGAGCTGTAGCCGCCAGCCTACGCCAGAGCCACAGCAATGCAGGATCCGAGCCGCGTCTGCAACCTACACCACAGCTCACGGCAACGCTGGATCCTTAACCCACTGAGCAAGGGCAGGGATCCAATCCGCAACCTCATGGTTCCTAGTCGGATTTGTCAACCACTGCGCCACGACGGGAACTC	G	4	ENSSSCG00000004101	ENSSSCT00000062003	intron_variant,feature_truncation	MODIFIER	SYMBOL=LRP11	protein_coding	INTRON=2/7,STRAND=1,	XP4,XP3	XP	2	1	1	0	0
GZsv00330	1	16183968	16184084	116	DEL	CAAAAAGATACATGTTTTGTTTTGTTTTTTTTTTTTGTTTTTGTTTTTGTTTTTTAAACTAAAGCTATATAAAGCTTGTGGATTAAACAGAATAAATTTCTAAATTTAAAAAAAAAA	C	6	ENSSSCG00000004101	ENSSSCT00000062003	intron_variant,feature_truncation	MODIFIER	SYMBOL=LRP11	protein_coding	INTRON=6/7,STRAND=1,	KL2,QB1,LB1,LB3,GL1,GL2,XP1,XP4,XP2,XP3,XP6,DU2,JH1,JH2,NJ2,NJ3,TC1,TC3,TI1,TI3,MP1,MP2,MP3,RC2,RC3	KL,QB,LB,GL,XP,JH,NJ,RC,TI,TC,MP,DU	25	12	5	6	1
GZsv00331	1	16337084	16348794	11710	DEL	GTTGAATGTGAATTTAGCCATTTATCTTCTGGAGCAATATTTTTCAAACTGTGGGATGTAATCCATTAGTGAATTATGAAATTAGTGAATTCTGATCAGCATTTTATTTATTTATTTATTTTAAGTTTTGTTTTGTTTTGTTTTGTTTTTGTCTTTTCTAGGGCCACATCCGTGGCATATGGAGGTTTCCAGCCTAGGGGTCTAATCAGAGCTGTAGCCACTGGCCTGCCTCAGAGCCACAGCAACGCCAGATCCGAGCCTCATCTGTGACCTACACCACAGTTCACAGCAACACTGGATCCTTAACCCACTGAGCAGGGCCCAGGATCAAACCCGAGTCCTCATGGATGCTAGTTGGGTTCATTACCACTGAGCCAAATTGGAACTTTATGTTCACTT…	G	8	ENSSSCG00000004104	ENSSSCT00000004539	coding_sequence_variant,intron_variant,feature_truncation	MODIFIER	SYMBOL=KATNA1	protein_coding	EXON=3-4/11,INTRON=2-4/10,STRAND=1	QB3,LB2,XP3,XP6,LW4,NJ2,TI3,MP3,RC1	QB,LB,XP,NJ,RC,TI,MP,LW	9	8	3	4	1
GZsv00332	1	16352921	16353195	274	DEL	GCCGCAGTCAGTTCTTTTTTTGTCTTTTTTTTTTTGCTATTTCTTGGGCCGCTCCTGCGGCATATGGAGATTCCTAGGCTAGGGGTCCAGTCGGAGCTGTAGCCACTGGCCTACACCAGAGCCACAACAACGCGGGATCCGAGCCACGTCTGCAACCTACACCACAGCTCACGGCAACGCCGGATCCTCAACCCACTGAGCAAGGGCAGGGACCGAACCCGCAACCTCATGGTTCCTAGTCGGATTCGTTAACCACTGCGCCACGACGGGAACTC	G	6	ENSSSCG00000004104	ENSSSCT00000004539	intron_variant,feature_truncation	MODIFIER	SYMBOL=KATNA1	protein_coding	INTRON=5/10,STRAND=1,	KL1,KL2,KL3,QB3,GL1,GL2,XP1,XP4,XP5,XP2,XP3,XP6,LW5,BK1,JH3,TC3,TI3,RC2,RC3	KL,QB,GL,XP,JH,RC,TI,TC,LW,BK	19	10	4	4	2
GZsv00333	1	16370164	16370475	311	DEL	TAAAAAATCAAGACTTAGGAGTTCCCTTCGTGGCGCAGTGGTTAACGAATCCGACTAGGAACCATGAGGTTGCGGGTTCGGTCCCTGCCCTTGCTCAGTGGGTTAACGATCTGGCGTTGCCGTGAGCTGTGGTGTAGGTTGCAGACGCGGCTCGGATCCCGAGTTGCTGTGGCTCTGGCGTAGGCCGGTGGCTACAGCTCCGATTCAACCCCTAGCCTGGGAACCTCCATATGCCGAGGGAGCGGCCCAAGAAATAGCAACAACAGCAACAACAACAACAACAGACAAAAAGACAAAAGACAAAAAAAAAAA	T	8	ENSSSCG00000030067	ENSSSCT00000031837	intron_variant,feature_truncation	MODIFIER	SYMBOL=GINM1	protein_coding	INTRON=4/7,STRAND=-1,	KL1,QB2,LB1,BK3,LW5,BK1,JH2,TC1,TI1,MP1	KL,QB,LB,JH,TI,TC,MP,LW,BK	10	9	3	4	2
GZsv00334	1	16373503	16373576	73	DEL	TCCAGAGGTTTTGCCTCCTGCTTGTAAAGCTCCATTTACTACCTATAGGCACATCTCACATTGTTATCAACCTC	T	4	ENSSSCG00000030067	ENSSSCT00000031837	intron_variant,feature_truncation	MODIFIER	SYMBOL=GINM1	protein_coding	INTRON=3/7,STRAND=-1,	XP1,XP5,XP2,XP3	XP	4	1	1	0	0
GZsv00335	1	16377960	16378266	306	DEL	ATGGACTGTCGTTTTTTTTTTTTTTTTTTTTTTTTTTTTTTTGTCTTTTGTCTTTTTGTTGTTGTTGCTATTTCTTGGGCCGCTCCCTCGGCATATGGAGGTTCCCAAGCTAGGGGTTGAATCGGAGCTGTAGCCACCGGCCTACGTCAGGGCCACAGCAACGCGGGATACGAGCCGCGTCTGCAACCTACACCACAGCTCACGGCAACGCCGGATCATTAACCCACTGAGCAAGGGCAGGGACCGAACCCGCAACCTCATGGTTCCTAGTCGGATTCGTTAACCACTGCGCCACGATGGGAACTCC	A	8	ENSSSCG00000030067	ENSSSCT00000031837	intron_variant,feature_truncation	MODIFIER	SYMBOL=GINM1	protein_coding	INTRON=1/7,STRAND=-1,	QB1,GL1,GL3,XP1,XP2,XP3,XP6,NJ3,TI2,MP1,MP2,RC2	QB,GL,XP,NJ,RC,TI,MP	12	7	3	4	0
GZsv00336	1	16390394	16390663	269	DEL	TTTTTTTTTTTTTTTTTTTTTTTTTTTGCTATTTCTTTAGGCCGCTCCCGGTTCCCAGGCTAGGGGTCGAATCCGAGCTGTAGCCGCCAGCCTACGCCAGAGCCACAGCAACATAGGATCCGAGCTGCGTCTGCAATCTACACCACAGCTCACGGCAACGCTGGATCGTTAACCCACTGAGCAAGGGCAGGGACCGAACCCGCAACCTCATGGTTCCTAGTCGGATTCGTTAACCACTGCGCCACGACGGGAACTCGGAGGATTTTTTTA	T	12	-	-	intergenic_variant	MODIFIER	-	-	-	KL3,LB1,LB2,XP3,XP6,BK2,JH1,JH2,NJ2,NJ3,TI2,MP1,RC1	KL,LB,XP,JH,NJ,RC,TI,MP,BK	13	9	3	5	1
GZsv00337	1	16412376	16412651	275	DEL	TCAGAGGCTTTTTTTTTTTTTTTTTTTGTCTTTTTGCTATTTCTTTGGGCCGCTCCCGCGGCATATGGAGGTTCCCAGGCTAGGGGTCGAATCAGAGCTGTAGCCACTGGCCTACGCCAGAGCCACAGCAACGCTGGATCCGAGCCATGTCTGCAACCTACACCACAGCTCACGGCAACGCCAGATCGTTAACCCACTGAGCAAGGGCAGGGACTGAACCCGCAACCTCATGGTTCCTAGTCGGATTCGTTAACCATTGCGCCACGACGGGAACTC	T	8	ENSSSCG00000028867	ENSSSCT00000024741	intron_variant,feature_truncation	MODIFIER	SYMBOL=PPIL4	protein_coding	INTRON=7/12,STRAND=1,	XP4,XP5,XP2,XP3,NJ3,TI1,MP1,MP2	XP,NJ,TI,MP	8	4	1	3	0
GZsv00338	1	16413301	16413599	298	DEL	CAAGAATGGTATTCAGGAGTTCCCGTCGTGGCGCAGTGGTTAACGAATCCGACTAGGAACCATGAGGTTGCGGGTTCGGTCCCTGCTCTTGCTCAGTGGGTTAACGATCCGGCGTTGCCGTGAGCTGTGGTGTAGGTTGCAGACGCGGCTCGGATCCCGCGTTGCTGTGGCTCTGGCGTAGGCTGGTGGCTACAGCTCCGATTCAACCCCTAGCCTGGGAACCTCCATATGCCGCGGGAGCGGCCCAAGAAACAACAACAACAACAACAAAAAAGACAAAAAAAAAAAAAAAAAAAAAA	C	9	ENSSSCG00000028867	ENSSSCT00000024741	intron_variant,feature_truncation	MODIFIER	SYMBOL=PPIL4	protein_coding	INTRON=7/12,STRAND=1,	KL2,LB3,GL1,GL2,GL3,XP1,XP2,XP3,XP6,BK2,LW4,BK1,NJ2,TC1,TC2,TI2,TI3,MP1,MP2,MP3,RC1,RC2,RC3	KL,LB,GL,XP,NJ,RC,TI,TC,MP,LW,BK	23	11	4	5	2
GZsv00339	1	16430789	16431041	252	DEL	CCGGAGTTTAAATTTGGACTTGTACCCTTAACTATTCTACTGCTGCTCTTCCTGCCTGGAATATATCCCTGTCAGCAGTTTTCTTTCCTAAATCCAGTTGTTAATTCTTTTTTTTTTTGCTATTTCTTGGGCCGCTCCCGCGGCATATGGAGGTTCCCAGGCTAGGGGTCGAATCGGAGCTGTAGCTGCCGGCCCACGCTAGAGCACAGCAACACGGGATCCGAGCCGCGTCTGCAACCTACACCACAGCTCA	C	7	ENSSSCG00000028867	ENSSSCT00000024741	intron_variant,feature_truncation	MODIFIER	SYMBOL=PPIL4	protein_coding	INTRON=12/12,STRAND=1,	LB1,GL1,NJ3,MP3	LB,GL,NJ,MP	4	4	2	2	0
GZsv00340	1	16437265	16437265	60	INS	C	CGCGGCTCGGGTCCTGCCTTGCTGTGCCTCTGGCGTAGGCCGGTGGCTACAGCTCCGATTT	8	ENSSSCG00000028867	ENSSSCT00000024741	intron_variant,feature_elongation	MODIFIER	SYMBOL=PPIL4	protein_coding	INTRON=12/12,STRAND=1,	KL2,XP5,XP2,XP3,XP6	KL,XP	5	2	2	0	0
GZsv00341	1	16439658	16439658	67	INS	T	TTCTGATATGAGTATTGCTACTCCAGCTTTCTTTTGATTCCTGTTTGCATGGGATATTTTCTATTTTG	5	ENSSSCG00000028867	ENSSSCT00000024741	intron_variant,feature_elongation	MODIFIER	SYMBOL=PPIL4	protein_coding	INTRON=12/12,STRAND=1,	QB1,TI1	QB,TI	2	2	1	1	0
GZsv00342	1	16490158	16490375	217	DEL	TAAGAATATGTACAACGGAGTTCCCGTCGTGGCGCAGTGGTTAACGAATCCCACTAGGAACCATGAGGTTGCAGGTTCGGTCCCTGCCCTTGCTCAGTGGGTTAAGGATCCGGCGTTGCCGTGAGCTGTGGTGTAGGTTGCAGATGCGGCTCGGATCCCGTGTTGCTGTGGCTGTGGCGTAGGCCAAGAAATAGCAAAAAGACAAAAAAAAAAAAAAA	T	5	ENSSSCG00000004109	ENSSSCT00000056550	intron_variant,feature_truncation	MODIFIER	SYMBOL=ZC3H12D	protein_coding	INTRON=3/5,STRAND=1,	GL3,XP3,TC2,RC1	GL,XP,RC,TC	4	4	2	2	0
GZsv00343	1	16521599	16521894	295	DEL	TAAGAGGGCATCTAGGAGTTCCTGTCGTGGCGCAGTGGTTAACGAATCCGACTAGGAACCATGAGGTTGCGGGTTCGGTCCCTGCCCTTGCTCAGTGGGTTAACGATCCGGCGTTGCCGTGAGCTGTGGTGTAGGTTGCAGACGCGGCTCGGATCCCACGTTGCTGTGGCTCTGGCATAGGCCGGTGGCTACAGCTCCGATTTGACCCCTAGCCTGGGAACCTCCATATGCCGCGGGAGCGGCCCAAGAAATAGCAACAACAACAACAACAAAAAAAAGACCAAAAAAAAAAAAAA	T	13	-	-	intergenic_variant	MODIFIER	-	-	-	LB3,GL3,XP5,XP3,MP3,RC1,RC2	LB,GL,XP,RC,MP	7	5	3	2	0
GZsv00344	1	16522517	16522792	275	DEL	CAAGAACACGTTCAGGAGTTCCCGTCGTGGCGCAGTGGTTAACGAGTCCGACTAGGAACCATGAGGTTGCGGGTTCGGTCCCTGCCCTTGCTCAGTGGGTTAACTATCTGGCGTTGCCGTGAGCTGTGGTGTAGGTTGCAGACGCGGCTCGGATCCAGCGTTGCTGTGGCTCTGGCGTAGGCCGGTGGCTACAGCTCTGATTAGACCCCTAGCCTGGGAACCTCCATATGCCGCAGGAGCGGCCCAAGAAATAGCAAAAAAAAAAAAAAAAAAAAA	C	7	-	-	intergenic_variant	MODIFIER	-	-	-	KL3,XP1,XP5,XP6,LW4,JH2,JH3,NJ2,TC1,TI2,TI3,MP1,MP2	KL,XP,JH,NJ,TI,TC,MP,LW	13	8	2	5	1
GZsv00345	1	16651817	16652121	304	DEL	TTGTAGTAAGTTTTATTTTTTTTATTTTTTTGTCTTTTGTCTCTCTTTTTTGTTGTTGTTGCTGCTATTTCTTGGGCCGCTCCCGCGGCATATGGAGGTTCCCAGGCTAGGGGCTGAATCGGAGCTGTAGCCACCGGACTACACCAGAGCCACAGCAACGCGGGATCCGAGCCGCGTCTGCAACCTACACCACAGCTCACGCAACGCCGGATCGTTAACCCACTGAGCAAGGGCAGGGACCGAACCTTCAATGTCATGGTTCCTAGTCGGATTCGTCAACCACTGCGCCACGACGGGAACTCCCC	T	6	-	-	intergenic_variant	MODIFIER	-	-	-	KL2,KL3,QB2,GL3,XP1,XP4,XP5,XP2,XP3,XP6,LW5,JH1,JH3,NJ1,NJ2,TC2,TC3,TI1,TI2,TI3,MP1,MP2,MP3,RC2	KL,QB,GL,XP,JH,NJ,RC,TI,TC,MP,LW	24	11	4	6	1
GZsv00346	1	16672444	16672777	333	DEL	AAGTACCTTATTTTTTTATTTTTTAAAATTTTTTATTTTTTATTATTATTATTATTTTTTGTCTTTTTGCTATTTCTTTGGGCCGCTCCCACGGCATATGGAGGTTCCCAGGCTAGGGGTTGAATCGGAGCTGTAGCCACTGGCCTACACCACAGCCACAGCAATGCGGGATCCGACAGCCACAGCAATGCGGGATCCGAGCCGCGTCTGCAATCTACACCACAGCTCATGGCAACGCCGGATCATTAACCCACTGAGCAAGGGCAGGGACCAAACCCGCAACCTCATGGTTCCTAGTCGGATTCGTTAACCACTGCGCCACGACGGGAACTCC	A	13	-	-	intergenic_variant	MODIFIER	-	-	-	KL2,QB1,LB1,GL1,GL2,GL3,XP1,XP4,XP5,XP2,XP3,XP6,LW4,JH3,NJ1,NJ2,NJ3,TI1,TI2,TI3,MP1,MP2,RC1	KL,QB,LB,GL,XP,JH,NJ,RC,TI,MP,LW	23	11	5	5	1
GZsv00347	1	16673396	16673696	300	DEL	CAAAGAAGTAAGGAAGATGGGAGTTCCCGTCGTGGCGCAGTGGTTAACGAATCCGACTAGGAACCATGAGGTTGCGGGTTCCATCCCTGGCCTCGCTCAGTGGGTTAAGGATCTGGCGTTGCCATGAGCTGTGGTGTAGGTTGCAGACGCGGCTCGGATCCCGCGTTGCTGTGGCTCTGGCGTAGGCCGGTGGCTACAGCTCCAATTAGACCCCTAGCCTGGGAACCTCCATATGCCGCGGAAGCGGCCCAAGAAATAGCAACAACAACAACAAAAAAGACAAAAAGACAAAAAAAAAAAA	C	10	-	-	intergenic_variant	MODIFIER	-	-	-	KL3,QB1,QB2,LB1,LB3,GL3,XP1,XP4,XP5,XP2,XP6,LW5,JH2,TC1,TC2,TI2,TI3,MP3,RC1,RC2,RC3	KL,QB,LB,GL,XP,JH,RC,TI,TC,MP,LW	21	11	5	5	1
GZsv00348	1	16722122	16722177	55	DEL	AAAAACCAAAAAAAAAAAAAAAAAAAAAAAAAAGTTCCCGTCGTGGCGCAGTGGTT	A	8	-	-	intergenic_variant	MODIFIER	-	-	-	GL1,TI2	GL,TI	2	2	1	1	0
GZsv00349	1	16806359	16806660	301	DEL	CAAAAGATTACTTTGTGGAGTTCCCGTCGTGGCGCAGTGGTTAACGAATTGGACTAGGAACCATGAGGTTGCGGGTTCGGTCCCTGCCCTTGCTCAGTGGGTTAACGATCCGGCGTTGCCCTGAGCTGTGGTGTAGGTTGCAGACGCGGCTCGGATCCCGCGTTGCTGTGGCTCTGGCGTAGGCCGGTGGCTGCAGCTCCGATTCGACCCCTAGCCTGGGAACCTCCATATGCTGCGGGAGCGGCCCAAGAAATAGCAACAACAACAACAAAAGACAAAAAAATAAAAATAAAATTTAAAAA	C	5	-	-	intergenic_variant	MODIFIER	-	-	-	BK2,LW4,JH3,TI1,TI3	JH,TI,LW,BK	5	4	0	2	2
GZsv00350	1	16809813	16810096	283	DEL	AGACTTTATGGTTCTTTTTTTTTTTTTTTTTTTGTCTTTTTTGCTATTTCTTGGGCTGCTGCCACAGCATATGGAGGTTCCCAGGCCAGGGGTCGAATCGCAGCTGTAGCCACCGGCCTACGCCAGAGCCACAGCAACGCGGGATCCGAGCCGCGTCTGCAACCTACACCACAGCTCACGGCAACGCCGGATCGTTAACCCACTGAGCAAGGGCAGGTATCGAACCTGCAACCTCATGGTTCCTAGTCGGATTCGTTAACCACTGCGCCACGACGGGAACTCCC	A	5	-	-	intergenic_variant	MODIFIER	-	-	-	KL1,KL3,QB1,QB2,QB3,LB1,LB3,GL2,XP1,XP4,XP2,XP3,XP6,DU2,DU3,JH2,NJ1,NJ2,TC1,TC3,TI1,MP2,MP3	KL,QB,LB,GL,XP,JH,NJ,TI,TC,MP,DU	23	11	5	5	1
GZsv00351	1	16822953	16823028	75	DEL	CTTTCCTTAGCAAGGCTAAGGATCCAGCCTTGCTGTGAGCTGTGGTGTAGGTCACAGACTCTGCTCAGATCCTGAG	C	6	-	-	intergenic_variant	MODIFIER	-	-	-	KL2,KL3,LB1,LB2,LB3,GL1,GL2,XP5,XP2,XP3,XP6,LW5,JH3,NJ2,TC1,TC2,TI1,TI2,TI3,MP1,MP2,MP3,RC1,RC2,RC3	KL,LB,GL,XP,JH,NJ,RC,TI,TC,MP,LW	25	11	4	6	1
GZsv00352	1	16825052	16831524	6472	DEL	CTGGGCTTATATATATATATATTTTTTAATTTTATTTTCCCACTGTACAGCAAGGGGGTCAGGTTATCCTTACATGTATACATTACAATTACAGTTTTCCCCCACCATTTCTTCTGTTGCAACATGAGTATCTAGACATAGTTCTCAATGCTATTCAGCGGGATCTCCTTGTAAATCTATTCTAGGTTGTGACTGATAAGCCCAAGCTCCCGATCCCTCCCACTCCCTCCCCCTCCCATCAGGCAACCACAAGTCTCTTCTCCAAGTCCATGATTTTCTTTTCTGAGGAGATGTTCATTTGTGCTGGATATTAGATTCCAGTTATAAGTGATATCATATGGTATTTGTCTTTGTCTTTCTGGCTCATTTCACTCAGTATGAGATTCTCTAGTTGCATCC…	C	4	-	-	intergenic_variant	MODIFIER	-	-	-	JH2,NJ2,TC3,MP3	JH,NJ,TC,MP	4	4	0	4	0
GZsv00353	1	16906621	16907252	631	DEL	ATTGTTTTTGTCTAGAGGATCAACATATATGCCCCAAATATAGGAGCACCCAGATACATACAACAAATATTAACAGACATAAAGGGAGATATTGATGAGAATACAATCATAGTAGGAGACCTTAATACCCCCCTCACATCAATGGACAGATCCTCTAGACAGAAAACCAATAAAGCAACAGAGATCCTAAAGGAAACAATAGAAAAGTTAGACTTCATTGATATCTTCAGGACACTACATCCAAAAAAATCAGAATACACATTCTTCTCAAATGCTCATGGAACATTCTCAAGAATCGACCACATATTGGGACACAAAGCGAATCTCAATAAATTTAGGAGCGTAGAAATTATCTCAAGTATCTTCTCTGACCACAATGCCATGAAATTAGAAATCAAC…	A	4	ENSSSCG00000028974	ENSSSCT00000024450	intron_variant,feature_truncation	MODIFIER	SYMBOL=UST	protein_coding	INTRON=6/9,STRAND=-1,	GL1,GL3,XP1,XP3,XP6,JH2,NJ1,NJ2,NJ3,TC1,TC3,TI1,TI3,MP1,MP2,MP3,RC2,RC3	GL,XP,JH,NJ,RC,TI,TC,MP	18	8	2	6	0
GZsv00354	1	16914616	16914616	61	INS	A	AAATCATTAAGCACACTGCATGTAGCATAGAGGCTGGAGGAGCCACCCTGGATCAGACGGCC	3	ENSSSCG00000028974	ENSSSCT00000024450	intron_variant,feature_elongation	MODIFIER	SYMBOL=UST	protein_coding	INTRON=6/9,STRAND=-1,	XP1,MP3	XP,MP	2	2	1	1	0
GZsv00355	1	16963375	16963490	115	DEL	TTAAAATAAACTTTTCTAACTGTAATTGTAATGTATACATGTAAGGATAACCTGACCCCCTTGCTGTACAGTGGGAAAATAAAATAAAATTTAATAAAAAAAAAAAAAAAATAAAA	T	19	ENSSSCG00000028974	ENSSSCT00000024450	intron_variant,feature_truncation	MODIFIER	SYMBOL=UST	protein_coding	INTRON=4/9,STRAND=-1,	KL2,KL3,QB1,QB2,LB1,LB3,GL1,GL2,GL3,XP1,XP4,XP2,XP3,XP6,JH1,NJ1,TC1,TC3,TI1,TI3,MP1,MP2,MP3	KL,QB,LB,GL,XP,JH,NJ,TI,TC,MP	23	10	5	5	0
GZsv00356	1	17052978	17053279	301	DEL	CAAGAAGTGACTAAATGCGGAGTTCCCGTCGTGGTGCAGTGGTTAACGAATCCGACTAGGAACCATGAGGTTGCGGGTTCGGTCCCTGCCCTTGCTCAGTGGGTTAACGATCCGGCGTTGCCGTGAGCTGTGGTGTAGGTTGCAGACGCAGCTCGGATCTTGCGTTGCTGTGGCTCTGGTGTAGGCCGGTGGCTACAGCTCCGATTCAACCCCTAGCCTGGGAACCTCCATATGCCGCGGGAGCGGCCCAAGAAATAGCAACAACAACAAAAAAAGACAAAAGACCAAAAAAAAAAAAAAAA	C	6	ENSSSCG00000028974	ENSSSCT00000024450	intron_variant,feature_truncation	MODIFIER	SYMBOL=UST	protein_coding	INTRON=2/9,STRAND=-1,	QB1,QB3,GL2,XP1,XP4,XP5,XP3,XP6,BK3,DU3,JH1,JH3,TC1,TC3,TI3,MP1,MP2,MP3,RC2	QB,GL,XP,JH,RC,TI,TC,MP,DU,BK	19	10	3	5	2
GZsv00357	1	17158405	17158694	289	DEL	TCTGCATTCTTTTTTTTTTTTAATTTATTTTTATTTTTTTTATTTTTTTGCTATTTCTTTGGGCCGCTTCCACGGCATGTGGAGGTTCCCAGGCTAGGGGTCTAATCGGAGCTGTAGCCACCGGCCTACGCCAGAGCCACAGCAACGCGGGATCCGAGCCGCGTCTGCAACCTACACCACAGCTCACGGCAACGCCGGATCGTCAACCCAATGAGCAAGGCCAGGGATCGAACCCACAACCTCATGGTTCCTAGTCGGATTCGTTAACCACTGCGCCACAACGGGAACTC	T	6	-	-	intergenic_variant	MODIFIER	-	-	-	MP1,MP2	MP	2	1	0	1	0
GZsv00358	1	17159345	17159631	286	DEL	ACCAATTTATTTCTTTTTTTTTTTTTTTTTTTGTCTTTTTGTTGTTGCTATTTCTAGGGCCGCACCCTCGGCATATGGAGGTTCCCAGGCTAGGGGTTGAATCGGAGCTGTAGCCACCGGCCTACGCCAGAGCCACAGCAACACGGGATCCGAGCCGCGTCTGCAACCTACACCACAGCTCATGGCAACACCGGATCGTTAACCCACTGAGCAAGGGCAGGGACCGAACCCGCAACCTCATGGTTCCTAGTCGGATTCGTTAACCACTGCGCCACGACGGGAACTCC	A	9	-	-	intergenic_variant	MODIFIER	-	-	-	KL3,LB2,XP2,XP3,MP1,MP2	KL,LB,XP,MP	6	4	3	1	0
GZsv00359	1	17160494	17160808	314	DEL	TAGAAGTGTATTGTACGGAGTTCCCGTCGTGGCGCAGTGGTTAACGAATCCAACTAGGAACCATGAGGTTGCGGGTTCGGTCCCTGCCCTTGCTCAGTGGGTTAACGATCCGGCGTTGCCGTGAGCTGTGGTGTAGGTTGCAGACGCGGCTCGGATCCCGCGTTGCTGTGGCTCTGGCGTAGGCCAGTGGCTGCGGCTCCGATTCAACCCCTAGCCTGGGAACCTCCACATGCCGCGGGAGCGGCCCAAGAAATAGCAACAACAACAACAACAAAAAGACAAAAGACAAAAAAAAAAAAAAAAAAAAAAGAAAAA	T	7	-	-	intergenic_variant	MODIFIER	-	-	-	KL2,LB3,GL1,GL3,XP5,XP2,XP3,XP6,JH1,JH2,JH3,NJ1,NJ2,TC2,TI2,TI3,MP1,MP2,RC2	KL,LB,GL,XP,JH,NJ,RC,TI,TC,MP	19	10	4	6	0
GZsv00360	1	17264709	17265043	334	DEL	GTGGAGACAGACTTTTATTTTATTTTTTTTGTTTTTTTTTTGTTTTTTTGTTTTTTGTTTTGTTTTTTTGTTTTGTTTTGTTTTTGTCTTTTTGCTATTTCTTTGGGCCGCTCCCACGGCATATGGAGGTTCCCAGGCTAGGGGTCCAATCGGAGCTGTAGCCGCCAGCCTACACCAGAGCCACAGCAACGCGGGATCCGAGCCGCGTCTGCGACCTACACCACAGCTCACGGCAACGCCGGATCATTAACCCACTGAGCAAGGGCAGGGACCGAACCCGCAACCTCATGGTTCCTAGTCGGATTCGCTAACCACTGCGCCACGACGGGAACTCC	G	6	-	-	intergenic_variant	MODIFIER	-	-	-	XP1,XP5,XP6,NJ3,TC3,TI3	XP,NJ,TI,TC	6	4	1	3	0
GZsv00361	1	17265831	17266123	292	DEL	AGTTTGGCATTTTTTTTTTTTTCTTTTGTCTTTTTGTTGTTGTTATTGTTGCTATTTCTTGGGCCGCTCCCGCAGCATATGGAGGTTCCCAGGCTAGGGGTCCAATCGGAGCTGTAGCCACCGGCCTACGCCAGAGCCACAGCAACGCGGGATCCGAGCTGCATCTGCAACCTACACCACAGCTCACGGCAACGCCGGATCGTTAACCCACTGAGCAAGGGCAGGGACCGAACCCGCAACCTCATGGTTCTTAGTCGGATTCGTTAACCACTGCGCCACGACGGGAACTCCTG	A	10	-	-	intergenic_variant	MODIFIER	-	-	-	KL2,XP1,XP5,XP3,XP6	KL,XP	5	2	2	0	0
GZsv00362	1	17287837	17288145	308	DEL	TAAAAACGTCTGGGGGGGGAGTTCCCGTCGTGGCGCAGTGGTTAACGAATCCGACTAGGAACCATGAGGTTGCGGGTTCGGTCCCTGCCCTTGCTCAGTGGGTTAACGATCCGGCGTTGCCGTGAACTGTGGTGTAGGTTGCAGACACGGCTCGGATCCCGAGTTGCTGTGGCTCTGGCGTAGGCCGGTGGCTACAGCTCCGATTCAACCCCTAGCCTGGGAGCCTCCATATGCCGCGGGAGCAGCCCAAGAAACAGCAACAACAACAAAAAAGACAAAAAGACAAAAAAAACAAAAAAACAAAAAACA	T	21	-	-	intergenic_variant	MODIFIER	-	-	-	KL2,QB1,LB3,GL2,GL3,XP3,XP6,NJ2,NJ3,TI2,MP1,MP2,RC2,RC3	KL,QB,LB,GL,XP,NJ,RC,TI,MP	14	9	5	4	0
GZsv00363	1	17329815	17330087	272	DEL	TACAAACGGGATGTACTGGAGTTCCCGTCGTGGCGCAGTGGTTAACGAATCCGACTAGGAACCATGAGGTTGCGGGTTCGGTCTCTGCCCTTGCTCAGTGGGTTAACGATCCGGCGTTGCCGTGAGCTATGGTGTAGGTTGCAGACGCGGCTCGGATCCCACGTTGCTGTGGCTCTGGCGTAGGCCGGTGGCTACAGCTCCAATTGGACCCCTAGCCTGGGAACCTCCATATGCCGTGGGAGCGGCCCAAGAAATAGCAAAAAGAAAAAAAAA	T	12	ENSSSCG00000033175	ENSSSCT00000042353	intron_variant,feature_truncation	MODIFIER	SYMBOL=SASH1	protein_coding	INTRON=13/19,STRAND=-1,	KL3,XP5	KL,XP	2	2	2	0	0
GZsv00364	1	17356000	17356308	308	DEL	CTCAGGGAGTTCCCGTCGTGGCGCAGTGGCTAACGAATCCGACTAGGAACCATGAGGTTGCGGGTTCGGTCCCTGCTCTTGCTCGGTGGGTTAACGATCCGGCGTTGCCGTGAGCTGTGGTGTAGGTTGCAGACGCGGCTCGGATCCCGCGTTGCTGTGCCTCTGGCGTAGGCCGGTGGCTGCAGCTCCGATTCAACCCCTAGCCTGGGAACCTCCATATGCCGCGGGAGCGGCCCAAGAAATAGCAACAACAACAACAAAAGACCAAAAAGACAAAAGACAAAAAAAAAAAAAAAAAAAAAAATTTGT	C	6	ENSSSCG00000033175	ENSSSCT00000042353	intron_variant,feature_truncation	MODIFIER	SYMBOL=SASH1	protein_coding	INTRON=8/19,STRAND=-1,	NJ2,MP1,MP2	NJ,MP	3	2	0	2	0
GZsv00365	1	17368964	17370111	1147	DEL	CATGAGTATGGAGTTCCCGTCGTGGCGCAGTGGTTAACGAATCCGACTAGGAACCATGAGGTTGCGGGTTCGGTCCCTGCCCTTGCTCAGTGGGTTAACGATCTGGCGTTGCCATGAGCTGTGGTGTAGGTTGCAGATGCGGCTCGGATCCCGCGTTGCTGTGGCTCTGATGTAGGCTGGTGGCTACAGCTCCGATTCGACCCCTAGCCTGGGAACCTCCATATGCCGCGGGAGCGGCCCAAGAAATAGCAAAAAAGACAACAACAACAACAAAATAATAATAAAATAAATAAATAAATAAAACTTTCAGAAGTAAACTGAAACTCTATAAATTTGCTTTAAAATATACAAGGTTATCAAATAAAGATAATTGCCTTTGGGAGCAGAGTGGAATATAAA…	C	12	ENSSSCG00000033175	ENSSSCT00000042353	intron_variant,feature_truncation	MODIFIER	SYMBOL=SASH1	protein_coding	INTRON=8/19,STRAND=-1,	KL3,GL2,XP1,XP5,XP2,JH1,TC2,TC3,MP1	KL,GL,XP,JH,TC,MP	9	6	3	3	0
GZsv00366	1	17436890	17437723	833	DEL	GAAAAAAAAATTATTTAGCTACCATGAGATACCACCTCACACCAGTCAGAATGGCCATCATTAATAAATCCACAAATAACAAGTGCTGGAGGGGCTGTGGAGAAAAGGGAACCCTCCTGCACTGTTGGTGGGAATGTAAACTGGTACAGCCACTATGGAGAACAGTTTGGAGATACCTTAGAAATCTATACATAGAACTTCCATATGACCCTGCAATCCCACTCTTGGGCATCTATCCGGACAAAGCTCTACTTAAAAGAGACACATGCACCCGCATGTTCATTGCAGCACTATTCACAATAGCCAGGACATGGAAACAATCCAAATGTCCATCGACAGAGGATTGGATTCGGAAGATGTGGTATATATACACGATGGAATACTACTCAGCCATTAAAA…	G	12	ENSSSCG00000033175	ENSSSCT00000042353	intron_variant,feature_truncation	MODIFIER	SYMBOL=SASH1	protein_coding	INTRON=2/19,STRAND=-1,	KL1,KL2,QB1,QB3,GL1,GL2,GL3,XP1,XP4,XP2,XP3,XP6,BK2,LW5,DU2,DU4,BK1,JH3,TC2,TI2,TI3,MP1,MP2,MP3,RC1,RC2,RC3	KL,QB,GL,XP,JH,RC,TI,TC,MP,DU,LW,BK	27	12	4	5	3
GZsv00367	1	17446286	17446626	340	DEL	CAGCCGTCTACTGATGGATGAGTGGACAAACAAAACGTGGTATACACATACAATGGAATATTATTCAGCCTTTAAAAAGCAAGGAAGTTCTGACACATGCTGCTACATGGGGAAACCTTGAGGACACTATACAACATGAAATAAGCCAGTCCTCAAAGAACAAATACTATATGATGCCACTGATATGAGGTACTAGAGGCTAAATCCATAGAAACAGAAGGCAGAATGGCTTCCAGGAGTTGGGGGAGCAGGGAGCAGGGACTTACTGCTCTGTCGGCACCAGGTTTTGGTTTTGCAGAATGAAGATCCTGTGGCTGGATGGTGGTAATGAGAGCACAATG	C	3	ENSSSCG00000033175	ENSSSCT00000042353	intron_variant,feature_truncation	MODIFIER	SYMBOL=SASH1	protein_coding	INTRON=2/19,STRAND=-1,	XP1,XP5,XP3,MP3	XP,MP	4	2	1	1	0
GZsv00368	1	17505750	17506034	284	DEL	CAAAAACAGGAGTTCCCGTCGTGGCGCAGTGGTTAACGAATCCGACTAGGAACCATGAGGTTGCGGGTTCAATCCCTGGCCTTGCTCAGTGGGTTAACGATCCGGCGTTGCCGTGAGCTGTGGTGTAGGTTGCAGACTCGGCTCGGATCCCGCATTGCTGTGGCTCTGGCGTAGGCTGGTGGCTGCAGCTCCGATTCAACCCCTAGCCTGGGAATCTCCATATGCCTCGGGAGCGGCCCAAGAAATAGCAACAACAACAACAAAAGACAAAATACAAAAAAAAAA	C	9	ENSSSCG00000033175	ENSSSCT00000042353	intron_variant,feature_truncation	MODIFIER	SYMBOL=SASH1	protein_coding	INTRON=1/19,STRAND=-1,	LB1,GL1,XP3,XP6,LW4,DU4,JH2,NJ2,TI3,MP1,MP2,MP3,RC3	LB,GL,XP,JH,NJ,RC,TI,MP,DU,LW	13	10	3	5	2
GZsv00369	1	17555387	17555475	88	DUP:TANDEM	AACGCCAGATCCTTAACCCACTGAGCGAGATCAGGGATCGAACTTGCATCCTCATGGATACTAGTTGGATGTGTTACCACTGAGCCACG	AACGCCAGATCCTTAACCCACTGAGCGAGATCAGGGATCGAACTTGCATCCTCATGGATACTAGTTGGATGTGTTACCACTGAGCCACGACGCCAGATCCTTAACCCACTGAGCGAGATCAGGGATCGAACTTGCATCCTCATGGATACTAGTTGGATGTGTTACCACTGAGCCACG	4	ENSSSCG00000033175	ENSSSCT00000049782	intron_variant	MODIFIER	SYMBOL=SASH1	protein_coding	INTRON=1/19,STRAND=-1,	XP6,DU1,TC3	XP,TC,DU	3	3	1	1	1
GZsv00370	1	17563384	17563678	294	DEL	TCAGTCAGTTCCATTTCTTTTTTTTTTTTTTTTTTTTTTTGGTCTTTTTGCTATTTCTTGGTCTTGGGCCGCTCCTGCGGCATATGGAGATTCCCAGGCTAGGGGTCCAATCGGAGCTGTAGCCACCGGCCTACACCAGAGCCACAGCAACGCGGGATCCGAGCCGCATCTGTAACCTACACCACAGCTCACGGCAACGCCGGATCGTTAACCCACTGAGCAAGGGCAGGGACCGAACCCGCAACCTCATGGTTCCTAGTCGGATTCGTTAACCACTGCGCCACGACGGGAACTC	T	6	ENSSSCG00000033175	ENSSSCT00000049782	intron_variant,feature_truncation	MODIFIER	SYMBOL=SASH1	protein_coding	INTRON=1/19,STRAND=-1,	KL1,KL2,QB1,LB3,GL1,GL3,XP4,XP5,XP3,XP6,BK1,JH1,JH2,NJ3,TI3,MP2,MP3	KL,QB,LB,GL,XP,JH,NJ,TI,MP,BK	17	10	5	4	1
GZsv00371	1	17567965	17568207	242	DEL	TCTCTTCCTTTCACTTTTTTTTTTTTTTTTTTTTTTTTATTATCTTCCCACTGTACAGCAAGGGGGTCAGGTCATCCTTAGATGTATACATTGCAGTTACAGTTTTTTCCCCCACCCTTTCTTCTGTTGCGACATGAGTATCTAGACATAGTTCTCAATGCTATTCAGCAGGATCTCCTTATAAATCTATTCTAGGTTGTGTCTGATAAGCCCAAGCTCCCGATCCCTCCCACTCCCTCCCCC	T	5	ENSSSCG00000033175	ENSSSCT00000049782	intron_variant,feature_truncation	MODIFIER	SYMBOL=SASH1	protein_coding	INTRON=1/19,STRAND=-1,	XP3,DU3,JH1,JH3,NJ2,TI1,MP2,MP3,RC2	XP,JH,NJ,RC,TI,MP,DU	9	7	1	5	1
GZsv00372	1	17592482	17592893	411	DEL	TTAATTTGGGTTTTATTGTTTTTTTTTTTTTTTTTGTCTTTTTGTTGTTGTTGTTGTTGTTGTTGTTGTTGCTATTTCTTGGGCCGCTCCCGCGGCATTATTGTTGTTGTTGTTGTTGTTGCTATTTCTTGGGCCGCTCCCGCGGCATTATTGTTGTTGTTGTTGTTGTTGCTATTTCTTGGGCCGCTTCCGCGGCATATGGAGGTTCCCAGGCTAGGGGTTGAATCGGAGCTGTAGCCACCAGCCTACGCCAGAGCCACAGCAACGCAGGATCCGAGCCGCGTCTGCAACCTACACCACAGCTCACGGCAACGCCGGATCGTTAACCCACTGAGCAAGGGCAGGGACCGAACCCGCAACCTCATGGTTCCTAGTCGGATTCGTTAACCACTGCGCCAC…	T	3	ENSSSCG00000033175	ENSSSCT00000055101	intron_variant,feature_truncation	MODIFIER	SYMBOL=SASH1	protein_coding	INTRON=1/19,STRAND=-1,	KL2,KL3,QB1,LB1,LB3,GL1,XP1,XP4,XP5,XP2,XP3,XP6,JH1,JH3,TC1,TI1,TI3,RC2,RC3	KL,QB,LB,GL,XP,JH,RC,TI,TC	19	9	5	4	0
GZsv00373	1	17606693	17607081	388	DEL	TAATGCCATATACAAATGAGAAGGTGGAGGCTTGAAGAAGTAAAGCCAACTGCCCAAGGTCACAGAGCTAACAAGTGGTGGTGGGGGGCACTTGAACTCTGATCCTGTGACTCTAGAACCTACACTCTGCACCATGAAGCTTTACTGCTTTGGGAAGCTGTACGATATTGCAGCTTATTCCTTCTCTGATAGCCAGCTGGTGTTCAAGATTGTCTGTCTAAGAATGATCAAGTAAATATAGACAACAGGAGTTCTGTCGTGGAAACAAATCCGACTAGGAACCATGAGGTTGCGGGTTCGATCCCTGCCCTCACTCAGTGGGTTAAGGATCCAGCATTGCTGTGAGCTGTGGTGTAGGTCACAGATGCGGCTCGGATCCCGCGTTGCTG	T	3	ENSSSCG00000033175	ENSSSCT00000055101	intron_variant,feature_truncation	MODIFIER	SYMBOL=SASH1	protein_coding	INTRON=1/19,STRAND=-1,	JH1,MP3	JH,MP	2	2	0	2	0
GZsv00374	1	17649823	17650281	458	DEL	AGCAACGCAGGATCCGAGCCGCGTCTGCAACCTACACCACAGCTCACGGCAACGCTGGATCCTTAACCCACTGAGCAAGGCCAGGGATCGAACGTGCAAGCTCATGGTTCCTAGTTGGATTCGTTAACCACTGAGCTACGGCGAGAACTCCTCAAGTCAAAGATGTTTTAATATACAATATGAATATATCTGTCTTTATCTCAACACAATTGTAAAACATAACTTCTAATGTTCTTTAAATGGAGGAAGTGGCCCGCAAAGCCTACAGTGCCTGGGGACCAGGAAAGTCGTAACAGTGCCCTGTTTGTAAGTATACCCGGGAGGCACCAGGAAGCAACAGGACGCAGAAGGGTAGCACTTGCTCAGCAGCGCCCCCTGTAGGCAGGGGTGTGCGAGCTG…	A	6	ENSSSCG00000033175	ENSSSCT00000055101	intron_variant,feature_truncation	MODIFIER	SYMBOL=SASH1	protein_coding	INTRON=1/19,STRAND=-1,	LB1,XP1,MP1,MP3	LB,XP,MP	4	3	2	1	0
GZsv00375	1	17682487	17682820	333	DEL	AGGGAATTTATTTTTTTTTTTTTTTTTTTTTTTTTTTTTTTTTTTTTTTTTAAATTTTTTATTTTTTTTTTTGGTCTTTTTGTCTTTGTTGTTGCTATTTCTTGGGCCGCTCCCTCGGCATATGGAGGTTCCCAGGCTAGGGGTCGAATCGGAGCTGTAGCCACCGGCCTACGCCAGAGCCACAGCAACGCGGGATCCGAGCCGCGTCTGCAACCTACACCACAGCTCACGGCAACGCCGGATCGTTGACCCACTGAGCAAGGGCAGGGACTGAACCCGCAACCTCATGGTTCCTAGTCGGATTCGTTAACCACTGCGCCACAACAGGAACTCC	A	16	-	-	intergenic_variant	MODIFIER	-	-	-	KL2,KL3,QB1,QB3,LB1,LB2,LB3,GL1,XP1,XP4,XP5,XP2,XP3,XP6,BK2,BK3,LW4,DU3,DU4,BK1,JH1,NJ1,NJ3,TC1,TC2,TC3,TI1,TI2,TI3,MP1,MP3,RC1,RC2,RC3	KL,QB,LB,GL,XP,JH,NJ,RC,TI,TC,MP,DU,LW,BK	34	14	5	6	3
GZsv00376	1	17695217	17695217	53	INS	T	TGCAGTCTCCTCTCTCTTGGCCCCTTTCAATGATCACTTGCTATTCATTGAGAG	5	-	-	intergenic_variant	MODIFIER	-	-	-	KL1,KL3,XP1,XP3	KL,XP	4	2	2	0	0
GZsv00377	1	17700189	17700484	295	DEL	TAGCCTATGATTTTTTTTTTTTTTTTTTTTTTTGTCTTTTTGTCTTTTTGTTGTTTCTATCTCTTGGGCCACTTCCGCGGCATATGGAGGTTCCCAGGCTAGGGGTTGAATCGGAGCTGTAGCCACTGGCCTACGCCAGAGCCACAGCAACGCGGGATCCGAGCCGCGTCTGCAACCTACACCACAGCTCACGGCAACGCCGGATCGTTAACCCACCGAGCAAGGGCAGGAACCGAACCCGCGACCTCATGGTTCCTAGTCGGATTCGTTAACCACTGCGCCACGACGGGAACTCC	T	8	-	-	intergenic_variant	MODIFIER	-	-	-	KL2,KL3,QB1,QB3,LB1,LB2,LB3,GL2,GL3,XP4,XP2,XP3,XP6,LW5,JH1,JH3,NJ1,NJ3,TC1,TC3,TI1,TI2,TI3,MP1,MP2,MP3,RC1	KL,QB,LB,GL,XP,JH,NJ,RC,TI,TC,MP,LW	27	12	5	6	1
GZsv00378	1	17720566	17721268	702	DEL	CAGAATCTCATTTGCTATCAGTCACAACCTAGAATAGATTTACAAGGAGATCCCGCTGAGTAGCATTGAGAACTATGTCTAGATACTCATGTTGCAACAGAAGAAAGGGTGGGGGAAAAACTGTAATTGTAATGTATACATGTAAGGATAACCTGACCCCCTTGCTGTACAGTGGGAAAATAAAATTAAAAAAAAAAAAAAATAAAGTGTATCAATTACCTAACATGAATTATGCCATTTGCAACAATACGGATGGACTTGGAGGGCATTACACTAAGTGAAATTAGTCAGATAGACAAATACTGTATGATATCACTTATATGGGGAATCTAAAAAAATCCAACAAACTAGTAAATATAACAAAAAAGAAGCAGACTCACAGGTACAGAGAACAAACTA…	C	7	-	-	intergenic_variant	MODIFIER	-	-	-	KL2,KL3,QB1,QB2,QB3,LB1,LB3,GL1,GL2,XP1,XP5,XP2,XP3,XP6,LW4,JH1,JH3,NJ3,TC2,TC3,TI1,TI2,MP1,MP2,MP3,RC1,RC3	KL,QB,LB,GL,XP,JH,NJ,RC,TI,TC,MP,LW	27	12	5	6	1
GZsv00379	1	17807644	17807951	307	DEL	CCCAGGAGGACAATTATTATTATTATTATTTTTTGTCTTTTGTTGTTGTTGTTATCGTTGTTGTTGTTGCTATTTCTTGGGCCGCTCCCCGCGGCATATGGAGGTTCCCAGGCTAGGGGTTGAATCGGAGCTGTAGCCACCGGCCTACGCCAGAGCCACAGCAACACGGGATCCGAGCCGCGTCTGCAACCTACACCACAGCTCACGGCAACGCCGGATCGTTAACCCACTGAGCAAGGTCAGGGATCGAACCCGCAACCTCATGGTTCCTAGTCGGATTCGTTAACCACTGCGCCACGACGGGAACT	C	11	-	-	intergenic_variant	MODIFIER	-	-	-	XP6,LW5,TI1,MP1,MP2,MP3	XP,TI,MP,LW	6	4	1	2	1
GZsv00380	1	17878655	17878946	291	DEL	TTAAAAAATGAGTACACAGAAAAGAAAATCATGGACTTGGAGAAGAGACTTGTGGCTGCCTGATGGGAGGGGGAGGGAGTGGGAGGGATCGGGAGCTTGGGCTTATCAGACACAACTTAGAATAGATTTACAAGGAGATCCTGCTGAAAAGCATTGAGAACTATGTCTAGATACTCATGTTGCAACAGAAGAAAGGGTGGGGGAAAAACTGTAATTGCAATGTATACATGTAAGGATAACCTGACCCCCTTGCTGTACAGTGGGAAAATAAAAAAAATAAAATAAAATAAAA	T	10	-	-	intergenic_variant	MODIFIER	-	-	-	XP5,TC1,TC2	XP,TC	3	2	1	1	0
GZsv00381	1	17925975	17926056	81	DEL	CCACTCAGAGCAATCAGTCATTAAGTGAATGGGGCAGGGACCAGCCCTCAGTCACGGTATTGGCCCCCATCCCCAGGGGCCA	C	5	-	-	intergenic_variant	MODIFIER	-	-	-	KL3,XP1,XP5,XP3,DU1,DU3,JH2,JH3,NJ3,TC2,TI2,MP3	KL,XP,JH,NJ,TI,TC,MP,DU	12	8	2	5	1
GZsv00382	1	17926272	17926334	62	DEL	CTGGGAACTTCACATGCTGTGGGCACAGCCCCCCCCCCCAAAAAAAAGGGAATAAAACATTTT	C	6	-	-	intergenic_variant	MODIFIER	-	-	-	XP3,XP6	XP	2	1	1	0	0
GZsv00383	1	18078633	18078946	313	DEL	CTGCTTCCGGAGTTCCCGTCGTGGTGCAGTGGTTAACGAATCCGACTAGGAACCATGAGGTTGCGGGTTCAGTCCCTGCCCTTGCTCAGTGGGTTAACGATCCGGCGTTGCCGTGAGCTGTGGTGTAGGTTGCAGACGCGGCTCGGATCCCGCGTTGCTGTGGCTCTGGTGTAGGCCGGTGGCTACAGCTCCGATTCAACCCCTAGCCTGGGAACCTCCATATGCCGCGGGAGCGGCCCAAGAAATAGCAACAACAACAACAACAACAAAAAATACAAAAGACAAAAGACAAAAAAAAAAAAAAAAACGCTGCT	C	8	-	-	intergenic_variant	MODIFIER	-	-	-	QB3,LB1,LB3,GL1,GL3,XP2,XP3,XP6,NJ3,TC1,TC2,TI2,TI3,MP1,MP2,MP3,RC1	QB,LB,GL,XP,NJ,RC,TI,TC,MP	17	9	4	5	0
GZsv00384	1	18102127	18102434	307	DEL	ACTGTTTTCTACTTTTCTTTTTTTTTTTTTTTGTCTTTTGTCTTTTTGTTGTTGTTGTTGTTGTTGTTGCTATTTCTTGGGCCGCTCCCGCGGCATATGGAGGTTCCCAGGCTAGGGGTTGAATCGGAGCTATAGCCACCGGCCTACGCCAGAGCCACAGCAACTCGGGATCCGAGCCGCGTCTGCAACCTACACCACAGCTCACGGCAACGCCGGATCGTTAACCCACTGAGCGAGGCCAGGGATCGAACCCGCAACCTCATGGTTCCTAGTCGGATTCGTTAACCACTGCGCCACGACGGGAACTC	A	7	-	-	intergenic_variant	MODIFIER	-	-	-	QB1,QB3,XP5,XP2,XP3,TC1,TC2,MP1,MP2	QB,XP,TC,MP	9	4	2	2	0
GZsv00385	1	18143721	18143858	137	DEL	AAAATAAACAAATAGGAGTTCCTATCGTGGCACAGTGGTTAACGAATCCGACTGGGAACCATGAGGTTGCGGGTTCGATCCTTGGCCTTGCTCAGTGGGTTAAGGATAATCTAATAAATTAAAATGTAAAAAATAAAT	A	3	-	-	intergenic_variant	MODIFIER	-	-	-	DU4,DU5	DU	2	1	0	0	1
GZsv00386	1	18178227	18178554	327	DEL	ACAGATGATTGGTTTTTTTTTTGTTTTGTTTTGTTTTTTTGGGTTTTTTTTTTGTCTTTTTGTCTTTGTTGTTGTTGTTGTTGTTGCTGCTATTTCTTGGGCCGCTCCCGCGGCATATGGAGGTTCCCAGGCTAGGGGTTGAATCGGAGCTGTAGCCACCGGCCTACGCCAGAGCCACAGCAACGCGGGATCCGAGCCGCGTCTGCAACCTACACCACAGCTCACGGCAACACCGGATCGTTAACCCACTGAGCAAGGGCAGGGACCGAACCCGCAACCTCATGGTTCCTAGTCGGATTCGTTAACCACTGCGCCACGACGGGAACTC	A	3	-	-	intergenic_variant	MODIFIER	-	-	-	KL3,XP3,XP6,BK3,JH1,JH2,JH3,NJ1,MP3	KL,XP,JH,NJ,MP,BK	9	6	2	3	1
GZsv00387	1	18223802	18225122	1320	DEL	AATTAAAAGCCAGCGTAATAAAACTGGTCTTCGTTTCGAGGTACCTGATATATGCAGTGTATTCTCGGGGTACAGCTAAGGATCACAAGCATATCTTTAATAAATCTAAAGACATGTAGGATAAAAGACGTGCAATGAAGGTCCTAAGGAACTTAACTCTCTGAGTCTTAGTTTCCCCACCTGTAAAATGGAGCAGTAATAGCAATTACTTTATTGGGTTATTATAAGGATTAAATGCAATTTGTATTCAGCTTTTGCTCTGACTGGTGAAAATACTTGGTATTTTTTTTTCACCAAGGCCATTCATTAGGGAGTTCCATGTTCCTCTCTCCCTGGTCCCAAGGCTCCACCCTCTTCCCACCTGACCATGTATACGCTGAGCACAAGGAATGGGAGCCC…	A	4	-	-	intergenic_variant	MODIFIER	-	-	-	LW4,LW5	LW	2	1	0	0	1
GZsv00388	1	18270987	18271287	300	DEL	TAGAAATATTCAAAAACTGGAGTTCCCATCGTGGCGCAGTGGTTAACGAATCTGACTAGGAACCATGAGGTTGCGGGTTCGGTCCCTGCCCTTGCTCAGTGGGTTAACGATCCGGCGTTGCCGTGAGCTGTGGTGTAGGTCGCAGACGCGGCTCGGATCCCGCGTTGCTGTGGCTCTGGCGTAGGCCGGTGGCTACAGCTCCGATTAGACCCCTAGCCTGGGAACCTCCATATGCCGTGGGAGCGGCCCAAGAAATAGCAACAACAGCAACAACAACAACAAAAGACAAAAAAAAAAAAAA	T	7	-	-	intergenic_variant	MODIFIER	-	-	-	KL1,QB1,QB2,LB2,GL1,XP2,TI1	KL,QB,LB,GL,XP,TI	7	6	5	1	0
GZsv00389	1	18331439	18331546	107	DEL	AGTCGACGAGCAGTGACGTGGAATGGCCATGGGCCTCCACCTACATGGTGATTGAGAAAAAAAAACAAAAAAAAACAAAAAAAACAAAAAAAAAACCCTTTAGGTTCT	A	5	-	-	intergenic_variant	MODIFIER	-	-	-	JH2,JH3	JH	2	1	0	1	0
GZsv00390	1	18353428	18353717	289	DEL	TCTATTTGGTTTTTTTTTTTTTTTTGTCTTTTTGTCTTTTTGTTGTTGTTGTTGCTATTTCTTGGGCCGCTCCCGCGGCATATGGAGGTTCCCAGGCTAGGGGTCTAATCGGAGCTGTAGACACCGGCCTACGCCAGAGCCACAGCAACGCGGGATCCGAGCCACGTCTGCAACCTACACCACAGCTCACGGCAAAGCCGGATCGTTAACCCACTGAGCAAGGACAGGGACCGAATTTGCAACCTCATGGTTCCTAGTCGGATTTGTTAACCACTGCACCACGACGGGAA	T	10	ENSSSCG00000004113	ENSSSCT00000047188	intron_variant,feature_truncation	MODIFIER	SYMBOL=STXBP5	protein_coding	INTRON=27/28,STRAND=-1,	KL3,LB3,XP5,XP6,LW4,JH1,JH3,NJ3,TC2,TC3,TI2,TI3,MP1,MP2,MP3,RC1,RC2,RC3	KL,LB,XP,JH,NJ,RC,TI,TC,MP,LW	18	10	3	6	1
GZsv00391	1	18353442	18353442	75	INS	T	TTACTGTTGAGTTGTAAGAATTCTTTTTATATTTTGGATATTAGACTCTTATCAGATTACGATTTTTGATTTTTAA	3	ENSSSCG00000004113	ENSSSCT00000047188	intron_variant,feature_elongation	MODIFIER	SYMBOL=STXBP5	protein_coding	INTRON=27/28,STRAND=-1,	XP2,XP3	XP	2	1	1	0	0
GZsv00392	1	18373490	18373771	281	DEL	TTCTTTTCTTTTTTTTTTTTGTCTTTTTGTCTTTTGTTGTTGTTGTTGCTATTTCTTGGGCCGCTCCTGCGGCATATGGAGGTTCCCAGGCCAGGGGTTGAATCGGAGCTGTAGCCACCGGCCTACGCCAGAGCCACAGAAATGTGGGATCCGAGCCGCGTCTGCAACCACAGCTCACGGCAACGCCGGATCGTTAACCCACTGAGCAAGGGCAGGGACCGAACCCGCGACCTCATGGTTCCTAGTCGGATTCGTTAACCACTGCGCCACGACGGGAACTCC	T	7	ENSSSCG00000004113	ENSSSCT00000047188	intron_variant,feature_truncation	MODIFIER	SYMBOL=STXBP5	protein_coding	INTRON=23/28,STRAND=-1,	LB1,LB2,LB3,GL1,GL2,GL3,XP1,XP4,XP5,XP2,XP6,LW4,JH2,JH3,TC1,TC2,TC3,TI1,TI2,TI3,MP1,MP2,MP3,RC1,RC2	LB,GL,XP,JH,RC,TI,TC,MP,LW	25	9	3	5	1
GZsv00393	1	18407916	18408017	101	DUP:TANDEM	AACATGAATCACAAAGGGTACCCCTAAAATGTACTGAGTTGCGGTCACATTTGCCCATGGATAGTCTATATATAAGGCAATACACTCAGAACTATACACTGG	AACATGAATCACAAAGGGTACCCCTAAAATGTACTGAGTTGCGGTCACATTTGCCCATGGATAGTCTATATATAAGGCAATACACTCAGAACTATACACTGGACATGAATCACAAAGGGTACCCCTAAAATGTACTGAGTTGCGGTCACATTTGCCCATGGATAGTCTATATATAAGGCAATACACTCAGAACTATACACTGG	5	ENSSSCG00000004113	ENSSSCT00000047188	intron_variant	MODIFIER	SYMBOL=STXBP5	protein_coding	INTRON=17/28,STRAND=-1,	QB2,XP5,LW4,NJ1	QB,XP,NJ,LW	4	4	2	1	1
GZsv00394	1	18414806	18414806	75	INS	G	GACAAATATCTCTTGGGGGTAACACTGCCCCCAATGGAAAAACAGACATACTGAATGGGTAAACTCATTTAAAACC	3	ENSSSCG00000004113	ENSSSCT00000047188	intron_variant,feature_elongation	MODIFIER	SYMBOL=STXBP5	protein_coding	INTRON=12/28,STRAND=-1,	QB3,LB2,GL3,XP6,JH2,NJ2,TI2	QB,LB,GL,XP,JH,NJ,TI	7	7	4	3	0
GZsv00395	1	18538828	18540597	1769	DEL	GGACCCAGCATTGCAGCAGATGCAGCTGGGGCTTAGATTCAATCCTTGGCTTGGGAACTTCCATACGCTGTGGGTGTGGTCTTAAAAAAAAAAAAAAATTTCCTTTTCACAAATATTTGTAGAAGGCAATCATTGAAACTCACTTATGTCCTAATTGTGAATAAAATGTGTGACAATATTAGCTATGATTACAGCTTTATATGACAATGTACAAGAAATGCATGGAAAAGTAATAAAATCACACATAATGAACATTGCTTTATAGATATTCATTAACATCAGTGGACTGGTGACAGTAGTTAAGAGGATCATTTTAATGTTATTCATCTTTCTAGACCATTGTTAAATTAATTTTGGCTATTGTTCTAAATACATACATTCGTTTATTTATTTATTTTA…	G	8	-	-	intergenic_variant	MODIFIER	-	-	-	LB3,XP1	LB,XP	2	2	2	0	0
GZsv00396	1	18538837	18540859	2022	DUP:TANDEM	ATTGCAGCAGATGCAGCTGGGGCTTAGATTCAATCCTTGGCTTGGGAACTTCCATACGCTGTGGGTGTGGTCTTAAAAAAAAAAAAAAATTTCCTTTTCACAAATATTTGTAGAAGGCAATCATTGAAACTCACTTATGTCCTAATTGTGAATAAAATGTGTGACAATATTAGCTATGATTACAGCTTTATATGACAATGTACAAGAAATGCATGGAAAAGTAATAAAATCACACATAATGAACATTGCTTTATAGATATTCATTAACATCAGTGGACTGGTGACAGTAGTTAAGAGGATCATTTTAATGTTATTCATCTTTCTAGACCATTGTTAAATTAATTTTGGCTATTGTTCTAAATACATACATTCGTTTATTTATTTATTTTAGCTGCACCC…	ATTGCAGCAGATGCAGCTGGGGCTTAGATTCAATCCTTGGCTTGGGAACTTCCATACGCTGTGGGTGTGGTCTTAAAAAAAAAAAAAAATTTCCTTTTCACAAATATTTGTAGAAGGCAATCATTGAAACTCACTTATGTCCTAATTGTGAATAAAATGTGTGACAATATTAGCTATGATTACAGCTTTATATGACAATGTACAAGAAATGCATGGAAAAGTAATAAAATCACACATAATGAACATTGCTTTATAGATATTCATTAACATCAGTGGACTGGTGACAGTAGTTAAGAGGATCATTTTAATGTTATTCATCTTTCTAGACCATTGTTAAATTAATTTTGGCTATTGTTCTAAATACATACATTCGTTTATTTATTTATTTTAGCTGCACCC…	9	-	-	intergenic_variant	MODIFIER	-	-	-	GL1,XP1	GL,XP	2	2	2	0	0
GZsv00397	1	18541702	18541997	295	DEL	GTCCTTCTTTTTTTTTTTTTTTTTTTTTGTCTTTTTGTCTTTTGTTGTTGTTGTTGCTATTTCTTGGGCCGCTCTCGCGGCATATGGAGGTTCCCAGGCTAGGGGTCCAATCGGAGCTGTAGCCACCGGCCTACACCAGAGCCACAGCAACACAGGATCCGAGGCATGTCTGCAATCTACACCACAGCTCACGGCAACGCCGGATCGTTAACCCACTGAGCAAGGGCAGGGACCGAACCCGCAACCTCATGGTTCCTAGTCGGATTCGTTAACCACTGCGCCACGACGGGAACTCC	G	7	-	-	intergenic_variant	MODIFIER	-	-	-	KL1,KL2,KL3,QB1,QB2,QB3,LB1,LB2,LB3,GL1,GL2,GL3,XP1,XP4,XP5,XP2,XP3,XP6,JH1,JH2,NJ2,NJ3,TC1,TC2,TC3,MP1,MP2,MP3,RC2,RC3	KL,QB,LB,GL,XP,JH,NJ,RC,TC,MP	30	10	5	5	0
GZsv00398	1	18766283	18766555	272	DEL	TCAGGAGATTATTTTTTTTTTTTTTTTTTTTTTGTCATTTCTTGGGCTGCTCCCGCAGCATATGGAAGTTCCCAGGCTAGGGGTCTAAATGGAGCTGTAGCTGCCAGCCTACGCCAGAGCCACAGCAACGCAGGATCTGAGCCGCGTCTGCAACCTACACCACAGCTCACGGCAACGCCGGATCGTTAACCCACCGAGCAAGGGCAGGGATCGAACCCGCAACCTCATGGTTCCTAGTCGGATTCGTTAACCACTGCGCCATGACGGGAACTC	T	14	-	-	intergenic_variant	MODIFIER	-	-	-	KL1,KL2,QB1,LB1,LB2,LB3,GL2,GL3,XP1,XP4,XP5,XP3,XP6,LW4,JH3,NJ1,TC3,TI2,TI3,MP1,MP2,MP3,RC1,RC2	KL,QB,LB,GL,XP,JH,NJ,RC,TI,TC,MP,LW	24	12	5	6	1
GZsv00399	1	18845314	18846053	739	DUP:TANDEM	CATGGTCACATTATATTAAATGAGGAAAACAACAGATTTTTAACCGATGTGTACATTATAACACTTTGTAGGAAGCATATCCAACATTAGGGGGGAAAGGCCATTAGTTCATACACTAAATTAAATGACAACATTTATCTCTAGGGTAGGGTATTATTTTATTCTCTTTATTTCCAGATCTGTATTTTTCTAATTTTCTACAATTAACATGTTTGGCTTGGACTTTTTTTTTTTTTTTTTTTTGCCTTACCCACGACATATAGAAGTTCCCTGGGCCAGGGACTGAAGCCCGGCCACCACAGAGACGACATGGGATCCTTAACCTGCTGCTATCCTTAACCTGCTGCTGAATCCACAGTGGGGACTCCCTTCTTATTTTTCTTTTAAAAATATTTTTGT…	CATGGTCACATTATATTAAATGAGGAAAACAACAGATTTTTAACCGATGTGTACATTATAACACTTTGTAGGAAGCATATCCAACATTAGGGGGGAAAGGCCATTAGTTCATACACTAAATTAAATGACAACATTTATCTCTAGGGTAGGGTATTATTTTATTCTCTTTATTTCCAGATCTGTATTTTTCTAATTTTCTACAATTAACATGTTTGGCTTGGACTTTTTTTTTTTTTTTTTTTTGCCTTACCCACGACATATAGAAGTTCCCTGGGCCAGGGACTGAAGCCCGGCCACCACAGAGACGACATGGGATCCTTAACCTGCTGCTATCCTTAACCTGCTGCTGAATCCACAGTGGGGACTCCCTTCTTATTTTTCTTTTAAAAATATTTTTGT…	5	-	-	intergenic_variant	MODIFIER	-	-	-	LB2,BK3	LB,BK	2	2	1	0	1
GZsv00400	1	18845838	18845909	71	DEL	AAAAAAGATCATGGACACATTGGAGGGAAATTAAACACACACACACACACCACACACACACACCCCTTAAAC	A	8	-	-	intergenic_variant	MODIFIER	-	-	-	QB1,GL3,XP5,NJ1	QB,GL,XP,NJ	4	4	3	1	0
GZsv00401	1	18874722	18875032	310	DEL	TAAGAAAGTTCGATTAGGAGTTCCCGTCGTGGCACAGTGGTTAACGAATCCGACTAGGAACCATGAGGTTGTGGGTTCGGTCCCTGCCCTTGCTCAGTGGGTTAATGATCCGGCGTTGCCGGAACCTGTGGTGTAGGTTGCAGACGCGGCTCGGATCCTGCGTTGCTGTGGCTCTGGCGTAGGCCGGTGGCTACAGCTTCGATTCGACCCCTAGCCTGGGAACCTCCATATGCCGCGGGAGCGGCCCAAGAAATAGCAACAACAACAACAAAAGACAAAAGACAAAAAGACAAAAAAAAAAAAAAAAAGAA	T	3	ENSSSCG00000004114	ENSSSCT00000004553	intron_variant,feature_truncation	MODIFIER	SYMBOL=RAB32	protein_coding	INTRON=33/34,STRAND=-1,	KL3,TC1,TC2,TI1	KL,TI,TC	4	3	1	2	0
GZsv00402	1	18977752	18978064	312	DEL	TGCCTCTGATTTTTATTTTTATTTTTTTTGTCTTTTTTTTTTGTTGTTGTTGTTGTTGTTGTTGTTGTTGTTGCTATTTCTTGGGCCGCTCCCGTGGCATATGGAGGTTCCCAGGCTAGGGGTCGAATCGGAGCTGTAGCCACCAGCCTACGCCAGAGCCACAGCAACGCGGGATCCGAGCCGCGTCTGCAACCTACACCACAGCTCACGGCAACGCCGGATCGTTAACCCACTGAGCAAGGGCAGGGACCGAACCCGCATCCTCATGGTTCCTAGTCGGATTCGTTAACCACTGCGCCACGAGGGGAACTCC	T	17	ENSSSCG00000004114	ENSSSCT00000004553	intron_variant,feature_truncation	MODIFIER	SYMBOL=RAB32	protein_coding	INTRON=8/34,STRAND=-1,	KL1,KL2,KL3,QB1,QB2,QB3,LB3,GL1,GL3,XP1,XP4,XP5,XP2,XP3,XP6,LW4,LW5,JH1,JH2,JH3,NJ2,NJ3,TC1,TC2,TC3,TI1,TI2,TI3,MP1,MP2,MP3,RC1,RC2	KL,QB,LB,GL,XP,JH,NJ,RC,TI,TC,MP,LW	33	12	5	6	1
GZsv00403	1	18998614	18998925	311	DEL	TAATAAATATTTAGGAGTTCCCGTCGTGGCGCAGTGGTTAACGAATCCGACTAGGAACCATGAGGTTGTGGGTTCGGTCCCTGCCCTTGCTCAGTGGGTTAACGATCCGGCGTTGCCGTGACCTGTAGTGTAGGTTGCAGACGCGGCTCGGATCCCGCGTTGCTGTGGCTCTGGCGTAGGCCGGTGGCTACAGCTCCGATTCAACCCCGAGCCTGGGAACCTCCATATGCCGCGGGAGCGGCCCAAGAAATAGCAACAACAACAAAAGACAAAAAGACAAAAGACAAAAATAAATAAATAAATAAATAAATA	T	7	ENSSSCG00000004114	ENSSSCT00000004553	intron_variant,feature_truncation	MODIFIER	SYMBOL=RAB32	protein_coding	INTRON=3/34,STRAND=-1,	XP3,XP6,TI3,MP1,MP2,MP3	XP,TI,MP	6	3	1	2	0
GZsv00404	1	19053041	19061494	8453	DEL	GCTCATTTTTCTTTTTTTTTTTTTTTTTTTTTTTTTTTTTTTTTTTTTTTTTTTTTAATTTTATTTTCCCACTGTACAGCAAGGGGGTCAGGTTATCCTTACATGTATACATTACAATTACAGTTTTTCCCCCACCATTTCTTCTGTTGCAACATGAGTATCTAGACATAGTTCTCAATGCTATTCAGCGGGATCTCCTTGTAAATCTATTCTAAGTTGTGTCTGATAAGCCCAAGCTCCCGATCCCTCCCACTCCCTCCCCCTCCCATCAGGCAACCACAAGTCTCTTCTCCAAGTCCATGATTGATTTTCTTTTCTGAGGAGATGTTCATTTGTGCTGGATATTAGATTCCAGTTATAAGTGATGTCATATGGTATTTGTCTTTGTCTTTCTGGCTC…	G	12	ENSSSCG00000004114	ENSSSCT00000040195	intron_variant,feature_truncation	MODIFIER	SYMBOL=RAB32	protein_coding	INTRON=2/35,STRAND=-1,	KL3,QB1,QB3,LB1,LB3,GL1,GL2,XP1,XP4,XP5,XP2,XP3,XP6,BK2,LW5,DU1,DU2,DU3,JH1,NJ1,NJ2,NJ3,TC1,TC2,TC3,TI1,TI3,MP1,MP2,MP3,RC1,RC2,RC3	KL,QB,LB,GL,XP,JH,NJ,RC,TI,TC,MP,DU,LW,BK	33	14	5	6	3
GZsv00405	1	19166448	19166526	78	DEL	TTTACATGTGCATATATAATAAACTAAACACTGAACAAGACTTTTCTTTTCTTTTTTTTTTTCTGTTTTCCTTTATATC	T	11	-	-	intergenic_variant	MODIFIER	-	-	-	XP1,XP5,XP2,TC1	XP,TC	4	2	1	1	0
GZsv00406	1	19215472	19215472	83	INS	C	CTTTAACTTTTGCCATTTTTATTATAATATGTCTTGATGTGGGCCTGTTTGGGGCCCTCTGTGCTTCCTGTATCTCAATATCTG	3	ENSSSCG00000004119	ENSSSCT00000061713	intron_variant,feature_elongation	MODIFIER	SYMBOL=GRM1	protein_coding	INTRON=8/8,STRAND=-1,	KL3,QB3	KL,QB	2	2	2	0	0
GZsv00407	1	19323726	19324033	307	DEL	TAAAAAAATCAACTTCTGGAGTTCCCGTCGTGGCGCAGTGGTTAACGAATCCGACTAGGAACCATGAGGTTGCGGGTTCGGTCCCTGCCTTGCTCAGTGGGTTCACGATCTGGCGTTGCCGTGAGCTGTGGTGTAGGTTGCAGACGCGGCTCGGATCCTGCGTTGCTGTGGCTCTGGTGTAGGCTGGTGGCTACAGCTCCGATTCAACCCCTAGCCTGGGAACCTCCATATGCCGCGGAGCGGCCCAAGAAATAACAACAACAACAACAAAAAAAAAAAAAAAAAAAAAAAAAAGACAAAAAGACAAA	T	29	ENSSSCG00000004119	ENSSSCT00000061713	intron_variant,feature_truncation	MODIFIER	SYMBOL=GRM1	protein_coding	INTRON=3/8,STRAND=-1,	KL3,XP4,XP3,XP6,LW4,TI1,MP2	KL,XP,TI,MP,LW	7	5	2	2	1
GZsv00408	1	19331362	19331362	69	INS	A	AGAATCAGAGAAATTAGAGGCTACTGAATCAGTATGGACGACATATTATGGTGACTGGGACTCAGTTTCT	5	ENSSSCG00000004119	ENSSSCT00000061713	intron_variant,feature_elongation	MODIFIER	SYMBOL=GRM1	protein_coding	INTRON=3/8,STRAND=-1,	XP4,MP3	XP,MP	2	2	1	1	0
GZsv00409	1	19376438	19376628	190	DEL	TAAGATGCCTATTTGTTACCTCGGAATACACCTAACCAAAGAGGTAAAGGACCTATATGCCGAGAACTATAAAACCTTAATCAAAGAAATCAAAGAAGATGTAAAAAAATGGAAAGATATTCCATGTTCCTGGATTGGAAAAATCAATATTGTGAAAATGGCCATCCTACCCAAAGCAATCTACAGATTCA	T	12	ENSSSCG00000004119	ENSSSCT00000061713	intron_variant,feature_truncation	MODIFIER	SYMBOL=GRM1	protein_coding	INTRON=3/8,STRAND=-1,	KL3,LB1,GL1,XP1,XP4,XP5,XP2,XP3,XP6,LW5,JH1,JH2,JH3,NJ1,NJ3,TC1,TC2,TC3,TI3,MP1,MP2,MP3,RC3	KL,LB,GL,XP,JH,NJ,RC,TI,TC,MP,LW	23	11	4	6	1
GZsv00410	1	19434652	19434926	274	DEL	TAATAAAGAAAATGGGAGTTCCCGTCATGGTGCAATGGTTAACGAATCCGACTAGGAACCATGAGGTTGCGGGTTCGATCCCTGGCCTCGCTCAGTGGGTTAAGGATCCCGCGTTGCTATGAGCTGTGGTGTAGATCGCAGACCCAGCTCAGATCCCACGTAGCGGTGGCTCTGGCGTAGGCCGGCGGCTACAGCTCCAATTAGACCCCTAGCCTGGGAACCTCCATATGTCATGAGAGCGGCCCAAGAAATGGCAAAAAGACAAAAAAAAAAAA	T	13	ENSSSCG00000004119	ENSSSCT00000061713	intron_variant,feature_truncation	MODIFIER	SYMBOL=GRM1	protein_coding	INTRON=3/8,STRAND=-1,	KL2,QB1,QB2,QB3,LB1,LB2,LB3,GL1,GL2,GL3,XP1,XP4,XP2,XP3,XP6,LW4,LW5,DU2,JH1,JH2,JH3,NJ2,NJ3,TC1,TC2,TC3,TI1,MP1,MP2,MP3,RC3	KL,QB,LB,GL,XP,JH,NJ,RC,TI,TC,MP,DU,LW	31	13	5	6	2
GZsv00411	1	19501055	19501808	753	DEL	GGTGATGGCCTTGAACAGAGCCTTGGAAACTGGGTCATTGCATGATTGGCAGAGAGAAGGAACTGGGTGAGCACAGACAGAAGGGAAGCACATGCCCTGTCTGGGATGGTAGGGAGAGCATTCTGGTAGACTAGGATGGAAGTACACTGAGTTTTGATTTATTGCACCCACATTTCAGTGCGAATATTGTCATTTATCATCTAAGTGGCTTAGCAATCATTTATTTGATTTTCAATTTCCACATTTATAAAATTTGTTCTACCAATTTCATAGTGTTAATGTGATTAATAGAAATATATATATGAATAATATGTGACATATTACTAATATATAATGGAATCATATATAACTATAATGTATGCAAACACATTCATCTATAAGTATATATGTATATAAATA…	G	6	ENSSSCG00000004119	ENSSSCT00000061713	intron_variant,feature_truncation	MODIFIER	SYMBOL=GRM1	protein_coding	INTRON=2/8,STRAND=-1,	KL1,LA1,BK1	KL,LA,BK	3	3	1	0	2
GZsv00412	1	19501991	19502308	317	DEL	CCATGGATATATTTAATTTTTTTATTTTTTATTTTTTTTTGTCTTTTTGTTGTTGTTGTTGCTGTTGTTGTTGTTGTTGTTGCTATTTCTTGGGCCGCGGCAATATGGAGGTTCCCAGGCTAGGGGTTGAATCGGAGCTGTAGCCACCGGCCTACGCCAGAGCCACAGCAACGCGGGATCCGAGCCGCGTCTGCAACCTACACCACAGCTCACGGCAATGCCGGATCGTTAACCCACTGAGCAAGGCCAGGGACCGAACCCGCAACCTCATGGTTCCTAGTCGGATTCGTTAACCACTGCGCCACGACGGGAACTCCG	C	3	ENSSSCG00000004119	ENSSSCT00000061713	intron_variant,feature_truncation	MODIFIER	SYMBOL=GRM1	protein_coding	INTRON=2/8,STRAND=-1,	KL2,KL3,QB1,LB3,GL3,XP2,NJ2,NJ3,TC2,RC1,RC3	KL,QB,LB,GL,XP,NJ,RC,TC	11	8	5	3	0
GZsv00413	1	19516699	19516986	287	DEL	TAGAAATAATGGGAGTTCCCGTCGTGGCGCAGTGGTTAACGAATCCGACTAGGAACCATGAGGTTGCGGTTCGGTCCCTGGCCTTGCTCAGTGGGTTAAAGATCCGGCGTTGCCGTGAGCTGTGGTGTAGGTTGCAGACGCGGCTCGGATCCCGCGTTGCTGTGGCTCTGGCGTAGGCCAGTGGCTACAGCACCGATTCGACCCCTAGCCTGGGAACCTCCATATGGCGCAGGAGCGGCCCAAGAAATGGCAAAAAGACAAAAAAAAAAAAAAAGAAAGAAAAGAAAA	T	10	ENSSSCG00000004119	ENSSSCT00000061713	intron_variant,feature_truncation	MODIFIER	SYMBOL=GRM1	protein_coding	INTRON=2/8,STRAND=-1,	KL2,KL3,QB1,LB1,LB2,LB3,GL1,XP4,XP2,XP3,XP6,LW4,JH1,JH2,NJ1,NJ3,TC2,TC3,TI1,MP1,MP2,MP3,RC1,RC3	KL,QB,LB,GL,XP,JH,NJ,RC,TI,TC,MP,LW	24	12	5	6	1
GZsv00414	1	19529814	19530191	377	DEL	CTGAATTTTCTTTTTTTTTTTTTTTTTTTTTTTTTGTCTTTTGTCTTTTTGTTGTTGTTGTTGTTGTTATTGTTGCTATTTCTTGGGCCGCTCCCGCGGCATATGGAGGTTCCCAGGCTAGGGGTCCAATCGGAGCTGTAGCCACCGGCCTACGCCAGAGCCACAGCAACGCGGGATCCGAGCTGTGTCTGCAACCTACACCACAGCTCACGGCAACGCCGGATCGTTAACCCACTGAGCAAGGGCAGGGATCGAACCCGCAACCTCATGGTTCCTAGTCAGATTCGTTAACCACTGCGCCACGACGGGAACTCCTTTTTTTTTTTTTTTTTGTCTTTTGTCTTTTTGTTGTTGTTGTTGTTGTTGTTGTTATTGTTG	C	17	ENSSSCG00000004119	ENSSSCT00000061713	intron_variant,feature_truncation	MODIFIER	SYMBOL=GRM1	protein_coding	INTRON=2/8,STRAND=-1,	KL2,KL3,QB1,QB3,LB1,LB2,LB3,GL1,XP1,XP4,XP5,XP2,XP3,XP6,JH1,JH2,NJ1,NJ2,TC1,TC2,TC3,TI1,TI3,MP1,MP2,MP3,RC1,RC3	KL,QB,LB,GL,XP,JH,NJ,RC,TI,TC,MP	28	11	5	6	0
GZsv00415	1	19615483	19615483	98	INS	C	CCCTCGGCATATGGAGGTTCCTAGGCTATGGGTCTAATCGGAGCTGTAGCTGCTGGCCTACACCAGAGCCACAGCAACGCGGGATCCAAGCCACGTCTG	3	ENSSSCG00000004120	ENSSSCT00000060565	intron_variant,feature_elongation	MODIFIER	SYMBOL=SHPRH	protein_coding	INTRON=1/29,STRAND=1,	KL2,QB2,XP2,MP3,RC1	KL,QB,XP,RC,MP	5	5	3	2	0
GZsv00416	1	19708130	19708886	756	DEL	CGCCTGGGAACCTCCATATGCCGCAGGTGTGGCCCTAAAAAGTAAAACAAAAATTAAAAATAAAAATGGAAAGAAAAAAAAAAAGAAAAATCATCATCTATCCCAAAGATTTGATTCAGGTAGAAATTCCCAGAAGTTTTTGTTGTTATTGTTATTGTTGTTAATGTTGCTGTTTTTTCAAAGAACTCCCCACTTCATTAATGTGGGTTTATTTGAAGTACATAAACTTGGGGAGTTTTCCTCCTTGGATGTATATTCTGTACTGAAAGGATAGCACACTCCATTCTCTCCTTAGCTGGTAAAAGCTACCGATTTAATAACTGAAACCATGGCAATCTGTAAAATTCCAGAACTGTTATGGTCAACCAGTTACACACATTACAAATTTTTAAACCCCCT…	C	3	-	-	intergenic_variant	MODIFIER	-	-	-	QB3,MP2,MP3	QB,MP	3	2	1	1	0
GZsv00417	1	19729837	19730012	175	DEL	TAAAAAAATACATAAATATGCAACAGAAGAAAGGGTGGGGGAAAAACTGTAATTGCAAAGTATACATATAAGGATAACCTGACCCCCTTGCTGTACAGTGGGAAAATAAAAAAAAAACTAAAAAAAAAAAAAAAATAAATAAAATAAAATAAATCAAATCAAATAAAATAAATTAA	T	3	-	-	intergenic_variant	MODIFIER	-	-	-	LB3,JH2,JH3,MP1,MP2,MP3	LB,JH,MP	6	3	1	2	0
GZsv00418	1	19736505	19736790	285	DEL	AGGATTCTATTTTTTTTTTTTTTTTTGTCTTTGTTGTTGTTGTTGCTATTTCTTTGGGCCGCTCCCGCGGCATATGGAGGATCCCAGGCTAGGGGTCCAATCGGAGCTGTAGCTGCCAGCCTACGCCAGAGCCACAGCAACGCGGGATCCGAGCCGCGTCTGCAACCTACACCACAGCTCACGGCAACGCCGGATTGTTAACCCACTGAGCAAGGGCAGGGACCGAACCTGCAACCTCATGGTTGCTAGTCGGATTCGTTAACCACTGCGCCACAACAGGAACTCT	A	9	-	-	intergenic_variant	MODIFIER	-	-	-	KL2,QB1,GL1,GL2,XP3,XP6,LW4,NJ3,TC1,TI2,RC3	KL,QB,GL,XP,NJ,RC,TI,TC,LW	11	9	4	4	1
GZsv00419	1	19809822	19810086	264	DEL	TTCTAGTTACTTTTTTTTTTTTTTTTGTCTTTTTAGGTCCTCACTCGTGGCATATGGAGGTTCCCAGGCTAGAGGTCGAATTCGACCTGTAGCTGCTGGCTTACACCACAGCCACAGCAACACCAGATTCAAGCCACATCTGTGACCTACACCACAGCTCATGGCAACGCTGGATCCCTCACCCACTGAGAGAGGCCAGGGATCGAACCTGTATCCTCATGGATACTAGTCAGATTCCCTTCCGCTAAGTCACGACGGGAACTCC	T	8	ENSSSCG00000004121	ENSSSCT00000059678	intron_variant,feature_truncation	MODIFIER	SYMBOL=FBXO30	protein_coding	INTRON=3/4,STRAND=1,	KL2,QB1,QB2,LB2,LB3,GL1,GL3,XP1,XP4,XP2,XP3,XP6,LW4,DU2,NJ1,NJ2,NJ3,TC2,TC3,TI1,TI3,MP3,RC1,RC3	KL,QB,LB,GL,XP,NJ,RC,TI,TC,MP,DU,LW	24	12	5	5	2
GZsv00420	1	19814527	19814604	77	DEL	CATTCATTCTGAAAAAAAAAAAAAAAAAAAAAAAAAAAAAAAAAAAAAAAAAAAAAAAAAAAAAAAAAAAAAAAAAAA	C	4	ENSSSCG00000004121	ENSSSCT00000059678	intron_variant,feature_truncation	MODIFIER	SYMBOL=FBXO30	protein_coding	INTRON=3/4,STRAND=1,	KL1,KL2,KL3,QB1,QB2,QB3,LB2,LB3,GL2,GL3,XP1,XP5,XP2,XP3,XP6,BK2,BK3,LW5,DU4,DU5,JH1,JH2,NJ2,NJ3,TC1,TC2,TC3,TI1,MP1,MP2,MP3,RC1,RC2	KL,QB,LB,GL,XP,JH,NJ,RC,TI,TC,MP,DU,LW,BK	33	14	5	6	3
GZsv00421	1	19822344	19822396	52	DEL	AAAAAAAAAAAAAAAAAAAAAAAAAAAAGACATGATTTTGTCATTGGCTTATT	A	5	ENSSSCG00000004121	ENSSSCT00000059678	intron_variant,feature_truncation	MODIFIER	SYMBOL=FBXO30	protein_coding	INTRON=3/4,STRAND=1,	XP1,XP2,XP3,XP6,KL2,KL3,QB1,LB1,GL2,LW4,DU4,MP1,NJ2,JH3	KL,QB,LB,GL,XP,JH,NJ,MP,DU,LW	14	10	5	3	2
GZsv00422	1	19898261	19898366	105	DUP:TANDEM	CACTTCCAGAAACATTCTTTCATGCTGAAGTGTCCTTATTTGATGGCAATCCTTCTTACTTTTCTATTCATTGTTGCAGGTGGAATTCCATCCTTCAATTGTGGTA	CACTTCCAGAAACATTCTTTCATGCTGAAGTGTCCTTATTTGATGGCAATCCTTCTTACTTTTCTATTCATTGTTGCAGGTGGAATTCCATCCTTCAATTGTGGTAACTTCCAGAAACATTCTTTCATGCTGAAGTGTCCTTATTTGATGGCAATCCTTCTTACTTTTCTATTCATTGTTGCAGGTGGAATTCCATCCTTCAATTGTGGTA	3	ENSSSCG00000004121	ENSSSCT00000064623	intron_variant	MODIFIER	SYMBOL=FBXO30	protein_coding	INTRON=5/5,STRAND=1,	QB1,DU2,TC3	QB,TC,DU	3	3	1	1	1
GZsv00423	1	19906012	19906125	113	DEL	TATAAATATTTAATTGTGAAAAATTAATATAAAATATAAACACATGCTTTAACACATATTTTAATATAAAATATAAACACATGCTTTAATAAAACATATTTATTTAATATTTAA	T	8	ENSSSCG00000004121	ENSSSCT00000064623	intron_variant,feature_truncation	MODIFIER	SYMBOL=FBXO30	protein_coding	INTRON=5/5,STRAND=1,	QB1,LB1,XP1,XP2,XP6,DU2	QB,LB,XP,DU	6	4	3	0	1
GZsv00424	1	19907851	19920997	13146	DEL	CTGAGCAGTCTCTCAAAGGAAAATGAAGTACAGATTGGGAGTGAAAGCCACTTTCTGACTTTGAGAAGCATCTTTTCCAAAGGTAGATCACAAAACATATACTCTGTGTCTGGAAAAACTATAAATGTAATTTTTTCCATCATCTTGCTGTTGCTTTGAAACATTGGTTAGTCTTTCTGTCCCTTCCTTCCCTCTCCCCACCCCCTGTGATACCAACACGCCCCACTAGGATCTATGGATGGCTCACTCTGGTCCCCTAGGACTTCTCTCCTTTGTTATCAGCCCTCTATCCTCATCTCTCCAATCTATCTGATATTCCTTCCTAATGTGACTTACTTTCATGGTTGGGCTGACATATTCTAAGTTCTAGATGCAACATGATTGAATAGTAAGAGTTTG…	C	3	ENSSSCG00000004121	ENSSSCT00000064623	intron_variant,feature_truncation	MODIFIER	SYMBOL=FBXO30	protein_coding	INTRON=5/5,STRAND=1,	MP1,MP2	MP	2	1	0	1	0
GZsv00425	1	19920985	19921258	273	DEL	TAAAAGATACTATTGGAGTTCCCGTCGTGGCGCAGTGGTTAACGAATCCGACTAGGAACCATGAGGTTGCGGGTTCGATCCCTGCCCTTGCTCAGTGGGTTAACGATCCGGCGTTGCCGTGAGCTGTGGTGTAGGTTGCAGACGCGGCTCGGATCCCGCGTTGCTGTGGCTCCAGCATAGGCTGGCAGCTACAGCTCCGATTGGACCCCTAGCCTGGGAACCTCCATATGCCGCAGGAGCGGCCCAAAGAAATAGCAAAAAAGACAAAAAAAAA	T	10	ENSSSCG00000004121	ENSSSCT00000064623	intron_variant,feature_truncation	MODIFIER	SYMBOL=FBXO30	protein_coding	INTRON=5/5,STRAND=1,	KL1,KL2,LB1,GL2,XP4,XP3,XP6,BK2,LW4,DU1,DU2,DU3,BK1,JH1,JH2,JH3,NJ2,NJ3,TC1,TI1,TI3,MP2,MP3,RC1,RC2,RC3	KL,LB,GL,XP,JH,NJ,RC,TI,TC,MP,DU,LW,BK	26	13	4	6	3
GZsv00426	1	19924529	19924852	323	DEL	TTATACTGTCAAATACTTTTTTTTTTTTTTTTGTCTTTTTGCTATTTCTTTGTCTTTTTGTTGTTGTTGTTGTTGTTGTTGTTGCCATTTCTTGGGCCGCTCCCGCGGCATATGGAGGTTCCCAGGCTAGGGGTCCAATCGGAGCTGTAGCCACCAGCCTACGCCAGAGCCACAGCAACGCGGGATCCGAGCCGCGTCTGCAACCTACACCACAGCTCACGGCAACGCCGGATCGTTAACCCACTGAGCAAGGGCAGGGACCGAACCCGCAACCTCATGGTTCCTAGTCGGATTCGTTAACCACTGCGCCACGACGGGAACTCC	T	4	ENSSSCG00000004121	ENSSSCT00000064623	intron_variant,feature_truncation	MODIFIER	SYMBOL=FBXO30	protein_coding	INTRON=5/5,STRAND=1,	LB2,MP3	LB,MP	2	2	1	1	0
GZsv00427	1	19956610	19956915	305	DEL	TTCTTTCCTTTCTTTTTTTTTTTTTTTTTTTTTTTTTTGTCTTTTGTCTTTTTGTTGTTGTTGTTGCTATTTCTTGGGCCGCTCCCGCGGCATATGGAGGTTCCCAGGCTAGGGGTCGAATCGGAGCTGTAGCCACCGGCCTATGCCAGAGCCACAGCAACGCAGGATCCGAGCCGAGTCTGCAACCTACACCACAGCTCACGGCAACGCCGGATCGTTAACCCACTGAGCAAGGGCAGGGACCGAACCCGCAACCTCATGGTTCCTAGTCGGATTCGTTAACCACTGCGCCATGACGGGAACTCC	T	4	ENSSSCG00000004121	ENSSSCT00000064623	intron_variant,feature_truncation	MODIFIER	SYMBOL=FBXO30	protein_coding	INTRON=5/5,STRAND=1,	LW1,MP3	MP,LW	2	2	0	1	1
GZsv00428	1	19964266	19964405	139	DEL	TAAAGAAAACAGCCCAAACTGCAATGTATACATCTAAGGATAACCTGACCCCCTTTCTGTACAGTGGGAAAATAGAAATTAAAACCCACAATGAAAAAAAAAAAATAAATAAATAAATAAATAAATAAATAAATAAAAAA	T	6	ENSSSCG00000004121	ENSSSCT00000064623	intron_variant,feature_truncation	MODIFIER	SYMBOL=FBXO30	protein_coding	INTRON=5/5,STRAND=1,	QB1,GL1,XP1,XP4,XP2,XP3,XP6,LA2,JH3,NJ3,RC2	QB,GL,XP,JH,NJ,RC,LA	11	7	3	3	1
GZsv00429	1	19970074	19970148	74	DEL	TATTTGTGTTTTTTTTTAATTTATTATTATTATTTTTAAATTTTTTTTTATTTTCCCACGGTACAGCACAGCAAG	T	10	ENSSSCG00000004121	ENSSSCT00000064623	intron_variant,feature_truncation	MODIFIER	SYMBOL=FBXO30	protein_coding	INTRON=5/5,STRAND=1,	XP3,XP6,MP2	XP,MP	3	2	1	1	0
GZsv00430	1	20004666	20004997	331	DEL	TAAAATGACCAAGGGGAGTTCCCGTCGTGGCACAGTGGTTAACGAATCCGACTAGGAACCATGAGGTTGCGGGTTCGGTCCCTGCCCTTGCTCAGTGGGTTAACGATCCGGTGTTGCCGTGAGCTGTGGTGTAGGTTGCAGACGCGGCTCAGATCCCGCGTTGCTGTGGCTCTGGCGTAGGCCGGTGGCTATGGCTCCGATTCGACCCCTAGCCTGGGAACCTCCATATGCCGCAGGGGCGGCCCAAGAAATAGCAACAACAACAACAAAAGACAAAAATAAATAAATAAATAAATAAATAAATAAATAAATAAAGTAAAAAAAAAAAAAAA	T	15	ENSSSCG00000004121	ENSSSCT00000064623	intron_variant,feature_truncation	MODIFIER	SYMBOL=FBXO30	protein_coding	INTRON=5/5,STRAND=1,	KL1,KL3,QB1,QB3,LB1,LB2,LB3,GL1,GL2,GL3,XP2,XP3,XP6,DU2,DU3,NJ2,TC2,TC3,TI3,MP1,MP2,MP3,RC2,RC3	KL,QB,LB,GL,XP,NJ,RC,TI,TC,MP,DU	24	11	5	5	1
GZsv00431	1	20026207	20026504	297	DEL	GCAGACTCTGGGTAATTTTTTTTTATTTAATTAATTAATTTATTTTTTTGTCTTTTTGCTATTTCTTTGGGCCGCTCCCGTGGCATATGGAGGTTCCCAGGCTAGGGGTCAAATCAGAGCTGTAGCCGACAGCCTACGCCAGAGCCACAGCAACGCGGGATCCGAGCCGTGTCTGCAACCTACACCACAGCTCACGGCAACGCCGGATCATTACCCCACTGAGCAAGGGTAGGGACCGAACCCGCAACCTCATGGTTCCTAGTCGGATTCGTTAACCACTGCGCCATGACGGGAACTC	G	13	ENSSSCG00000004121	ENSSSCT00000064623	downstream_gene_variant	MODIFIER	SYMBOL=FBXO30	protein_coding	DISTANCE=1809,STRAND=1,	KL1,KL2,QB3,LB2,LB3,GL2,GL3,XP4,XP5,XP2,XP3,XP6,BK2,LW5,DU1,DU2,DU3,BK1,JH1,JH3,NJ1,TC2,TC3,TI1,TI2,TI3,MP1,MP2,MP3,RC1,RC2	KL,QB,LB,GL,XP,JH,NJ,RC,TI,TC,MP,DU,LW,BK	31	14	5	6	3
GZsv00432	1	20031848	20032143	295	DEL	TTAAAAGGTAGAAAGGGAGTTCCCGTCGTGGCGCAGTGGTTAACTAATCCGACTAGGAGCCATGAGGTTGCGGGTTCGGTCCCTGCCCTTGCTCAGTGGGTTAACGATCCGGCGTTGCCGTGAGCTGTGGTGTAGGTTGCAGACTCGGCTCGGATCCCGCGTTGCTGTGGCTCTGGCGTAGGCCGGTGGCTACAGCTCCGATTCAACCCCTAGCCTGGGAACCTCCATATGCCGAGGGAGTGGCCCAAGAAATAGCAACAATAACAACAACAACAACAACAACAAAAATAAATAAA	T	5	-	-	intergenic_variant	MODIFIER	-	-	-	GL3,XP4,XP2,XP3,XP6,TC2	GL,XP,TC	6	3	2	1	0
GZsv00433	1	20038648	20041047	2399	DEL	ACAAGTGAGAATAGTCTAACAGGGTTAAAAGAAAGGAGAGGAAAGCAGGGACTTTAAAGCTGATGAAACTCAGAGTAACTGAGGAAGAAGACCTTCTAACAACGGTGGCCTTTGGTAAAGATTGCAGGCAGCTGGGCTCAGCCTAACAGGGAGGGGCCAGAGGGAATCAATTCACAGATTCACCTCCCTATACATTTCCTCTCCTGCTCAGGCTCCACACTGGCTGGATGCAAACCAATAACCAGAGAGTTAGGGAGTCGGCTGAGGTCATGCAGTTTATAGCAATCAGCTCCTGAGGCATAGAGCAAGATGGAGAAGAGTAGAGAATTAACTGAGGATGGGCAATGGAAAGTTTCCAACACAAAATGTAGCATTTTTTTTTTTATATAATGGCCAAAT…	A	8	-	-	intergenic_variant	MODIFIER	-	-	-	GL3,TC2,KL1,QB1,GL2,XP5,XP2,XP3,XP6,DU1,DU2,DU3,JH1,NJ2,NJ3,TC1,MP1,MP2,MP3	KL,QB,GL,XP,JH,NJ,TC,MP,DU	19	9	4	4	1
GZsv00434	1	20042587	20042898	311	DEL	ATTGTAGCAAACAGGAGTTCCCGTCGTGGCGCAGTGGTTGACGAATCCGACTAGGAACCATGAGGTTGCGGGTTCGGTCCCTGCCCTTGCTCAGTGGGTTAAGGATCCGGCGTTGCCGTGAGCTGTGGTGTAGGTTGCAGACGCGGCTCGGATCCCGCGTTGCTGTGGCTCTGGCGTAGGCCGGTGGCTACAGCTCCGATTAGACCCCTAGCCTGGGAACCTCCATATGCCACGGGAGCGGCCCAAGAAATAGCAACAACAACAACAACAACGAAAAAAAGACAAAAAGACAAAAAAAAAAAAAAAAAAAAT	A	10	-	-	intergenic_variant	MODIFIER	-	-	-	XP3,XP6,LW4,DU1,DU2,DU3,BK1,JH1,JH2,JH3,TC1,TC2,TC3,TI1,TI3,MP1,MP2,MP3,RC1,RC2	XP,JH,RC,TI,TC,MP,DU,LW,BK	20	9	1	5	3
GZsv00435	1	20046670	20046984	314	DEL	CAAAACCAAATCACGGAGTTCCCGTCGTGGCGCAGTGGTTAACGAATCCGACTAGGAACCATGAGGTTGCGGGTTCGGTCCCTGCCCTTGCTCAGTGGGTTAACGATCCGGCGTTGCCGTGAGCTGTGGTGTAGGTTGCAGACGCGGCTCGGATCCTGCGTTGCTGTGCCTCTGGCGTAGGCCAGTGGCTACAGCTCCGATTCGACCCCTAGCCTGGGAACCTCCATATGCCACGGGAGCGGCCCAAGAAATAGCAAAAACAACAACAACAACAACAAAAAAAGACAAAAAGACAAAAAAAAAAAAAAAAAAAAA	C	4	-	-	intergenic_variant	MODIFIER	-	-	-	KL1,KL3,QB3,LB3,GL1,GL3,XP1,XP4,XP5,XP3,XP6,LW4,LW5,DU1,DU3,DU5,BK1,JH1,JH2,NJ1,NJ2,NJ3,TC1,TC2,TC3,TI1,TI2,MP1,MP2,MP3,RC1,RC3	KL,QB,LB,GL,XP,JH,NJ,RC,TI,TC,MP,DU,LW,BK	32	14	5	6	3
GZsv00436	1	20058984	20059265	281	DEL	GTCATTTAATTTTTTTTTTTTTTTTTTTTTGTCTTTTTGCTATTTCTTTGGGCGGCTCCCGCGGCATATGGAGATTGCCAGGCTAGGGGTCTAATTGGAGCTGTAGCTGCCGGTCTACGCCAGAGCCACACCAACGCGGGATCCGAGCCGCGTCTGCAACCTACACCACAGCTCACGGCAACGCCGGATCGTTAACCCACTGAGCAGGGGCAGGGACCGAACCTGCAACCTCGTGGTTCCTAGTCGGATTCGTTAACCACTGCGCCACGACGGGAACTCCTA	G	5	-	-	intergenic_variant	MODIFIER	-	-	-	XP4,XP3,XP6,TC2,RC1	XP,RC,TC	5	3	1	2	0
GZsv00437	1	20209886	20210370	484	DEL	TTCCTAAGATTGTTGTAGTTATCATAAGAGAGATTCCAGACAGAGAAAAAAATATTCTTGCAACAGATGGGATAATGGTTCAGCACCACCTAGTTTAAATATGAAAAAGGGAGGAAGGATCACGATGATGGAGGAGTAAAATGCGATGCTCACCTTCTCCCCAAAACACATCAAAAAGCACATCTATGTATAGAAATGAGTCCCACAGAACATCTACTGAATGCTGGCAGAAGACCTTAAACCTCCAAAAAGGGCAAGAAACCCCCCACATAACTGGGTAGAACAAAAAGAGAGAGAGAGAGAGAGAGAAAAGGAATCAGAATGGGACTAGCACTCCTGAAAGGGAGCTGTGAAAGAGGAAAGAAATACACACCCTGGGAAGCCACCTAACTGCTGGGA…	T	12	-	-	intergenic_variant	MODIFIER	-	-	-	LB2,XP3,XP6,NJ2,TC3,MP1,MP2,MP3,RC1,RC2,RC3	LB,XP,NJ,RC,TC,MP	11	6	2	4	0
GZsv00438	1	20249667	20249718	51	DEL	GCTCATTAGTTTTCAACCCAGTTTTTAAAAGCCCTGGGAAAAGAACAAGTCT	G	8	-	-	intergenic_variant	MODIFIER	-	-	-	LB3,DU2,TC2,TC3	LB,TC,DU	4	3	1	1	1
GZsv00439	1	20256313	20256620	307	DEL	TAACTATATGAAATATTGGAGTTCCCGTCGTGGCGCAGTGGTTAACGAATCCGACTGGGAACCATGAGGTTGCGGGTTCGGTCCTTGCCCTTGCTCAGTGGGTTAACGATCCGGCGTTGCCGTGAGCTGTGGTGTAGATTGCAGACGCGGCTCGGATCCCGCGTTGCTGTGGCTCTGGCGTAGGCCGGTGGCTACAGCTCCGATTCAACCCCTAGCCTGGGAACCTCCATATGCCGCGGGAGCGGCCCAAGAAATAGCAACAATAACAACAACAACAACCAAAAAAAAGACAAAAAAAAAAAAAAAAA	T	6	-	-	intergenic_variant	MODIFIER	-	-	-	KL1,QB2,LB1,LB3,GL3,XP1,XP4,XP5,XP2,XP6,BK2,LW4,DU1,DU2,DU3,BK1,TC3,TI1,TI2,TI3,MP2	KL,QB,LB,GL,XP,TI,TC,MP,DU,LW,BK	21	11	5	3	3
GZsv00440	1	20371494	20371550	56	DEL	GATTAAATGAATTATGATACATCAACTAGAAGAACTGTTAGTTATACAGCCATTAAA	G	4	-	-	intergenic_variant	MODIFIER	-	-	-	KL3,LB3	KL,LB	2	2	2	0	0
GZsv00441	1	20436955	20437463	508	DEL	GAAAGTTATTCTTCTCCAGGGAATTGTTTATGATGAGAGACTCACACACACACACACACACATCTTGTATAACATGTCTCAAACTCTGTAAAAACTCTTGATTCCTAGGCATCAAAAAATCAGACGAATTTGGTCTTGGGGTTTTCTTCTTTTATCTAAGTTTAGACCAAACAAATTTCATCCCTGTGGAATACTGTAGGAGACATGGTAAAGATTTAGAAATTATTACATTTCTTAACCTTATGACAAGTATTCCAAAAAATGGAACGCCTCCAATTAGATATCTTACTCAGTTGCGTTTTTTTTTTTTTGGCATTTAATCTTAGAGGGAAGAAACAAGAGAAAATAAGTGAATCAGTAATAAGAATCCAAGAAATGAAATTTTAAGATGATTTCCAT…	G	8	-	-	intergenic_variant	MODIFIER	-	-	-	XP1,XP4,XP5,XP2,XP3,XP6,LW1,DU1,TC1	XP,TC,DU,LW	9	4	1	1	2
GZsv00442	1	20500466	20500750	284	DEL	TAAAGAAAAATCAGGAGTTCCCGTCGTGGCGCAGTGGTTAACGAATCCGACTAGGAACCATGAGGTTGCGGGTTCGGTCCCTGCCCTTGCTCAGTGGGTTAACGATCCGGCGTTGCCGTGAGCTGTGGTGTAGGTTGCAGACGCGGCTCGGATCCTGCGTTGCTGTGGCCCTGGCGTAGGCTGGTGGCTACAGCTCCGATTGGACCTCTAGCCTGGGAACCTCCATATGCCGCAGGAGCGGCCCAAGAAATAGCAAAAAAAAAAAAAAAAGAAAAAAAAAAAAAA	T	10	-	-	intergenic_variant	MODIFIER	-	-	-	KL2,KL3,QB1,QB2,QB3,LB1,LB2,LB3,GL1,GL2,GL3,XP1,XP4,XP5,XP2,XP3,XP6,LA2,LW2,BK2,BK3,LW4,LW5,DU1,DU2,JH1,NJ1,NJ2,NJ3,TC1,TC2,TC3,TI1,TI2,TI3,MP1,MP2,MP3,RC1,RC2,RC3	KL,QB,LB,GL,XP,JH,NJ,RC,TI,TC,MP,DU,LW,LA,BK	41	15	5	6	4
GZsv00443	1	20521633	20521940	307	DEL	TAATATCTAGTAATATCTGGAGTTCCCGTCGTGGCGCAGTGGTTAACGAATCCGACTAGGAACCATGAGGTTGCGGGTTCGGTCCCTGCCCTTGCTCAGTGGGTTAAGGATCCGGCGTTGCCGTGAGCTGTGGTGTAGGTTGCAGACGTGGCTCGGATCCCACGTTGCTGTGGCTCTGGCGTAGGCCGGTGGCTACAGCTCCGATTCAACCCCTAGCCTGGGAACCTCCATATGCCGCGGGAGCGGCCCAAGAAATAGCAACAACAACAACAAAAAAGACAAAAAAAAAAAAAAAAAAAAAAAAAAAA	T	6	ENSSSCG00000004123	ENSSSCT00000061166	intron_variant,feature_truncation	MODIFIER	SYMBOL=UTRN	protein_coding	INTRON=72/73,STRAND=-1,	KL1,QB1,QB2,LB2,LB3,GL1,GL3,XP1,XP4,XP5,XP2,XP3,XP6,HP1,LA1,LA2,LW1,LW4,LW5,DU1,DU4,DU5,JH1,JH3,NJ1,NJ2,NJ3,TC2,TC3,TI1,TI2,TI3,MP1,MP2,MP3,RC1,RC3	KL,QB,LB,GL,XP,JH,NJ,RC,TI,TC,MP,DU,LW,LA,HP	37	15	5	6	4
GZsv00444	1	20542384	20542669	285	DEL	TTCCTCTCAAATTCTTTTTTTTTTTTTTTTTTTTTGTCTTTTTGCTATTTCTTTGGGCCGCTCCCACGGCATGTGGAGGTTCCCAGGCTAGGGGTCCAATTGGAGCTGTATCCACTGGTCTATGCCAGAGCCACAGCAACGCGGGATCCGAGCCGCGTCTGCAACCTACACCACAGCTCACGGCAATGCCGGATCATCAACCCACTGAGCAAGGGCAGGGACCGAACCCCACAACCTCATAGTTCCTAGTCGGATTCATTAACCACTGCGCCACGACGGGAACTCC	T	8	ENSSSCG00000004123	ENSSSCT00000061166	intron_variant,feature_truncation	MODIFIER	SYMBOL=UTRN	protein_coding	INTRON=67/73,STRAND=-1,	KL2,QB1,QB3,GL2,NJ2,TI1,MP1,MP2,MP3	KL,QB,GL,NJ,TI,MP	9	6	3	3	0
GZsv00445	1	20667462	20667462	83	INS	C	CAAAAACAAACTCAAAACGGAGTAAAGCCTTAAATGTGAGACCTTAAACCATAAAACTCCTAGAAGAAAACATCTATGTAGTAT	3	ENSSSCG00000004123	ENSSSCT00000061166	intron_variant,feature_elongation	MODIFIER	SYMBOL=UTRN	protein_coding	INTRON=51/73,STRAND=-1,	KL2,XP3,JH1,JH2,NJ1,NJ2,NJ3,TC2,TC3,TI3,MP1,MP3,RC3	KL,XP,JH,NJ,RC,TI,TC,MP	13	8	2	6	0
GZsv00446	1	20743348	20743684	336	DEL	TTAAAATTCTGGAGTTCCCGTCGTGGCGCAGTGGTTAACGAGTCCGACTAGGAACCATGAGGTTGCGGGTTCGGTCCCTGCCCTTGCTCAGTGGGTTAACGATCCAGCGTTGCCGTGAGCTGTGGTGTAGGTTGCAGACGCGGCTCGGATCCCGCGTTGCTGTGGCTCTGGCCTAGGCCGGTGGCTACAGCTCCGATTCAACCCCTAGCCTGGGAGGGAACCTCCATATGCTGCGGGAGCGGCCCAAGAAATAGCAACAGCAACAACAACAACAACAACAACAACAACAAAAGACAAAAGACAAAAATAAATAAATAAAAAATAAAATAAAATAAAA	T	5	ENSSSCG00000004123	ENSSSCT00000061166	intron_variant,feature_truncation	MODIFIER	SYMBOL=UTRN	protein_coding	INTRON=50/73,STRAND=-1,	LB1,LB3,GL2,XP1,XP4,XP6,LW4,DU1,DU2,DU3,JH1,JH3,NJ3,TC3,TI3,MP1,MP2,MP3,RC1	LB,GL,XP,JH,NJ,RC,TI,TC,MP,DU,LW	19	11	3	6	2
GZsv00447	1	20757924	20758225	301	DEL	TAAGTTACTCCTCATATGGAGTTCCCGTCGTGGCGCAGTGGTTAACGAATCCGACTAGGAACCATGAGGTTGCGGGTTCGGTCCCTGCCCTTGCTCAGTGGGTTAACGATCCGGCGTTGCCATGAGCTGTGGTGTAGGTTGCAGACGCGGCTCGGATCCTGCGTTGCTGTGGCTCTGGCGTAGGCCGGTGGCTACAGCTCCGATTCAACCCCTAGCCTGGGAACCTCCATATGCCGCGGGAGCGGCCCAAGAAATAGCAACAACAACAACAACAACAAAAGACAAAAAGGCAAAAAAAAAAA	T	7	ENSSSCG00000004123	ENSSSCT00000061166	intron_variant,feature_truncation	MODIFIER	SYMBOL=UTRN	protein_coding	INTRON=49/73,STRAND=-1,	QB1,GL3,XP2,DU2,TI3,MP1,MP2,MP3,RC1	QB,GL,XP,RC,TI,MP,DU	9	7	3	3	1
GZsv00448	1	20773716	20779435	5721	INV	GGGTCAGGGATCTAAAAAAGGCTACTTAGAAGGTTGATAATGTAAAAAAGATTGAGAAACACTGGTTTAAACAAACTGTAGGGCCACCTACAACCCTTACAGTTGATTGATTATATCTTCATAACAATAATGCCAAGAATTCAAAAAATGTTTAATATAGGTTCACATACTTTGTTTAGGAAGGGAAGACCTACGTATTCTTAAAAGATCTCCAATTAAACAGCTAAAAATTGGAGTTCCCGTCGTGGCGCAGTGGTTAACGAATCCTACTAGGAACCATGAGGTTGTAGGTTCGGTCCCTGCCCTTGCTCAGTGGGTTAACGATCTGGCGTTGCTGTGAGCTGTGGTGTAGGTTGCAGACGCAGCTCGGATCCTGCGTTGCTGTGGCTCTGGCGTAGG…	GGGAGTTCCCGTCATGGCGCAGTGGTTAACGAATCCGACTAGGAACCATGAGGTTGCGGGTTCGGTCCCTGCCCTTGCTCAGTGGGTTAAGGATCCGGCATTGCCGTGAGCTGTGGTGTAGGTTGCAGACGCGGCTCGGATCCCGCGTTGCTGTGGCTCTGGCGTAGGCCGGTGGCTACAGCTCCGATTCAACCCCTAGGCTGGGAACCTCCACATGCCGCGGGAGTGGCCCAAGAAATAGCAGCAACAACAACAACAACAACAACAAAAAAAAAAGACAAAAAAAAAAAAAGAGTCAATATGGATTTTTTATAATAAAAAAACTATCAGATGCATAGAACTTGAATCTAATTTCTCTTGAATATATAAAAATACTTCCTTTTAGAAAGGTTTCATGCT…	5	ENSSSCG00000004123	ENSSSCT00000061166	coding_sequence_variant,intron_variant	MODIFIER	SYMBOL=UTRN	protein_coding	EXON=48-49/74,INTRON=47-49/73,STRAND=-1	KL2,JH1	KL,JH	2	2	1	1	0
GZsv00449	1	20779137	20779439	302	DEL	ATTGACTCTTTTTTTTTTTTTGTCTTTTTTTTTTGTTGTTGTTGTTGTTGTTGTTGCTGCTATTTCTTGGGCCACTCCCGCGGCATGTGGAGGTTCCCAGCCTAGGGGTTGAATCGGAGCTGTAGCCACCGGCCTACGCCAGAGCCACAGCAACGCGGGATCCGAGCCGCGTCTGCAACCTACACCACAGCTCACGGCAATGCCGGATCCTTAACCCACTGAGCAAGGGCAGGGACCGAACCCGCAACCTCATGGTTCCTAGTCGGATTCGTTAACCACTGCGCCATGACGGGAACTCCCATG	A	3	ENSSSCG00000004123	ENSSSCT00000061166	intron_variant,feature_truncation	MODIFIER	SYMBOL=UTRN	protein_coding	INTRON=47/73,STRAND=-1,	DU1,DU2,TC1,TC3,MP3,RC1	RC,TC,MP,DU	6	4	0	3	1
GZsv00450	1	20818995	20819122	127	DEL	ATGATTATAAAAATCTTTTTTTTTTTTTCTTTTCTTTTTTTTTATTTTCCCACTGTACAGCAAGGGGATCAGGTTATCCTTACATGTATACATTACAATTACAGTTTTTCCCCCACCCTTTCTTCTGT	A	10	ENSSSCG00000004123	ENSSSCT00000061166	intron_variant,feature_truncation	MODIFIER	SYMBOL=UTRN	protein_coding	INTRON=37/73,STRAND=-1,	KL1,QB3,LB2,LB3,GL3,XP4,XP5,XP3,XP6,BK2,BK3,LW5,DU1,DU2,DU3,DU4,JH1,JH3,NJ1,TC2,TC3,TI1,TI3,MP1,MP2,MP3,RC3	KL,QB,LB,GL,XP,JH,NJ,RC,TI,TC,MP,DU,LW,BK	27	14	5	6	3
GZsv00451	1	20826527	20826854	327	DEL	TTAAAAGAACTTTTCTGGGGGGTGTTCCCGTCGTGGCGCAGTGGTAAACAAATCCGACTAGGAACCATGAGGTTGCTAGGAACCATGAGGTTGCGGGTTCGATCCCTGCCCTTGCTCAGTGGGTTAACGATCCGGCGTTGCCATGAGCTGTGGTGTAGATTGCAGGCGCGGCTCGGATCCTGCGTTGCTGTGGTTCTGGCGTAGGCTGGTGGCTACAGCTCCGATTGGACCCCTAGCCTGGGAACCTCCATATGCCGCATGAGCGGCCCAAGAAATGGCAGAAAGACAAAAAAACAAAAAACAAAAAACAAAAAACAAAAAAAATAAA	T	6	ENSSSCG00000004123	ENSSSCT00000061166	intron_variant,feature_truncation	MODIFIER	SYMBOL=UTRN	protein_coding	INTRON=33/73,STRAND=-1,	KL2,GL1,XP1,XP3,XP6,DU1,TC1,TI2,MP2,MP3,RC2	KL,GL,XP,RC,TI,TC,MP,DU	11	8	3	4	1
GZsv00452	1	20849602	20849891	289	DEL	TCGTGATTACCATTTTATTTTATTTTTTTTTTTTTTTGGTCTTTTTGCTATTTCTTGGGCCGCTCCCGCGGCATATGGAGGTTCCCAGGCTAGAGGTCCAATCGGAGCCATAGCTAGCCACCGGCCTACGCCAGAGCCACAGCAACGCGGGATCCGAGCCGCGTCTGCAACCTACACCACAGTTCACGGCAACACCGGATCGTTAACCCACTGAGCAAGGGCAGGGACCGAACCCGCAACCTCATGGTTCCTAGTCGGATTCGTTAACCACTGCGCCACGACGGGAACTC	T	6	ENSSSCG00000004123	ENSSSCT00000061166	intron_variant,feature_truncation	MODIFIER	SYMBOL=UTRN	protein_coding	INTRON=26/73,STRAND=-1,	KL1,KL2,QB1,QB2,LB1,LB2,LB3,GL1,GL2,GL3,XP1,XP4,XP5,XP2,XP3,XP6,DU1,DU2,DU3,JH1,JH2,JH3,NJ1,NJ2,NJ3,TC3,TI1,TI3,MP1,MP2,MP3,RC1,RC2,RC3	KL,QB,LB,GL,XP,JH,NJ,RC,TI,TC,MP,DU	34	12	5	6	1
GZsv00453	1	20887905	20888197	292	DEL	TCAGGAAGGTTTTTTTTTTTTTTTTTTTTTGTCTTTTGTTGTTGTTGTTGTTGCTATCTCTTGGGCCGCTCCCGCGGCATATGGAGGTTCCCAGGCTAGGGGTCGAATTGGAGCTGTAGCCACCGGCCTACGCCAGAGCCATAGCAACGCGGGATCCGAGCCGCGTCTGCAACCTACACCACAGCTCACGGCAACGCCGGATCGTTAACCCACTGAGCAAGGGCAGGGACCGAACCCGCAACCTCATGGTTCCTAGTCAGATTCGTTAACCACTGCGCCACGACGGGAACTCC	T	4	ENSSSCG00000004123	ENSSSCT00000061166	intron_variant,feature_truncation	MODIFIER	SYMBOL=UTRN	protein_coding	INTRON=15/73,STRAND=-1,	XP6,DU1,JH2,JH3,TC1,TC2,TI2,MP2	XP,JH,TI,TC,MP,DU	8	6	1	4	1
GZsv00454	1	20893199	20893300	101	DEL	ATTCTGTTTTGATGGTTGCTTTTCTGGAAAGATGGAGATGGGCAAAAGGCCACCACTCAGACTGGAAAACTTAAAGTGGCAGCTTTGCACCAAAGGTTCATT	A	7	ENSSSCG00000004123	ENSSSCT00000061166	intron_variant,feature_truncation	MODIFIER	SYMBOL=UTRN	protein_coding	INTRON=13/73,STRAND=-1,	KL3,XP3,LW5,DU1,DU4,JH1,JH2,JH3,NJ3,TI1,TI3,MP3,RC1,RC2	KL,XP,JH,NJ,RC,TI,MP,DU,LW	14	9	2	5	2
GZsv00455	1	20905423	20905495	72	DEL	CCAGCCAGCAGACTGGTGTCTTTACTTTCCCATTACTGCAGATGCCTACCTTCACCATCCACTTCTCACACAG	C	10	ENSSSCG00000004123	ENSSSCT00000061166	intron_variant,feature_truncation	MODIFIER	SYMBOL=UTRN	protein_coding	INTRON=8/73,STRAND=-1,	XP4,TC3,MP3	XP,TC,MP	3	3	1	2	0
GZsv00456	1	20974253	20974567	314	DEL	AATATTGTAAACAGGAGTTCCCGTCGTGGCGCAGTGGTTAACGAATCCGACTAGGAACCATGAGGTTGCGGGTTCGGTCCCTGCCCTTGCTCAGTGGGTTAACGATCCGGATCCGGCGTTGCCGTGAGCTATGATGTAGGTTGCAGATGCGGCTCGGATCCTGCGTTGCTGTGCCTCTGGCGTAGGCCAGTGGCTACAGCTCCGATTCAATCCCTAGCCTGGGAACCTCCATATGCCGCGGGAGCGGCCCAAGAAATAGCAACAACAACAACAACAACAACAAAAGACAAAAAGACAAAAAAGACAAAAAAAAAT	A	6	ENSSSCG00000004123	ENSSSCT00000061166	intron_variant,feature_truncation	MODIFIER	SYMBOL=UTRN	protein_coding	INTRON=1/73,STRAND=-1,	NJ1,TC1,TC3,MP1,MP2	NJ,TC,MP	5	3	0	3	0
GZsv00457	1	20998365	20998365	61	INS	G	GTGACCAGATATGTATGAATAAACTATAAAGAATACCACACTCCAGCTTTGAAAGTTTAATA	8	ENSSSCG00000004123	ENSSSCT00000061166	intron_variant,feature_elongation	MODIFIER	SYMBOL=UTRN	protein_coding	INTRON=1/73,STRAND=-1,	KL3,QB1	KL,QB	2	2	2	0	0
GZsv00458	1	21040954	21041248	294	DEL	TAAAGAATAGTTTGAGGGGAGTTCCCGTCGTGGCGCAGTGGTTAACGAATCCGACTAGGAACCATGAGGTTGCGGGTTCGGTCCCTGCCCTTGCTCAGTGGGTTAACGATCCGGCGTTGCCGTGAGCTGTGGTGTAGGCTGCAGACGCGGCTCGGATCCCTCGTTGCCGTGGCTCTGGTGTAGGCCGGTGGCTACAGCTCCGATTCGACCCCTAGCCTGGGAACCTCCATATGCCGTGGGAGCGGCCCAAGAAATAGCAACAACAACAACAACAACAACAACAACAACAACAAAA	T	8	ENSSSCG00000004123	ENSSSCT00000061166	intron_variant,feature_truncation	MODIFIER	SYMBOL=UTRN	protein_coding	INTRON=1/73,STRAND=-1,	KL2,LB3,GL2,XP4,XP2,LW4,DU4,JH1,JH3,NJ2,NJ3,TC3,MP1,MP2,MP3,RC3	KL,LB,GL,XP,JH,NJ,RC,TC,MP,DU,LW	16	11	4	5	2
GZsv00459	1	21050365	21050549	184	DEL	GTAAATAGGTAAGAATAGGAGTTCCCTTCATGGCGCAGTGGTTAAAGAATCCGACTAGGAACCATGAGGTTGCGGGTTCGGTCGCTCAGTGGGTTAATGATCCGGCGTTGCCGTGAGCTGTGGTGTAGGTTGCAGACGCGGCTCGGATCCCGCGTTGCAACAACAACAAAAAAGACAAAAATAAA	G	13	-	-	intergenic_variant	MODIFIER	-	-	-	QB1,XP4,XP5,XP3,XP6,JH3,NJ1,TC2,TC3,TI3,MP1,MP2,MP3	QB,XP,JH,NJ,TI,TC,MP	13	7	2	5	0
GZsv00460	1	21057929	21059448	1519	DEL	GATCCCTGGCCTCACTCAGTGGGTTAAGGATTCGGCATTGCTGTGAGCTGTGGTGTAGGTCGCAGACGCAGCTTGGATTCCATGTTGCTGTGGTTGTGGTGTAGGCCAGCAGCTGTAGCTCTGATTGAACTCCTAGCCTGGGAACCTCCACATGCCATGGGTGTGGCCCTAAAAAGCAAAAAAAAAAAAAATTTCAGAAACATCAAAAGCCTCCATAAATCAGTTTGTGTACTCTGAATACTTCGATCTCTGTGTAGTCAAAACTCGATTTCAGTAACTTCCAGATAAAGATGGAGATTAAAAACATCATCTAATCTTGCTTCTTCCAAAACTCTATTGAAACTACACCTAAGAGAATTATTTTAATGTGTAAGACCACAAGATAAAGATGACCATGAC…	G	3	-	-	intergenic_variant	MODIFIER	-	-	-	XP3,RC1	XP,RC	2	2	1	1	0
GZsv00461	1	21108874	21109172	298	DEL	TTAAATGTATTGGCCAGGAGTTCCCATCGTGGCGCAGTGGTTAACGAATCCGACTAGGAACCATGAGGTTGCGGGTTCGGTCCCTGCCCTTGCTCAGTGGGTTAACGATCCGGCGTTGCCGTGAGCTGTAGTGTAGGTTGCAGACGCGGCTCGGATCCTGCGTTGCTGTGGCTCTGGCGTAGGCCGGCGGCTACAGCTCCGATTCGACCCCTAGCCTGGGAACCTCCATATGCCGCGGAAGCGGTCCAAGAAATAGCAAAAAAAAAAAAAAAAAAAAAAAAAAAAAAAAAAAAAAAAAA	T	6	-	-	intergenic_variant	MODIFIER	-	-	-	JH3,TC1,TC2,KL2,QB1,LB2,LB3,GL3,XP1,XP5,XP6,LW4,DU1,DU2,DU3,JH1,JH2,NJ1,NJ2,NJ3,TC3,TI2,TI3,MP1,MP2,MP3,RC1,RC2,RC3	KL,QB,LB,GL,XP,JH,NJ,RC,TI,TC,MP,DU,LW	29	13	5	6	2
GZsv00462	1	21184866	21185623	757	DUP:TANDEM	TTTGACTTTGCTGAGCTGCTTGCTTTGTTATGTTAGTACGTGGATGACGTATTAACCCATTGTACACTTTCACCTTTAGAAGAGTCGAACTGCATCTCAGTGCCTGACCATGAGTTATTGTGGCTCAGAACACTTAAGAAAGTTGACTACAGGCGGAAAATTTATGAGTGGCAAAGTGAGAACATGGCAGATTTCCATAAATCACTTTTATTGAGAGTTGAGTCACTCTTTGCTATGAAAATAATTTATAGGGCAATGTTCCATTTGAGGGAAAATGAAAATTAATGGCATTTGTCAAGATGCTGATGAATATGTTTCAACACCAGTGGAAAAGAACAAGTTTCACAGAAAATGTAAACTCTATACCAGATTATTTATCATTATAATTATTTCAGGCTC…	TTTGACTTTGCTGAGCTGCTTGCTTTGTTATGTTAGTACGTGGATGACGTATTAACCCATTGTACACTTTCACCTTTAGAAGAGTCGAACTGCATCTCAGTGCCTGACCATGAGTTATTGTGGCTCAGAACACTTAAGAAAGTTGACTACAGGCGGAAAATTTATGAGTGGCAAAGTGAGAACATGGCAGATTTCCATAAATCACTTTTATTGAGAGTTGAGTCACTCTTTGCTATGAAAATAATTTATAGGGCAATGTTCCATTTGAGGGAAAATGAAAATTAATGGCATTTGTCAAGATGCTGATGAATATGTTTCAACACCAGTGGAAAAGAACAAGTTTCACAGAAAATGTAAACTCTATACCAGATTATTTATCATTATAATTATTTCAGGCTC…	16	-	-	intergenic_variant	MODIFIER	-	-	-	KL3,LB2,GL2,XP3,XP6,LW4,DU1,DU2,DU3,MP1,MP2,MP3,RC2	KL,LB,GL,XP,RC,MP,DU,LW	13	8	4	2	2
GZsv00463	1	21185054	21185634	580	DEL	AGATTTCCATAAATCACTTTTATTGAGAGTTGAGTCACTCTTTGCTATGAAAATAATTTATAGGGCAATGTTCCATTTGAGGGAAAATGAAAATTAATGGCATTTGTCAAGATGCTGATGAATATGTTTCAACACCAGTGGAAAAGAACAAGTTTCACAGAAAATGTAAACTCTATACCAGATTATTTATCATTATAATTATTTCAGGCTCTTTGGTAAAACATTAGGAAGTTTGGCTGAATTAGATATGATTCAGTCACTGATCTGAGTGTCCTTTCAGATCCATTTTCAGCCTTTCTGTCTGATGCTCTGAGCCCCAGATGTTCCAAAGGCAGACTGACACTGAGTCAGAGAACTTCTTCTCCACTCCCCTCTGGGGACACCCAGGTCCTGGCAGTA…	A	5	-	-	intergenic_variant	MODIFIER	-	-	-	LB3,GL3,XP3,XP6	LB,GL,XP	4	3	3	0	0
GZsv00464	1	21199605	21199912	307	DEL	GTTTTCTGCCTTTTTTTTTTTTTTTTTTTTGGTCTTTTGTCTTTTTGTTGTTGTTGTTGTTGTTGTTGCTATTTCTTGGGTCGCTCCCGCGGCATATGGAGGTTCCCAGGCTAGGGGTTGAATCGGAGCTGTAGCCACCGGCCTACGCCAGAGCCACAGCAACGCCAGATCCGAGCCGCGTCTGCAACCTACACCACAGCTCACGGCAACGCCGGATCGTTAACCCACTGAGCAAGGGCAGGGGCCAAACCCACAACCTCATGGTTCCTAGTCGGATTCATTAACCACTGCACCACGACGGGAACTCC	G	24	-	-	intergenic_variant	MODIFIER	-	-	-	KL2,KL3,QB1,LB2,LB3,GL3,XP4,XP2,XP3,XP6,LW4,DU2,DU3,JH1,NJ2,NJ3,TC1,TC2,TC3,MP1,MP2,MP3,RC1,RC2,RC3	KL,QB,LB,GL,XP,JH,NJ,RC,TC,MP,DU,LW	25	12	5	5	2
GZsv00465	1	21200338	21200407	69	DEL	TTGTATTTTTATTTATTTATTTATTTATTTATTTATTTATTTTCCCACTGTATTTTTTTTTCCCACTGTA	T	12	-	-	intergenic_variant	MODIFIER	-	-	-	KL3,LB1,GL1,GL2,GL3,XP4,XP3,DU1,DU3,TC3,MP2	KL,LB,GL,XP,TC,MP,DU	11	7	4	2	1
GZsv00466	1	21221446	21221782	336	DEL	AAGCAGCAGCTTTTTTTTTTTTTTTTTTTTTTTTTTTTTTTTTTTTTTTTTTTTTTTTTTCTTTTGTCTTTTGTCCTTTTGTTGTTGTTGTTGTTGCTATTTCTTGGGCCGCTCCCGCGGCATATGGAGGTTCCCAGGCTAGGGGTCAAATCGGAGCTGTAGCCACTGGCCTACGCCAGAGCCACAGCAACACGGGATCCGAGCCGCGTCTGCAACCTACACCACAGCTCACGGCAACGCCGGATCGTTAACCCACTGAGCAAGGGCAGGGACCGAACCCGCAACCTCATGGTTCCTAGTCGGATTCGTTAACCACTGCGCCACGACGGGAACTCCC	A	4	-	-	intergenic_variant	MODIFIER	-	-	-	QB3,GL1,XP1,XP4,XP5,XP3,XP6,LW5,DU5,BK1,NJ2,NJ3,TC2,TC3,TI1,TI2,MP1,MP2,MP3,RC1,RC3	QB,GL,XP,NJ,RC,TI,TC,MP,DU,LW,BK	21	11	3	5	3
GZsv00467	1	21250018	21250313	295	DEL	ATAGTCAGTTAATTTTTTTTTTTTTTTTGTCTTTAGTTGTTGTTGTTGTTGTTGTTGCTATTTCTTGGGCCGCTCCCACGGCATATGGAGGTTCCCAGGCTAGGGGTCGAATCAGAGCTGTAGCCACCGGCCTACGCCAGAGGCACAGCAACGCAGGATCCGAGCCGCGTCTGCAACCTACACCACAGCTCACGGCAACGCCGGATCGTTAACCCACTGAGCAAGGGCAGGGACCGAACCGCAACCTCATGGTTCCTAGTCGGATTCGTTAACCACTGCGCCACGACGGGAACTCC	A	7	-	-	intergenic_variant	MODIFIER	-	-	-	DU1,DU2,DU3,JH3,TC1,TC2,TC3,RC2	JH,RC,TC,DU	8	4	0	3	1
GZsv00468	1	21294862	21295008	146	DEL	AAGATTTTTATTTTGATTTCCCCCCCAACCATCTTAAAAAATGTGAAATTTATTCTCAGCCTGAGGACTGTACAAAAAAGACATTAGGGGTTCCCACTGTATCCCAGTGGGTTAAGAATCTGACTGTGGTGGCTTGGGTCACTGCAG	A	4	-	-	intergenic_variant	MODIFIER	-	-	-	XP3,XP6	XP	2	1	1	0	0
GZsv00469	1	21443634	21443711	77	DEL	AAAAATTGGAACATAGTTAAAGTCTATGACTGCATTGAAACATTATGAAATAGAGAAAACTTCCAGCAGGGCAAGTAG	A	3	ENSSSCG00000004132	ENSSSCT00000026115	downstream_gene_variant	MODIFIER	SYMBOL=PHACTR2	protein_coding	DISTANCE=2081,STRAND=-1,	LW4,DU3	DU,LW	2	2	0	0	2
GZsv00470	1	21471747	21471885	138	DEL	ATCTTTTCCACTGTTTTTTTTTTTTTTTAATAATAATTTTATTTATTTATTTATTTTTTTATTTTCCCACTGTACAGCAAGGGGGTCAGGTTATCCTTACATGTATACATTACAATTATAGTTTTTTCCCCATCCTTTC	A	6	ENSSSCG00000004132	ENSSSCT00000026115	intron_variant,feature_truncation	MODIFIER	SYMBOL=PHACTR2	protein_coding	INTRON=11/12,STRAND=-1,	LB2,TI1,MP3	LB,TI,MP	3	3	1	2	0
GZsv00471	1	21566109	21566209	100	DUP:TANDEM	CTATAGAGTAGGACCTCTCTGCTTATCATTCTAAATAAAATTGTTTGCATCTACGAACCCCAAACTCCCAGTCCATCCCACTCCCTCCCACTCCCCCTTGG	CTATAGAGTAGGACCTCTCTGCTTATCATTCTAAATAAAATTGTTTGCATCTACGAACCCCAAACTCCCAGTCCATCCCACTCCCTCCCACTCCCCCTTGGTATAGAGTAGGACCTCTCTGCTTATCATTCTAAATAAAATTGTTTGCATCTACGAACCCCAAACTCCCAGTCCATCCCACTCCCTCCCACTCCCCCTTGG	4	ENSSSCG00000004132	ENSSSCT00000026115	intron_variant	MODIFIER	SYMBOL=PHACTR2	protein_coding	INTRON=1/12,STRAND=-1,	TC2,TC3	TC	2	1	0	1	0
GZsv00472	1	21623941	21624699	758	DEL	CACCAAGTGCAACTTTTTTTTTTTTTTTTTTTTTTTTTTTTTATTATTTTCCCACTGTACAGCAAGGGGGTCAGGTTATCCTTACATGTATACATTGCAGTTACAGTTTTTTCCCCCACCCTTTCTTCTGTTGCGACATGAGTATCTAGACATAGTTCTCAATGCTATTCAGCAGGATCTCCTTATAAATCTATTCTAGGTTGTGTCTGATAAGCCCAAGCTCCCGATCCCTCCCACTCCCTCCCCCTCCCATCAGGCAACCACAAGTCTCTTCTCCAAGTCCATGATTTTCTTTTCTGAGGAGATGTTCATTTGTGCTGGATATTAGATTCCAGTTATAAGTGATATCATATGGTATTTGTCTTTGTCTTTCTGGCTCATTTCACTCAGTATGAGATT…	C	22	ENSSSCG00000004132	ENSSSCT00000041834	intron_variant,feature_truncation	MODIFIER	SYMBOL=PHACTR2	protein_coding	INTRON=1/11,STRAND=-1,	KL2,KL3,QB1,QB3,LB1,XP2,XP3,XP6,LW4,DU2,NJ1,NJ2,NJ3,TC2,TC3,TI2,TI3,MP1,MP3,RC1	KL,QB,LB,XP,NJ,RC,TI,TC,MP,DU,LW	20	11	4	5	2
GZsv00473	1	21664140	21664438	298	DEL	AAAAATCAGTTCTAGGGAGTTCCCGTCGTGGCGCAGTGGTTAACGAATCCGACTAGGAACCATGAGGTTGCGGGTTCGGTCCCTGCCCTTGCTCAGTGGGTTAACGATCCGGCGTTGCCGTGAGCTGTGGTGTAGGTTGCAGACGCAGCTCGGATCCCGCGTTGCTGTGGCTCTGGCGTAGGCTGGTGGCTACAGCTCCGATTCGACCCCTAGCCTGGGAACCTCCATATGCCGCGGGAGCGGCCCAAGAAATAGCAACAACAACAACAATAACAACAACAACAACAACAAAAAAAGAC	A	7	ENSSSCG00000004132	ENSSSCT00000041834	intron_variant,feature_truncation	MODIFIER	SYMBOL=PHACTR2	protein_coding	INTRON=1/11,STRAND=-1,	XP6,MP3	XP,MP	2	2	1	1	0
GZsv00474	1	21666800	21666927	127	DUP:TANDEM	GTTTCTCCCACATCATAATTTCTAGTCCTTATAGATAACATATTTCTATTGACAGTGTAGTAAATTAATATTACAGTACCAATTTATAACTAGAGAAATCTCTCTAATTCTAGTCAATGCCAGAACCC	GTTTCTCCCACATCATAATTTCTAGTCCTTATAGATAACATATTTCTATTGACAGTGTAGTAAATTAATATTACAGTACCAATTTATAACTAGAGAAATCTCTCTAATTCTAGTCAATGCCAGAACCCTTTCTCCCACATCATAATTTCTAGTCCTTATAGATAACATATTTCTATTGACAGTGTAGTAAATTAATATTACAGTACCAATTTATAACTAGAGAAATCTCTCTAATTCTAGTCAATGCCAGAACCC	3	ENSSSCG00000004132	ENSSSCT00000041834	intron_variant	MODIFIER	SYMBOL=PHACTR2	protein_coding	INTRON=1/11,STRAND=-1,	XP2,XP6	XP	2	1	1	0	0
GZsv00475	1	21690924	21691234	310	DEL	TAAGAGTAATTGTTGAGGAGTTCCCGTCGTGGCGCAGTGGTTAACGAATCCGACTAGGAACTATGAGGTTGCGGGTTCGGTCCCTGCCCTTGCTCAGTGGGTTAACGATCCGGCGTTGCCGTGAGCTGTGGTGTAGGTTGCAGACGCGGCTCGGATCCTGCGTTGCTGTGGCTCTGGCGTAGGCCGGTGGCTACAGCTCCGATTCAACCCCTAGCCTGGGAACCTCCATATGCCGCGGGAGCGGCCCAAGAAATAGCAACAACAACAACAACAACAACAAAAAGACAAAAGACAAAAAAAAAAAAAAAAAA	T	7	ENSSSCG00000004132	ENSSSCT00000041834	intron_variant,feature_truncation	MODIFIER	SYMBOL=PHACTR2	protein_coding	INTRON=1/11,STRAND=-1,	QB1,QB3,LB1,LB2,GL2,GL3,XP1,XP4,XP5,NJ2,TC1,TC3,TI3,MP1,MP3	QB,LB,GL,XP,NJ,TI,TC,MP	15	8	4	4	0
GZsv00476	1	21800132	21800197	65	DEL	TGGCTCCCTCTTTTTTTTTTTTTTTTTTTTTTTTGGTCTTTTTGCCATTTCTTGGGCCACTCCCGC	T	16	ENSSSCG00000039598	ENSSSCT00000048579	upstream_gene_variant	MODIFIER	SYMBOL=ADAT2	protein_coding	DISTANCE=1363,STRAND=1,	LB2,GL3,XP5,XP2,XP3,XP6,JH3,NJ3,TC1,MP1,RC3	LB,GL,XP,JH,NJ,RC,TC,MP	11	8	3	5	0
GZsv00477	1	21838081	21838251	170	DEL	AGGAGCCACGTTGTCTTTTTCATCTTGCACACAACTCCAGTGTCTAACTTGATGCATAGCCAATCGTTCACACTTGGGATGTGTTTATGGAATTAGTGAATGGCCCTAAACTGTGACATAGAATCATAAAGATGATCTCAGATAGTTATTCATATCTTTTTGTTTATTGAT	A	5	-	-	intergenic_variant	MODIFIER	-	-	-	XP6,TC2,TC3	XP,TC	3	2	1	1	0
GZsv00478	1	21848554	21848554	95	INS	T	TTTGAGATGTGGGAGTTCCCATCATGGCGCAGTGGTTAACAAATCCGACTAGGAACCATGAGGTTGCGGGTTTGATCCCTGGCCTTGCTCAGTGGG	3	-	-	intergenic_variant	MODIFIER	-	-	-	KL1,TC3,TI3	KL,TI,TC	3	3	1	2	0
GZsv00479	1	21848651	21848820	169	DEL	TAAGGATCTGGCGTTGCTGTGAGCTGTGGTGTGGGTTGCAGATGCGGCTCAGATCCCGCGTTGCTGGTTGCTGTGGCTGTGGCTCTGGTGTAGGCCGGTGGCTATGGCTCCAATTCGACCCCTAGCCTGGGAACCTCCATGTGCCGTGGGAGCAGCCCAAGAAATGGCGA	T	3	-	-	intergenic_variant	MODIFIER	-	-	-	LB3,NJ2,TI3	LB,NJ,TI	3	3	1	2	0
GZsv00480	1	21869565	21869870	305	DEL	TTAAATTCCGGAGTTCCCATCGTGGCGCAGTGGTTAACGAATCCGACTAGGAACCATGAGGTTGTGGGTTCGGTCCCTGCCCTTGCTCAGTGGGTTAACGATACGGCGTTGCCGTGAGCTGTGGTGTAGGTTGCAGACGCGGCTCGGATCCCGCGTTGCTGTGGCTCTGGCGTAGGCCGGTGGCTACAGCTCCGATTGGACCCCTAGCCTGGGAACCTCCATATGCCGCGGGAGCGGCCCAAGAAATAGCAACAACAACAACAAAAGACAAAAAGACAAAAGACAAAAAAAAAAAAAAAAAGTTAG	T	8	-	-	intergenic_variant	MODIFIER	-	-	-	KL2,LB3,NJ1,TI2,RC1	KL,LB,NJ,RC,TI	5	5	2	3	0
GZsv00481	1	21944855	21945165	310	DEL	TAAAGAAAGAAAATGGGGAGTTCCCGTCTTGGCGCAGTGGTTAACGAATCCGACTAGGAACCATGAGGTTGCGGGTTCGGTCCCTGCCCTTGCTCAGTGGGTTAATGATCCGGCGTTGCCGTGAGCTGTGGTGTAGGTTGCAGACGCGGCTCGGATCCCGCTTTGCTGTGCCTCTGGCGTAGGCCGGTGGCTACAGCTCCGATTCAACCCCTAGCCTGGGAACCTCCGTATGCCGCAGGAGCTGCCCAAGAAATAGCAACAACAACAACAAAAAGACAAAAGACAAAAGACAAAAAAAAAAAAAAAAAAAG	T	6	ENSSSCG00000004136	ENSSSCT00000048037	intron_variant,feature_truncation	MODIFIER	SYMBOL=AIG1	protein_coding	INTRON=4/5,STRAND=-1,	XP3,MP1,MP2,RC1	XP,RC,MP	4	3	1	2	0
GZsv00482	1	21993471	21993547	76	DEL	TTGCTTATTCATTTTATTTTTTTTTTCTGTTTTATTTCACTTTATTTTTTTTTCTTTTTTTTTATTTTCCCACTGTA	T	11	ENSSSCG00000004136	ENSSSCT00000048037	intron_variant,feature_truncation	MODIFIER	SYMBOL=AIG1	protein_coding	INTRON=3/5,STRAND=-1,	QB1,LB3,GL1,GL3,XP1,XP6,LW4,DU3,NJ2,MP3,RC2	QB,LB,GL,XP,NJ,RC,MP,DU,LW	11	9	4	3	2
GZsv00483	1	22013695	22013950	255	DEL	TTATATTGGAAACATTTTTTTTTTTGCTATTTCTTTGGGCCGCTCCCGCGCATATGGAGGTTCCAGGCTAGGGTCCAATCGGAGCTGTAGCCACTGCCTACGCAGAGCCACAGCAACGCGGATCCGAGCCGCGTCTGCACCTACACCACAGCTCACGCAACGCCGGATCGTTAACCACTGAGCAAGGCAGGATCGAACCCGCAACCTCATGGTTCCTAGTCGGATTCGTTAACCACTGCGCCATGACGGGAACTCC	T	4	ENSSSCG00000004136	ENSSSCT00000048037	intron_variant,feature_truncation	MODIFIER	SYMBOL=AIG1	protein_coding	INTRON=3/5,STRAND=-1,	KL3,LB1,LB2,LB3,GL2,GL3,XP1,XP4,XP3,XP6,DU3,NJ3,TC2,TC3,TI1,TI2,TI3,MP1,MP2,MP3,RC1,RC2,RC3	KL,LB,GL,XP,NJ,RC,TI,TC,MP,DU	23	10	4	5	1
GZsv00484	1	22075128	22075417	289	DEL	TATAAAGGACATGATAGGAGTTCCCGTCGTGGCGCAGTGGTTAACGAATCCGACTAGGAACCATGAGGTTGTGGGTTCGATCCCTGCCCTTGCTCAGTGGGTTAACGATCCGGCGTTGCCGTGAGCTGTGGTGTAGGCTGCAGACACGGCTCGGATCCTGCGTTGCTATGGCTCTGGCGTAGGCCGGTGGCTATGGCTCCGATTCGACCCCTAGCCTGGGAACCTCCATATGCCGCGGGAGCGGCCCAAGAAATAGCAAAAAAAAAAGACAAAAAAAATAAAAAATAAAA	T	8	ENSSSCG00000004136	ENSSSCT00000048037	intron_variant,feature_truncation	MODIFIER	SYMBOL=AIG1	protein_coding	INTRON=2/5,STRAND=-1,	KL2,LB3,GL3,XP1,XP6,BK2,RC2	KL,LB,GL,XP,RC,BK	7	6	4	1	1
GZsv00485	1	22096661	22096959	298	DEL	TAGAAATGAGGAGTTCCCGTCGTGGCGCAGTGGTCAACAAATCCGACTAGGAACCATGAGGTTGCGGGTTCGGTCCCTGCCCTTGCTCAGTGGGTTAACGATCCGGCATTGCCGTGAGCTGTGGTGTAGGTTGCAGACGCGGCTCGGATCCCGCGTTGCTGTGGCTCTGGCGTAGGCCGGTGGCTACAGCTCCGATTCAACCCCTAGCCTGGGAACCTCCATATGCCACGGGAGCAGCCCAAGAAATAGCAACAACAACAAAAGACAAAAGACCAAAAAAAAAAAAAAAAAAAGAAAAA	T	9	ENSSSCG00000004136	ENSSSCT00000048037	intron_variant,feature_truncation	MODIFIER	SYMBOL=AIG1	protein_coding	INTRON=1/5,STRAND=-1,	XP2,XP3,XP6,TC2	XP,TC	4	2	1	1	0
GZsv00486	1	22135597	22137552	1955	DUP:TANDEM	AGCGGATGTTTTAATTTTAATGAATCCCACCTTATCAAGTATTCCTTTCATGAATCATGCCTTTGGTGTTGTATCAAAAAAGTCTTCACCATACCCAAGGTTATTTAGGTTTTCTTCTACATGATCACCTAAGAGTTTTATAGTTTGGCATTTTACATTTAGGCCTGTGATCCATTTTGAGTCAAATTTTGTGAAGAGTGTAAGGTCTGTGTCTGGATTCATTTTTTGCATGTAGACGTCCAGTAGTTCCAGCAAAGACTATCTTTACTCCATTGCATTGCCTTTGCTCATCAAAGATCAGTTGTATGTGTTTATCTGGGTCTGTTTCTGGGATCTCTATTTTGTTCCACTGATCTATTCTATTATTTCATCAATACCACACTGCCTTAATTACTGCTT…	AGCGGATGTTTTAATTTTAATGAATCCCACCTTATCAAGTATTCCTTTCATGAATCATGCCTTTGGTGTTGTATCAAAAAAGTCTTCACCATACCCAAGGTTATTTAGGTTTTCTTCTACATGATCACCTAAGAGTTTTATAGTTTGGCATTTTACATTTAGGCCTGTGATCCATTTTGAGTCAAATTTTGTGAAGAGTGTAAGGTCTGTGTCTGGATTCATTTTTTGCATGTAGACGTCCAGTAGTTCCAGCAAAGACTATCTTTACTCCATTGCATTGCCTTTGCTCATCAAAGATCAGTTGTATGTGTTTATCTGGGTCTGTTTCTGGGATCTCTATTTTGTTCCACTGATCTATTCTATTATTTCATCAATACCACACTGCCTTAATTACTGCTT…	4	ENSSSCG00000004136	ENSSSCT00000048037	intron_variant	MODIFIER	SYMBOL=AIG1	protein_coding	INTRON=1/5,STRAND=-1,	MP1,MP3,XP3	XP,MP	3	2	1	1	0
GZsv00487	1	22185674	22185816	142	DUP:TANDEM	CCTTGAAATGACTGTAAAGTCAATAAAGTAACTTTCAAATGGTTTGACATAGTCTTACTCCTAATTAAGAGTATCTCACCATGAGAAGAATTACTTTGCTTTGTGCCTTTGAGTCTAGAAAGCTGAAATTTGGTGTAACTGTG	CCTTGAAATGACTGTAAAGTCAATAAAGTAACTTTCAAATGGTTTGACATAGTCTTACTCCTAATTAAGAGTATCTCACCATGAGAAGAATTACTTTGCTTTGTGCCTTTGAGTCTAGAAAGCTGAAATTTGGTGTAACTGTGCTTGAAATGACTGTAAAGTCAATAAAGTAACTTTCAAATGGTTTGACATAGTCTTACTCCTAATTAAGAGTATCTCACCATGAGAAGAATTACTTTGCTTTGTGCCTTTGAGTCTAGAAAGCTGAAATTTGGTGTAACTGTG	3	ENSSSCG00000004136	ENSSSCT00000056974	intron_variant	MODIFIER	SYMBOL=AIG1	protein_coding	INTRON=2/7,STRAND=-1,	KL2,KL3	KL	2	1	1	0	0
GZsv00488	1	22222530	22222797	267	DEL	CAAAAACAGCCAGTCGCAGTGGTTAACAAATCCGACTAGGAACCATGAGGTTGCGGGTTCGGTCCCTGCCCTTGCTCAGTGGGTTGACGATCCGGCGTTGCCGTGGGCTGTGGTGTAGGTTGCAGACGCGGCTCGGATCCCGTGTTGCTGTGGCTCTGGCGTAGGCCGTAGGCTACAGCTCCGATTCGACCCCTAGCCTGGGAACCTCCATATGCCGTGAGAGTGGCCCAAAGAAATGGCAAAAAGACAAAAAAAAAAAAAACAAAAA	C	5	ENSSSCG00000004136	ENSSSCT00000056974	intron_variant,feature_truncation	MODIFIER	SYMBOL=AIG1	protein_coding	INTRON=2/7,STRAND=-1,	KL1,KL2,KL3,QB1,QB3,LB1,LB3,GL1,GL2,XP1,XP2,XP3,XP6,LW5,DU1,DU2,DU3,DU4,DU5,NJ1,NJ2,TC2,TC3,TI1,MP1,MP2,MP3,RC1,RC2,RC3	KL,QB,LB,GL,XP,NJ,RC,TI,TC,MP,DU,LW	30	12	5	5	2
GZsv00489	1	22473590	22473878	288	DEL	TCTTGTTCAGTATTTTATCTTTTTGTCTTTTTTTTTGTTGTTGTTGTTGCTATTTCTTGGGCCGCTCCCGCGGCATATGGGGGTTCCCAGGCTAGGGGTTGAATCGGAGCTGTAGCCTCTGGCCTATGCCAGAGCCACAGCAACGCGGGATCTGAGCCGCGTCTGCAACCTACACCACAGCACACAGCAACGCCGGATCGTTAACCCACTGAGCAAGGGCAGGGACTGAACCCGCAACCTCATGGTTCTTAGTCGGATTCGTTAACCACTGCGCCACGATGGGAACTCC	T	3	-	-	intergenic_variant	MODIFIER	-	-	-	KL2,KL3,XP1,XP3,TI1	KL,XP,TI	5	3	2	1	0
GZsv00490	1	22513610	22513678	68	DEL	CTAGGTCTGGAGTCCAGTGGTTAGGTTGGACTCAGCTGAGTAGTCAGGAGATCATTCTGTATAAATAAA	C	5	-	-	intergenic_variant	MODIFIER	-	-	-	MP1,MP2	MP	2	1	0	1	0
GZsv00491	1	22536808	22537116	308	DEL	CAAGAAAGCAGCTTAGGAGTTCCCGTCGTGGCGCAGTGGTTAACGAAACGAATCCGACTAGGAACCATGAGGTTGCGGGTTCGGTCCCTGCCCTTGCTCAGTGGGTTAACGATCTGGCGTTGCCGTGAGCTGTGGTGTAGGTTGCAGACGCGGCTCGGATCCCGCGTTGCTGTGGCTCTGGCGTAGGCCGGTGGCTATAGCTCCGATTAGACCCCTAGCCTGGGAACCTCCATATGCCACGGGAGCGGCCCAAGAAATAGCAACAACAACAACAAAAAGACAAAAGACAAAAGACAAAAAAAAAAAAAA	C	14	-	-	intergenic_variant	MODIFIER	-	-	-	KL2,KL3,QB3,XP1,XP4,XP3,XP6,TC3,TI3,MP1,MP2,MP3,RC1,RC2,RC3	KL,QB,XP,RC,TI,TC,MP	15	7	3	4	0
GZsv00492	1	22550419	22550709	290	DEL	TAAAAAATGGTATGTGGAGTTCCCGTCGTGGCGCAGTGGTTAACGAATCCGACTAGGAACCATGAGGTTGCAGGTTCGGTCCCTGCCCTTGCTCAGTGGGTTAACGATCCGGCGTTGCCGTGAGCTGTGGTGTAGGTTGCAGATGCGGCTCGGATCCCGTGTTGCTGTGGCTCTGGCGTAGGCCGGTGGCTACAGCTCCGATTGGACCCCTAGCCTGGGAACCTCCATATGCCGCGGGAGCGGCCCAAGAAATAGCAACAACAACAACAAAAGACAAAAAGACAAAAAAAA	T	6	-	-	intergenic_variant	MODIFIER	-	-	-	KL2,KL3,LB2,XP4,XP6,NJ1,NJ2,NJ3,TC3,TI3,MP2,MP3,RC1,RC2	KL,LB,XP,NJ,RC,TI,TC,MP	14	8	3	5	0
GZsv00493	1	22576208	22576509	301	DEL	TAAGATAGTAAATCTGGAGTTCCCGTCGTGGCGCAGTGGTTAACGAATCCGACTAGGAACCATGAGGTTGCGGGTTCGGTCCCTGCCCTTGCTCAGTGGGTTAACGATCCGGCGTTGCCGTGAGCTGTGGTGTAGGTTGCAGACGCGGCTCGGATCCCGCGTTGCTGTGGCTCTGGCGTAGGCCAGTGGCTACAGCTCCGATTCAACCCCTAGCCTGGGAACCTCCATATGCCACGGGAGCGGCCCAAGAAATAGCAACAACAACAACAACAACAAAAGACAAAAAGACAAAAAAAAAAAAA	T	10	-	-	intergenic_variant	MODIFIER	-	-	-	KL1,KL2,KL3,QB1,QB3,LB1,LB2,LB3,GL3,XP1,XP4,XP5,XP2,XP3,XP6,LW5,DU4,JH2,JH3,NJ1,NJ2,NJ3,TC2,TC3,TI3,MP1,MP2,MP3,RC2,RC3	KL,QB,LB,GL,XP,JH,NJ,RC,TI,TC,MP,DU,LW	30	13	5	6	2
GZsv00494	1	22639281	22639562	281	DEL	AAAAAATAGGCATATCTGGAGTTCCCGTCGTGGCGCAGTGGTTAACGAATCCGACTAGGAACCATGAGGTTGCGGGTTCGGTCCCTGGCCTTGCTCAGTGGGTTAACGATCCGGCGTTGCCGTGAGCTGTGGTGTAGGTTGCAGACTCGGCTCGGATCCCACGTTGCTGTGGCTCTGGCGTAGGCCGGTGGCTACAGCTCCAATTGGACCCCTATCCTGGGAACCTCCATATGCCGAGGGAGCGGCCCAAGAAATAGCAACAATAACAACAACAACAACAAC	A	10	-	-	intergenic_variant	MODIFIER	-	-	-	QB1,QB3,LB2,XP1,TC2	QB,LB,XP,TC	5	4	3	1	0
GZsv00495	1	22744376	22744696	320	DEL	ATTTTATTTTATTATTATTATTTTTTTTTTGTCTTTTGTCTTTTGTTGTTGTTGTTGTTGTTGTTGCTATTTCTTGGGCCGCTCCTGCGGCATATGGAGATTCCCAGGCTAGGGGTTGAATCGGAGCTGTAGCCACTGGCCTACGCCAGAGCCACAGCAACGCGGGATCCGAGCCGCGTCTGCAACCTACACCACAGCTCACGGCAACACCGGATCGTTAACCCACTGAGCAAGGGCAGGGACCGAACCCGCAACCTCATGGTTCCTAGTCGGATTCGTTAACCACTGCGCCACGATGGGAACTCCAGCTGTTGAATTTTT	A	5	ENSSSCG00000004139	ENSSSCT00000004574	intron_variant,feature_truncation	MODIFIER	SYMBOL=ADGRG6	protein_coding	INTRON=2/23,STRAND=-1,	KL1,KL2,QB1,QB3,LB1,LB2,GL2,XP1,XP2,XP3,XP6,LW5,DU2,DU3,BK1,JH3,NJ2,TC2,TC3,TI3,MP1,MP3,RC2,RC3	KL,QB,LB,GL,XP,JH,NJ,RC,TI,TC,MP,DU,LW,BK	24	14	5	6	3
GZsv00496	1	22774278	22774557	279	DEL	CAAGACTTATTTTGGGAGTTCCCGTCGTGGCGCAGTGATTAACGAATCTGACCAGGAACCATGAGGTTGCCGGTTCGGTCCCTGCCCTTGCTCAGTGGGTTAAGGATCCGGTGTTGCCGTGAGCTGTGGTGTAGGTTGCAGACGCGGCTCAGATCTGGTGTTGCTGTGGCTGTGGTGTAGGCCAGTGGCTACAGCTCCAATTCGACCCCTAGCCTGGGAACCTCCATATGCCACAGGAGCGGCCCAAAGAAATAGCAAAAAGACAAAAAAAAAAAAAAAA	C	7	ENSSSCG00000004139	ENSSSCT00000004574	intron_variant,feature_truncation	MODIFIER	SYMBOL=ADGRG6	protein_coding	INTRON=2/23,STRAND=-1,	XP1,XP4,XP2,XP3,XP6,LW5,NJ1,NJ2,TC1,TC2,TI2,MP3,RC2	XP,NJ,RC,TI,TC,MP,LW	13	7	1	5	1
GZsv00497	1	22783299	22783592	293	DEL	TCAGCATACATTTTTTTTTTTTTTTGTCTTTTTGTCTTTTGTTGTTGTTGTTGCTATTTCTTGGGCCGCTCCCGCGGCATATGGAGGTTCCCAGGCTAGGGGTTGAATCGGAGCTGCACCCACCGGCCTACACCAGAGCCACAGCAACACGGGATCCGAGCCGCGTCTGCAACCTACACCACAGCTCACGGCAACGCCGGATCGTTAACCCACTGAGCAAGGGCAGGGACCGAACCCGCAACCTCATGGTTCCTAGTCGGATTCGTTAACCACTGCACCACGACGGGAACTCCC	T	8	ENSSSCG00000004139	ENSSSCT00000004574	intron_variant,feature_truncation	MODIFIER	SYMBOL=ADGRG6	protein_coding	INTRON=2/23,STRAND=-1,	QB3,LB1,LB3,GL3,XP1,XP4,XP5,XP2,XP3,XP6,DU2,NJ2,TC1,TI3,MP1,MP2,MP3,RC2,RC3	QB,LB,GL,XP,NJ,RC,TI,TC,MP,DU	19	10	4	5	1
GZsv00498	1	22829483	22838303	8820	DUP:TANDEM	AGAAAAATATACTTTTAGAGATGTCTGATGCATATTTGATCAGCACATATAACTAAAGAGCTTTTATGTTTTGGTGGCCTGGCTAAAGAAAAGGTAGAGGAGACTGTGGACCTGACTGATTATTTTGAGAATGGGTAAATAAAAGAAAAGGATCAAATAGGTGTTCTGATTTTCTCGTAGAATCTATTTCATTATGCAACTGAAATAGCAGGGAAGGGGACAGGGTATAACCTTTAAAAGAACGACAGAACCCTTGAGGATAAGACAAAAACTGGCTGGAACCAGCTAGGTCCAAGATGGGGGAAAGTTTGACTTCCAGTAGAACTCACACCTCATTATGTACTCCTTGTAACATGTTAGCACTAACTGACACACCCACAGGCACCATGACAGTTCTGA…	AGAAAAATATACTTTTAGAGATGTCTGATGCATATTTGATCAGCACATATAACTAAAGAGCTTTTATGTTTTGGTGGCCTGGCTAAAGAAAAGGTAGAGGAGACTGTGGACCTGACTGATTATTTTGAGAATGGGTAAATAAAAGAAAAGGATCAAATAGGTGTTCTGATTTTCTCGTAGAATCTATTTCATTATGCAACTGAAATAGCAGGGAAGGGGACAGGGTATAACCTTTAAAAGAACGACAGAACCCTTGAGGATAAGACAAAAACTGGCTGGAACCAGCTAGGTCCAAGATGGGGGAAAGTTTGACTTCCAGTAGAACTCACACCTCATTATGTACTCCTTGTAACATGTTAGCACTAACTGACACACCCACAGGCACCATGACAGTTCTGA…	5	-	-	intergenic_variant	MODIFIER	-	-	-	XP5,NJ3	XP,NJ	2	2	1	1	0
GZsv00499	1	22838692	22838764	72	DEL	CTGTCTCTCTTTCTTTTTTTTTTTTATTTTCTTTTATTTTCTTATTTTTATTTTCCCACTGTACAGCAAGGGT	C	5	-	-	intergenic_variant	MODIFIER	-	-	-	QB1,LB1,LB3,XP5,LW5,DU3,JH2,JH3,TC1,TC2,TI2,TI3,MP1,RC3	QB,LB,XP,JH,RC,TI,TC,MP,DU,LW	14	10	3	5	2
GZsv00500	1	22846686	22849342	2656	DEL	GAGAATCTGGGTAGAAGGAAACAACTGGATCCTTGAGTTTAGTTAAAGTCATAATATTTTATTTATTTAATTTTTAAACATTTTATTGGAGTAGAGTTGACTTAATGTTGCATTAGTTTTAGGTGTACAGCAAAGTGAATCAGTTATACATATAAATATATCCATTCTTTTTTCCCATATAGGTTATTATAGACTATTGAGTACATTGCCCTGTGCTATAGGGTAGGTCCTTGTAAATTATCTATTTTACATGCAGTGGTGTGTATATGTTATTCCCATTCTCCTAATTTATCTCTCCCAACCATGATTTCCCCTATGGTAATCCTAAGTTTGATTTTGAAATCCTTGAGTTTGTTTCTGCTTTATAAATAACTTCTTTTTTTATAATTTTTATTATAC…	G	10	-	-	intergenic_variant	MODIFIER	-	-	-	XP3,XP6,NJ1,TC1,MP3	XP,NJ,TC,MP	5	4	1	3	0
GZsv00501	1	22886266	22886350	84	DEL	TTTAAACACATTACTGACAATACCAAGTGTCAGCAAGGACACTGGGCAACAGAAACTAATACATTGCTGATGAAAGTATAAATGG	T	8	ENSSSCG00000004140	ENSSSCT00000065783	intron_variant,feature_truncation	MODIFIER	SYMBOL=VTA1	protein_coding	INTRON=5/7,STRAND=-1,	TC3,RC1	RC,TC	2	2	0	2	0
GZsv00502	1	22900405	22900707	302	DEL	TTGTAGAGGCAATTTATTTTTTTTTTTTTTTTTTTTTTTTTTTTTTTTTTTTTGTCTTTTTGCCATTTCTTGGGCCGCTCCTGCGGCATATGGAGGTTCCCGGGCTAGAGGTCGAATCGGAGCTGTAGCTGCCAGCCTACGCCAGAGCCACAGCAACGCAGGATCCGAGCCGCGTCTGTGACCTACACCACAGCTCACGGCAACGCCGGAACCTTGACCCACTGAGCAAGGGCAGGGATCGAACCCGCAGCCTCATGGTTCCTAGTCGGATTCGTTAACCACTGCGCCACGACGGGAACTCCG	T	10	ENSSSCG00000004140	ENSSSCT00000065783	intron_variant,feature_truncation	MODIFIER	SYMBOL=VTA1	protein_coding	INTRON=2/7,STRAND=-1,	KL1,KL2,KL3,QB1,QB3,LB2,GL2,GL3,XP1,XP4,XP5,XP2,XP3,XP6,LW5,DU1,DU2,DU3,DU4,DU5,BK1,JH1,JH2,JH3,NJ2,NJ3,TC1,TC2,TC3,TI1,TI2,TI3,MP1,MP2,MP3,RC1,RC2	KL,QB,LB,GL,XP,JH,NJ,RC,TI,TC,MP,DU,LW,BK	37	14	5	6	3
GZsv00503	1	23021026	23021327	301	DEL	TAAAAAAGAATTTAAGGAGTTCCCGTCGTGGCGCAGTGGTTAACGAATCCGACTAGGAACCATGAGGTTGCGGGTTCGGTCCCTGCCCTTGCTCAGTGGGTTAACGATCCGGCGTTGCCGTGAGCTGTGGTGTAGGTTGCAGACGTGGCTCGGATCCCGCGTTGCTGTGGCTCTGGCGTAGGCCGGTGGCTACAGCTACGATTGGACCCCTAGCCTGGGAACCTCCATATGCCGCGGGAGTGGCCCAAGAAATAGCAACAACAACAAAAAAAAGACAAAAGACAAAAAAAAAAAAAAAAAAA	T	12	-	-	intergenic_variant	MODIFIER	-	-	-	XP3,XP6,TC1,TC2,TI3	XP,TI,TC	5	3	1	2	0
GZsv00504	1	23084267	23084562	295	DEL	TTAATTACCCTTTTCTTTTTTTTTTTTTTTTTTTTTGTCTTTTGTTATTGTTGTTGCTATTTCTTGGGCCGCTCCCGCGGCATATGGAGGTTCCCAGGCTAGGGGTCCAATCAGAACTGTAGCCACCGGCCTACGCCAGAGCCACAGCAATGCAGGATCCGAGCCGCGTCTGCAACCTACACCACAGCTCACAGCAACGCCAGATCGTTAACCCACTGAGCAAAGCCAGGGACCAAACCCGCAACCTCATGGTTCCTAGTCGGATTCGTTAACCACTGCGCCACGACAGGAACTCC	T	9	-	-	intergenic_variant	MODIFIER	-	-	-	KL2,KL3,QB1,QB3,GL2,XP1,XP5,XP2,XP3,DU1,DU2,TC2,TC3,TI3,MP1,MP3,RC3	KL,QB,GL,XP,RC,TI,TC,MP,DU	17	9	4	4	1
GZsv00505	1	23192720	23194103	1383	DEL	CTAGTATTGTCAAGTGTCACATTCCTCTACTTTTGTTAAAACATGACACAGAATTTTTATGTATTAATTATTTTATCTTGTGTCATTCACTGAAAAAAAAGAGCCAGAAGCACAAAGCATAAAATGAATATAACATTGAAACAGAAAATTGCTAAGTACAATTTTGTGGTCAAATTCTGATTTAGAGGTAGAACGTACTTTCAAAGGAGGTGTACAGCAAATTGACACCATGCCTTGTCACCATAATTGGTAAGCATGGCCATAACATCCCCCTGTCAAAAGTGAAAGAAAATAACAAAATTAAAAAAAATAAAAACACTTTGTACTTTGAGATAATAATCATAAAAACATAACTACACAAAAACAGTGTTTTATTATACCTGGACAAATAAAAGAGAT…	C	5	-	-	intergenic_variant	MODIFIER	-	-	-	XP4,JH1,TC3	XP,JH,TC	3	3	1	2	0
GZsv00506	1	23445006	23445282	276	DEL	CAAAAATACAATGGTTGCCTGATGGGAGGGGGAGGGAGTGGGAGGGATCGGGAGCTTGGGCTTATCAGACACAACCTAGAATAGATTTATAAGGAGATCCTGCTGAATAGCATTGAGAACTATGTCTAGATACTCATGTCGCAACAGAAGAAAGGGTGGGGGAAAAAACTGTAACTGCAATGTATACATCTAAGGATGACCTGACCCCCTTGCTGTACAGTGGGAAAATAATAAAAAAAAAAAAAAAAAAAAAATCTAAGGGGAAATAAATGAAAAA	C	15	-	-	intergenic_variant	MODIFIER	-	-	-	KL3,LB1,XP1,XP4,XP5,XP2,XP3,XP6,LW5,DU4,JH1,JH3,NJ1,TC1,TC2,TC3,TI1,TI2,MP1,MP2,MP3,RC1	KL,LB,XP,JH,NJ,RC,TI,TC,MP,DU,LW	22	11	3	6	2
GZsv00507	1	23510927	23511254	327	DEL	TAAAAGTTCTGTATGGAGTTCCCGTCGTGGCGCAGTGGTTAACGAATCCGACTAGGAACCATGAGGTTGCGGGTTCGGTCCCTGCCCTTGCTCAGTGGGTTAACGATCCGGCGTTGCGGTGAGCTGTGGTGTCGGCTGCAGACGTGGCTCGGATCCCGCGTGGCTGTGGCTCTGGTGTAGGCCGGTGGCTACAGCTCCGATTCGACCCCTAGCCTGGGAACCTCCATATGCCGTGGGAGCGGCCCAAGAAATAGCAACAACAACAACAACAACAACAAAAAAAACAAAACAAAACAAAACAAAACAAAACAAACAAACAAACAAACAA	T	13	-	-	intergenic_variant	MODIFIER	-	-	-	KL3,QB2,LB1,GL1,XP1,XP5,XP2,XP3,XP6,DU3,JH1,JH2,JH3,NJ1,TC1,TC2,TC3,TI1,TI2,TI3,MP3,RC1,RC2	KL,QB,LB,GL,XP,JH,NJ,RC,TI,TC,MP,DU	23	12	5	6	1
GZsv00508	1	23526052	23526393	341	DEL	TAAGAAATTTCTAAATCCTGGAGTTCCCATCGTGGCGCAGTGGTTAACGAATCTGACTAGGAACCATGAGGTTGCGGGTTCGGTCCCTGCCCTTGCTCAGTGGGTTAACGATCCAGCGTTGCTGTGAGCTGTGGTGTAGGTCGCAGACGCGGCTCGGATCCTGCATTGCTGTGGCTCTGGCGTAGGCCGGTGGCTACAGCTCCGATTCAACCCCTAGCCTGGGAACCTCCATATGCCACGGGAGCGGCCCAAAGAAATAGCAAAAAGACAAAACAAAACAAAAACCTGGGGATTGCAAATTGTCAAAGAACTGTGGTGGAAACTAATTAGAAAAAAAAAAAA	T	11	-	-	intergenic_variant	MODIFIER	-	-	-	KL1,KL2,QB1,LB1,LB2,LB3,XP5,XP3,XP6,DU3,JH1,TI1,TI2,TI3,MP1,MP2,MP3,RC3	KL,QB,LB,XP,JH,RC,TI,MP,DU	18	9	4	4	1
GZsv00509	1	23715923	23715923	67	INS	G	GATCATGCTTTGCACAAAAGTAAACATGAATTATACTGAAATTAAAAGTTTTGTTATTTATATCTTAA	4	-	-	intergenic_variant	MODIFIER	-	-	-	KL3,XP2	KL,XP	2	2	2	0	0
GZsv00510	1	23763403	23763674	271	DEL	TCTGCTTTGCCTTCCTTTTTCTTTTTTTTTGCTATTTCTTTGGGCTGCTCCCGTGGCATATGGAGGTTCCCAGGCTAGGGGTCGAATCGGAGCTGTAGCCACCAGCCTGCGCCAGAGCCACAGCAACGCAGGATCCGAGTCGTGTCTGCAACCTACACCACAGCTCACGGCAACGCCGGATCGTTAACTCACTGAGCAAGGGCAGGGACCGAACCCGCAACCTCATGGTTCCTAGTCGGATTCGTTAACCACTGCGCCACGACGGGAACTCC	T	15	-	-	intergenic_variant	MODIFIER	-	-	-	KL2,KL3,GL1,XP2	KL,GL,XP	4	3	3	0	0
GZsv00511	1	23809242	23809409	167	DEL	TTTACTTTTTGAATTTTTTTTTTTTTTTAAATTTTATTTTTTTATTTTCCCACTGTACAGCAAGGGAGTGGGAGGGATCGGGAGCTTGGGCTTATCAGTCACAACCTAGAATAGATTTACAAGGAGATCCCGCTGAATAGCATTGAGAACTATGTCTAGATACTCATG	T	5	-	-	intergenic_variant	MODIFIER	-	-	-	KL2,KL3,QB1,QB2,LB1,LB2,GL3,XP1,XP4,XP5,XP2,XP3,XP6,LW5,DU3,DU4,JH1,JH2,NJ3,TC1,TC2,TC3,TI1,TI2,TI3,MP1,MP2,MP3,RC1,RC2,RC3	KL,QB,LB,GL,XP,JH,NJ,RC,TI,TC,MP,DU,LW	31	13	5	6	2
GZsv00512	1	23823099	23823397	298	DEL	ACAACACTGGATTCTTTTTTTTTTTTTTTTTTTTTTTTTTTTTTTTTTTTGGTCTTTTTGCTATTTCTTGGGCCGCTCCCGCGGCATATGGAGATTCCCAGGCTAGGGGTCCAATCGGAGCTGTAGCCACCAGCCTACGCCAGAGCCACAGCAACGCGAGATCCGAGCCACGTCTGCAACCTACACCACAGCTCACAGCAACGCCGGATCATTAACCCACTGAGCAAGGGCAGGGACCGAACCCGCAACCTCATGGTTCCTAGTCAGATTCGTTAACCACTGCACCACGACGGGAACTC	A	3	-	-	intergenic_variant	MODIFIER	-	-	-	XP1,XP4,XP2,XP6,JH1,NJ1,TC1	XP,JH,NJ,TC	7	4	1	3	0
GZsv00513	1	23994491	23994605	114	DEL	GTGTGTGTGTGCATGTGTGCATGTGCATAACTCCTTGTGTGTGTGTGTGTGTGTGTGTGTGCATGTGTGCATGTGCATAACTCCTTGTGTGTGTGTGTGTGTGTGTGTGTGCATC	G	8	-	-	intergenic_variant	MODIFIER	-	-	-	XP4,XP2,NJ1	XP,NJ	3	2	1	1	0
GZsv00514	1	24127956	24135544	7588	DEL	TTAAATATAATTGTAGGAGAGAGGACAAGATGGCGGAGGAGTAGGGGGACACGCTCGCCCTCTCCCACAAACACAACAAAAAAAGCACATCTACAGAAGAAATGACTCGCACAGAACAACAACCAATCGCTGGCAGAGGAACCTAAACTCCAATAACGGCAAGAAGTTCGTGACATTATTGGGCAGAACGGGAGAAAAGAGGAGAGTGAGAGAAGGTGAATCCGAGCGGGACGGGCGCTCGAAAGGGAACTGCGGAGGAGAAAGGGATCCCGCACCCTGGAAAGTCTCCTACCGGGCGAAAGATCAAACGAACCGGAGGAATCTCCAGATGCAGAGAAGAGTGTAGCAGTAAGTCGGAGTACGGAAAAACGGATCAAGAACCCAACGGACCATCTGAAC…	T	7	-	-	intergenic_variant	MODIFIER	-	-	-	QB3,XP5,XP3,XP6,LW5,DU3,JH1,JH2,NJ1,NJ2,NJ3,TC1,TC3,TI2,TI3,MP1,MP2,MP3,RC1	QB,XP,JH,NJ,RC,TI,TC,MP,DU,LW	19	10	2	6	2
GZsv00515	1	24287351	24294697	7346	DEL	GAAAAAAACCCAAATAGAGAGAGGACAAGATGGCGGAGGAGTAGGGGGACACGCTCGCCCTCTCCCACAAACACAACAAAAAAAGCACATCTACAGAATAAATGACTCGCACAGAACAGCAACCAATTGCTGGCAGAGGAACCTAAACTCCAATAACGGCAAGAAGTTCGTGACATTACTGGGCAGAACGGGAGAAAAGAGGAGAGTGAGAGAAGGTGAATCCCAGCGGGACGGGCGCTCCCAAAAGGGAACTGCGGAGGAGGAGAAAGGGATCCCGCACCCTGGAAAGTCACCTACCGGGGGAAAGATCAAACGAACCGGAGGAATCTCCAGATGCAGAGAAGAGTGTAGCAGTAAGTTGGAGTACGGAAAAGCCGATCAAGAACCCAATGGACCATC…	G	4	-	-	intergenic_variant	MODIFIER	-	-	-	XP3,XP6,MP1,MP2	XP,MP	4	2	1	1	0
GZsv00516	1	24653255	24656740	3485	DEL	GGATCCGAGCCACGTCTGCAACCTATACCACAGCTCATGGCAACACCTGATCCCTGATCCACTGAGTGAGGCCAGGGATCAAACCCACATCCTCATAGATACTAGTCAGATTCGTTTCTGCTGCATCACAGTAGGAATTCCTGGAGTTTTCCGATTGTAATTGATTTTTTAAAATATTTTATTGCTGTCAGAGAAAAATTATTTCAGTTCTTCTAAGTTTGGGGGGTTTGCTTTATGTTCTAGTATTTTAGTAAATGTTCACTGTGCGACTGTCATAATGTATACTCTGCTGTTGGTGGTGAAGGATTCCACAAACATCAATTAGGTCTGGCTGATTGATTGTAAGGTACACATAACCTGTATCCATATTGATTTTCTGTTTACTTTTCTATCCATATT…	G	9	-	-	intergenic_variant	MODIFIER	-	-	-	KL3,LB1,LB3,TC2,MP3,RC1,RC2	KL,LB,RC,TC,MP	7	5	2	3	0
GZsv00517	1	25187296	25187567	271	DEL	CAGACCTCGGAGTTCCCGTCGTGGCGCAGTGGTTAACGAATCCGACTAGGAACCATGAGGTTGCGGGTTCGATCCCTGGCCTTGCTCAGTGGGTTAAGGTTCCGGCGTTGCCGTGAGCTGTGGTGTAGGTCGCAGACGTGGCTCGGATCCCGCGTTGCTGTGGCTCTGGCGTAGGCTGGTGTCAACAGCTCCGATTAGACCCCTAGCCTGGGAACCTCCATATGCCGCAGGAGCGGCCCACATGAAAGACAAAAAAAAAAAAAAAAAAAAAA	C	11	-	-	intergenic_variant	MODIFIER	-	-	-	KL2,KL3,QB1,QB2,QB3,LB1,LB2,LB3,GL1,GL3,XP1,XP5,XP2,XP3,XP6,HP1,LA1,LA2,LW1,LW2,LW3,BK2,LW4,DU2,DU4,DU5,JH3,NJ1,NJ2,NJ3,TC1,TC2,TC3,TI1,TI2,TI3,MP3,RC1,RC2,RC3	KL,QB,LB,GL,XP,JH,NJ,RC,TI,TC,MP,DU,LW,LA,HP,BK	40	16	5	6	5
GZsv00518	1	25230625	25230932	307	DEL	TAAAAAAAAAAAGTGTTTTTCAGGAGTTCCCGTCGTGGCGCAGTGGTTAACGAATCCGACTAGGAATCATGAGGTTGCGGGTTCGGTCCCTGCCCCTGCTCAGTGGGTTAACGATCCGGCGTTGCCGTTGCCGTGAGCTGTGGTGTAGGTTGCAGACGCTGTGGTGTAGGTTGCAGACGCGGCTCGGATCCCGCGTTGCTGTGGCTCTGGCGTAGGCCGGTGGCTACAGCTCCGATTCGACCCCTAGCCTGGGAACCTCCATATGCCGCGGGAGCGGCCCAAAGAAATAGCAAAAAGACAAAAAAAAA	T	8	ENSSSCG00000004143	ENSSSCT00000064833	intron_variant,feature_truncation	MODIFIER	SYMBOL=TXLNB	protein_coding	INTRON=1/9,STRAND=1,	QB1,QB3,LB1,LB3,GL3,XP4,XP2,XP3,XP6,LW5,JH1,NJ1,NJ2,TC1,TC3,TI3,MP1,MP3,RC1	QB,LB,GL,XP,JH,NJ,RC,TI,TC,MP,LW	19	11	4	6	1
GZsv00519	1	25425753	25426069	316	DEL	TCCTCTTTTTCTATTTCTGTTCAATCTTTTTTTTTTTTTTTTTTTTGTCTTTTTGTCTTTTTGTTGTTGTTGTTGTTGCTATTTCTTGGGCCGCTCCCGCGGCACATGGAGGTTCCCAGGCTAGGGGTTGAATCGGAGCTGTAGCCACCGGCCTACGCCAGAGCCACAGCAACGCGGGATCCGAGCCGTGTCTGCAACCAACACCACAGCTCATGGCAATGCCGGATTGTTAACCCACTGAACAAGGGCAGGGATCGAACCCGCAACCTCATGGTTCCTAGTCGGATTTGTTAACCACTGCGCCACGACGGGAACTC	T	11	-	-	intergenic_variant	MODIFIER	-	-	-	QB1,QB3,LB1,XP5,XP2,XP3,XP6	QB,LB,XP	7	3	3	0	0
GZsv00520	1	25521596	25522678	1082	DEL	GCCAGATCCTTAACCCACTGAGCGAGGCCAGGGATCGAACCCCAAACCTCATTTCCACTGAGCCACAACAGGAAGTCCCTCATAGTTCCCTTAATGTAAACCTGCCTTTTTAGCCTCCTTGTCCTTTTAGATTTACACAGAAATGATGCCTCTTAGTGGCAGAAACAAGAACTTTATCCTGTGCTGATCATAGCAAAATTGATTCTTCTTTCCTTGTGCTTGTGAACAAATGGTATTGTTGTTATATGTTGCTGAACCATTGAAAGATGCTTTTTTGCAATTCTAGTAAATTCCTTACTTCAGATTTAGTACCACAGTATCTCAAGTACCTTAATCTTCCTTTGACTCTGTTGGGAAAAAGAAAATATACTGAATATGCTCTTTCCACAAGAATTTGAA…	G	4	ENSSSCG00000004146	ENSSSCT00000056258	intron_variant,feature_truncation	MODIFIER	SYMBOL=REPS1	protein_coding	INTRON=1/19,STRAND=1,	LB1,RC1,RC2	LB,RC	3	2	1	1	0
GZsv00521	1	25529168	25529791	623	DEL	ATAAGAATGTTTTTATAGGAATTCTCATCGTGGCTTAGCAGTCAACGAACCCAACTAGCATCCTTGAGAACCCAGGTTTATTCGATCCTTGGCCTTGCTCAGTAGGTTAAGGATCCAGCGTTGCTGTGAGCTGTGGTGTAGGTCACAGACGCGGCTCAGATCCCAAGTTGCTGTGGCTGTGGCATAGGCAGACGGCTACAGCTCCGATTGAACCCCTAGCCTGGAAATCTCCATATGCCATGGCTATGAGCCTAAAAAGACAAAAAAAGACAAGAATGGTTTTGTAAATGCTCTATTTACTAGTAGTTTTCTTTAAAAGGAAACAAGAACATGAGGGTTAAAAAAGTAGTATGTTTCTCTCACATTCTGAATGAATAAAAGGAAATCTAATATTAAATT…	A	11	ENSSSCG00000004146	ENSSSCT00000056258	intron_variant,feature_truncation	MODIFIER	SYMBOL=REPS1	protein_coding	INTRON=8/19,STRAND=1,	QB2,GL1,LA3,LW2,BK2,LW4,DU1,DU2,DU3,DU4	QB,GL,DU,LW,LA,BK	10	6	2	0	4
GZsv00522	1	25594051	25594390	339	DEL	CAAGAATTTTAAGACATCAGGAGTTCCCGTCGTGGCGCAGTGGTTAACGAATCCGACTAGGAACCATGAGGTCGCGGGTTCGGTCCCTGCCCTTGCTCAGCGGGTTAACGATCCGGTGTTGCCATGAGCTGTGGTGTAGGTTGCAGACGCGGCTCGGATCCCGCGTTGCTGTGGTGTAGGTTGCAGACGCGGCTCGGATCCCACGTTGCTGTGGCTCTGGCGTAGGCCAGTGGCTACAGCTCCGATTCAACCCCTAGCCTGGGAACCTCCATATGCCGTGGAAGCGGCCCAAGAGATAGCAACAATAACAACAACAACAACAAAAAGACAAAAAAAAAAA	C	14	ENSSSCG00000004147	ENSSSCT00000004583	intron_variant,feature_truncation	MODIFIER	SYMBOL=ECT2L	protein_coding	INTRON=9/19,STRAND=-1,	XP1,XP4,XP3,XP6,DU4,JH1,TC2,TI3,MP1,MP2,MP3,RC1,RC2,RC3	XP,JH,RC,TI,TC,MP,DU	14	7	1	5	1
GZsv00523	1	25604659	25604937	278	DEL	GAAAAGCTGTTGGAGTTCCCGTCGTGGCGCAGTGGTTAACGAATCCGACTAGGAACCATGAGGTTGCGGGTTCGGTCCCTGCCCTTGCTCAGTGGGTTAACGATCCGGCGTTGCCGTGAGCTGTGGTGTAGGTTGCAGACGCGGCTCGGATCCCGAGTTGCTGTGGCTCTGGCGTAGGCCGGTGGCTACAGCTCCGATTCAACCCCTAGCCTGGGAACCTCCATATGCTGCAGGAGTGGCCCAAGAAATAGCAACAACAACAAAAGACAAAAAAAAAAA	G	16	ENSSSCG00000004147	ENSSSCT00000004583	intron_variant,feature_truncation	MODIFIER	SYMBOL=ECT2L	protein_coding	INTRON=7/19,STRAND=-1,	KL3,QB1,QB2,QB3,LB1,LB2,XP1,XP4,XP2,XP3,XP6,LW5,JH2,NJ3,TC1,TC2,TC3,TI1,TI3,MP1,MP2,RC1,RC2,RC3	KL,QB,LB,XP,JH,NJ,RC,TI,TC,MP,LW	24	11	4	6	1
GZsv00524	1	25660347	25660634	287	DEL	TTCAAAAAAAATTTTTTTTTTTTTTGTCTTTTGTTGTTGTTGTTGTTGCTATTTCTTGGGCCGCTTCCGCGGCATATGGAGGTTCCCAGGCTAGGGGTCAAATCGGAGCCGTAGCCACCGGCCTAGGCCAGAGCCACAGCAACGCAGGATCCGAGCCGCGTCTGCAACCTACACCACAGCTCACGGCAACGCCGGATCCTTAACCCACTGAGCAAGGGCAGGGACCGAACCCGCAACCTCATGGTTCCTAGTCGGATTCGTTAACCACTGCGCCACGTCGGGAACTCC	T	3	ENSSSCG00000004148	ENSSSCT00000004584	intron_variant,feature_truncation	MODIFIER	SYMBOL=CCDC28A	protein_coding	INTRON=2/5,STRAND=-1,	JH3,TI3,RC3	JH,RC,TI	3	3	0	3	0
GZsv00525	1	25672263	25672562	299	DEL	TTAAAAAGATTTTTTTGCTTTTTTTTTTTTTTTTTTGTCTTTTGTTGTTGTTGTTGTTGCTATTTCTTGGGCCGCTCCCGCGGCATATGGAGGTTCCCAGGCTAGGGGTCAAATCGGAGCCGTAGCCACCGGCCTACGCCAGAGCCACAGCAACGCGGGATCCGAGCCGCGTCTGCAACCTACACCACAGCTCACGGCAACGCCGGATCCTTAACCCACTGAGCAAGGGCAGGGACCGAACCCCGCAACCTCATGGTTCCTAGTCGGATTCGTTAACCACTGCGCCACGACGGGAACTCC	T	5	-	-	intergenic_variant	MODIFIER	-	-	-	KL3,GL3,XP2,TC3,TI1,MP2,MP3	KL,GL,XP,TI,TC,MP	7	6	3	3	0
GZsv00526	1	25725185	25727003	1818	DUP:TANDEM	TAGGTTTTCATCTTTTAATGAGAGATTTAAGTGTTCTATTTCATTTTATTTTCTTTTTACTTATTCATCTATTTTTGGCTGTGCTCTTGGTATGTGGAAGATCCCAGTTCAGGGACTGAATCCGAGAACCGCTACAGTGGCAATGCCAGATCCTTAGCCTGATGCACCACAAGAGAAGATTTGAATGTGTTTTAAAGGTTCAAGTGGCAAATGGAGAAAGAGAGATCAAACTTTTTTAAAGGGGGTGAGGGAAGGAGCAAGGTGTCAGAGATGCAGGAACAGATGTATCCTTCCTAAGCACAAACAGGTAGAGCATCCTGGAGACTGAGGAAGTGATGCGTGTGTATACAGGCAACTCTGTAGGTAGAGGAGAAGCCTCTGTACTGTTTGTCATGAGGA…	TAGGTTTTCATCTTTTAATGAGAGATTTAAGTGTTCTATTTCATTTTATTTTCTTTTTACTTATTCATCTATTTTTGGCTGTGCTCTTGGTATGTGGAAGATCCCAGTTCAGGGACTGAATCCGAGAACCGCTACAGTGGCAATGCCAGATCCTTAGCCTGATGCACCACAAGAGAAGATTTGAATGTGTTTTAAAGGTTCAAGTGGCAAATGGAGAAAGAGAGATCAAACTTTTTTAAAGGGGGTGAGGGAAGGAGCAAGGTGTCAGAGATGCAGGAACAGATGTATCCTTCCTAAGCACAAACAGGTAGAGCATCCTGGAGACTGAGGAAGTGATGCGTGTGTATACAGGCAACTCTGTAGGTAGAGGAGAAGCCTCTGTACTGTTTGTCATGAGGA…	6	-	-	intergenic_variant	MODIFIER	-	-	-	XP5,XP2,XP3,XP6	XP	4	1	1	0	0
GZsv00527	1	25859417	25859691	274	DEL	TAATTTTGCTGTCAGGAGTTCCCGTCGTGGCGCAGTGGTTAACGAATCCGACTAGGAACCATGAGGTTGCGGGTTCGATCCCTGGCCTTGCTCAGTGGGTTAACGATCCGGCGTTGCCGTGAGCTGTGGTGTAGGTTGCAGACGCGGCTCGGATCCCACGTTGCTGTGGCTCTGGCGTAGGCCGGTGGCTACAGCTCCGATTAGACCCCTAGCCTGGGAATCTCCATATGCCGCGGAAGCGGCCCAAGAAATAGCAAAAAGACCAAAAAAAAAAA	T	3	ENSSSCG00000004149	ENSSSCT00000052552	intron_variant,feature_truncation	MODIFIER	SYMBOL=NHSL1	protein_coding	INTRON=1/7,STRAND=1,	KL2,QB1,LB1,GL1,XP1,XP4,XP3,XP6,JH1,NJ1,NJ2,NJ3,TC3,TI2,TI3,MP1,MP3,RC3	KL,QB,LB,GL,XP,JH,NJ,RC,TI,TC,MP	18	11	5	6	0
GZsv00528	1	25859431	25860278	853	INV	GGAGTTCCCGTCGTGGCGCAGTGGTTAACGAATCCGACTAGGAACCATGAGGTTGCGGGTTCGATCCCTGGCCTTGCTCAGTGGGTTAACGATCCGGCGTTGCCGTGAGCTGTGGTGTAGGTTGCAGACGCGGCTCGGATCCCACGTTGCTGTGGCTCTGGCGTAGGCCGGTGGCTACAGCTCCGATTAGACCCCTAGCCTGGGAATCTCCATATGCCGCGGAAGCGGCCCAAGAAATAGCAAAAAGACCAAAAAAAAAAAAATTTTGCTGTCACACCTCAAACTGTAAAAGTTACTGCCACAGTGTGGGTTAAGTGTTAAGGTGGAAAGGGCCTTAAATTTGTACAATAAGATGTTTTGAAAGAGACGAAATCCACGTAACTTTTATTATAGTAGGGT…	GAAGGTTAGGCAGGAAATCAGCCAGCAGAGGAGGGGGGCTGGAGCACCTGACTCAGGGACTGGGAACGGGAGGGAGTGGGAGGCGAGGGTTCTGGAGCAGTGAAAGAGCTACAGGTCTGATCGCAATTTCTGGAGTTAAAACAGAGAGAGGATGAAGTGGGGGTCAGATCGAGGGGGGTTTCGTGCTACTTAAATGATAAGGACTTCATTCCATGCGCACGGGGAGCCACAGAAGAGGGACCCCGTTAGACAGCATCCCCCCTTTACCCTCGGGGGTTATGTTCCAAGACCAAGACCTCCAGTGGGTGCCTGAAGCAGAGGATAGTACCAAATGCTATATACACTATGTCTTTTTCCCATACATACATAACTGTGAGGCACCTTAATTACAAAATAGGC…	4	ENSSSCG00000004149	ENSSSCT00000052552	intron_variant	MODIFIER	SYMBOL=NHSL1	protein_coding	INTRON=1/7,STRAND=1,	TI1,RC2	RC,TI	2	2	0	2	0
GZsv00529	1	25965961	25966167	206	DUP:TANDEM	CTATAGGGTCAGAACCTTAAAAAAAAATCAGTGACCAATAAAGATAAGTTTTCATTAAAAATCAGAATGAAAATACATAACAACACTCTTGCTGTGTTTCTGAGGCTACTACTCTTGATTACTGTTAGGAAGCTTTTGCCATGGCATTGGTGAACTTGTAAGGAACTAAAAACATTTTGATAGTTATTGGAGAATTGTTTAAAATCT	CTATAGGGTCAGAACCTTAAAAAAAAATCAGTGACCAATAAAGATAAGTTTTCATTAAAAATCAGAATGAAAATACATAACAACACTCTTGCTGTGTTTCTGAGGCTACTACTCTTGATTACTGTTAGGAAGCTTTTGCCATGGCATTGGTGAACTTGTAAGGAACTAAAAACATTTTGATAGTTATTGGAGAATTGTTTAAAATCTTATAGGGTCAGAACCTTAAAAAAAAATCAGTGACCAATAAAGATAAGTTTTCATTAAAAATCAGAATGAAAATACATAACAACACTCTTGCTGTGTTTCTGAGGCTACTACTCTTGATTACTGTTAGGAAGCTTTTGCCATGGCATTGGTGAACTTGTAAGGAACTAAAAACATTTTGATAGTTATTGGAGA…	4	ENSSSCG00000004149	ENSSSCT00000052552	intron_variant	MODIFIER	SYMBOL=NHSL1	protein_coding	INTRON=4/7,STRAND=1,	JH2,NJ2,NJ3	JH,NJ	3	2	0	2	0
GZsv00530	1	25995218	25995505	287	DEL	TAGAACTGTGAATGTTGGGAGTTCCCATCGTGGCGCAGTGGTTAACGAATCCGACTAGGAACCATGAGGTTGCGGGTTCGGTCCCTGCCCTTGCTCAGGGGGTTAACGATCCGGCGTTGCCGTGAGCTGTGGTGTAGGTTGCAGACGTGGCTCGGATCCCGCGTTGCTGTGGCTCTGGCGTAGGCCGGTGGCTACGGCTCCGATTCGACCCCTGGCCTGGGAACCTCCATATGCCGCAGGAGCGGCCCAAGAAATAGCAAAAAGATAAAAAAAAAAAAAAAAAAAAAA	T	11	ENSSSCG00000020384	ENSSSCT00000021979	downstream_gene_variant	MODIFIER	SYMBOL=SNORA70	snoRNA	DISTANCE=3710,STRAND=1,	LB1,XP3,XP6,NJ2	LB,XP,NJ	4	3	2	1	0
GZsv00531	1	26024086	26024371	285	DEL	ATTTCTTTTTTTTTGTCTTTTTGTTGTTGTTGTTGTTGCTATTTCTTGGGCCGCACCCGCGGCATATGGAGGTTCCCAGGCTAGGGGTCAAATCGGAGCTATAGCCACCGGCCTACGCCAGAGCCACAGCAACACGGGATCCGAGCCGCATCTGCAACCCACACCACAGCTCACGGCAATGCCGGATCGTCAACCCACTGAGCAAGGGCAGGGACCGAACCCGCAACCTCATGGTTCCCAGTCGGATTCGTTAACCACTGAGCCACAACGGGAACTCCCCTCTTCG	A	3	-	-	intergenic_variant	MODIFIER	-	-	-	QB3,XP1,XP4,XP5,XP3,XP6,NJ2,NJ3,TC1,TI3,RC1	QB,XP,NJ,RC,TI,TC	11	6	2	4	0
GZsv00532	1	26078234	26078534	300	DEL	ACAGGAGTCTACAATTTTTTTTTTTTTTTTGTCTTTTGTTGTTGTTGTTGTTGTTGTTGTTGCTATTTCTTGGGCTGCTCCCGCGGCATATGGAGGTTCCCAGGCTAGGGGTTGAATCGGAGCTGTAGCCACCGGCCTACGCCAGAGCCGCAGCAACGCGGGATCCGAGCCGTGTCTGCAACCTACACCACAGCTCACGGCAATGCCGGATCATTAACCCACTGAGCAAGGGCAGGGACCGAACCCGCAACCTCATGGTTCCTAGTCGGATTTGTCAACCACTGCGCCACGACGGGAACTC	A	8	ENSSSCG00000022968	ENSSSCT00000045479	intron_variant,feature_truncation	MODIFIER	SYMBOL=ARFGEF3	protein_coding	INTRON=33/33,STRAND=-1,	QB1,XP3,XP6,JH2,JH3,NJ1,TC2,TI2,TI3,RC2	QB,XP,JH,NJ,RC,TI,TC	10	7	2	5	0
GZsv00533	1	26088437	26088724	287	DEL	TAAGAATTTAAATAGGAGCTCCCGTCGTGGCACAGTGGTTAACGAATCTGACTGGGAACCATGAGGTTGCAGGTTCGGTCCCTGCCCTTGCTCCGTGGGTTAACGATCTGGCGTTGCCGTGAGCTGTGGTGTAGGTTGCAGACACGGCTCGGATCCCGCGTTGCTGTGGCTCTGGCGTAGGCCGGTGGCTACAGCTCCGATTAGACCCCTAGCCTGGGAACCTCCATATGCCACAGGAGCGGCCCAAGAAATAGCAACAATAACAACAACAACAACAACAACAAAAAA	T	6	ENSSSCG00000022968	ENSSSCT00000045479	intron_variant,feature_truncation	MODIFIER	SYMBOL=ARFGEF3	protein_coding	INTRON=31/33,STRAND=-1,	XP3,XP6,TC3	XP,TC	3	2	1	1	0
GZsv00534	1	26113164	26113438	274	DEL	CAAAAGCCTTCTAGGAGTTCCCGTCGTGGCGCAGTGGTTAGCGAATCCGACTAGGAACCATGAGGTCGCGGGTTCGGTCCCTGCCCTTGCTCAGTGGGTTAACAATCCGGCGTTGCCGTGAGCTGTGGTGTAGGTTGCAGATGCGGCTCGGATCCCGCGTTGCTGTGGCTCTGGCGTAGGACAGTGGCTGCAGCTCCGATTAGACCCCTAGCCTGGGAACCTCCATATGCCGCGGGAGTGGCCCAGAGAAATAGCAAAAAGACAAAAAAAAAAAA	C	8	ENSSSCG00000022968	ENSSSCT00000045479	intron_variant,feature_truncation	MODIFIER	SYMBOL=ARFGEF3	protein_coding	INTRON=22/33,STRAND=-1,	KL3,NJ2,TC2,TC3,TI3	KL,NJ,TI,TC	5	4	1	3	0
GZsv00535	1	26116984	26117094	110	DUP:TANDEM	TAAGTGGGCAGATTCTGCTCCAATACCTTGCGTCTTTAAGACTTTCACCCTCTGCCAACCAATCTGTGTGTGCAGGCTGGGGAGAATATTCAAAGTTCAGCTAGTTCTTTA	TAAGTGGGCAGATTCTGCTCCAATACCTTGCGTCTTTAAGACTTTCACCCTCTGCCAACCAATCTGTGTGTGCAGGCTGGGGAGAATATTCAAAGTTCAGCTAGTTCTTTATGAAGTGGGCAGATTCTGCTCCAATACCTTGCGTCTTTAAGACTTTCACCCTCTGCCAACCAATCTGTGTGTGCAGGCTGGGGAGAATATTCAAAGTTCAGCTAGTTCTTTA	8	ENSSSCG00000022968	ENSSSCT00000045479	intron_variant	MODIFIER	SYMBOL=ARFGEF3	protein_coding	INTRON=22/33,STRAND=-1,	KL2,QB1,XP3,JH1,JH3,NJ1,NJ3,MP3,RC1	KL,QB,XP,JH,NJ,RC,MP	9	7	3	4	0
GZsv00536	1	26134477	26134477	65	INS	G	GTTATCTATGAGCATATGAGAATTATTAGGAACAATTTTGGGCTTCACACCCAAACAGTACTTCAT	5	ENSSSCG00000022968	ENSSSCT00000045479	intron_variant,feature_elongation	MODIFIER	SYMBOL=ARFGEF3	protein_coding	INTRON=14/33,STRAND=-1,	KL3,QB1,QB3,LB1,XP6,NJ1	KL,QB,LB,XP,NJ	6	5	4	1	0
GZsv00537	1	26143526	26143811	285	DEL	TAGCTATGTTATCTTTTTTTTTTTTTTTTTTTTTTGTCTTTTTGCTATTTCTTTGGGCCACTCCCGCGGCATATGGAGGTTCCCAGGCTAGGGGTCGAATCGGAGCTGTAGCCACTGGCCTACGCCAGAGCCACAGCAACGCGGGATCCGAGCCGCGTCTGCAACCTACACCACAGCTCACGGCAACGCCGGATCGTTAACCCACTGAGCAAGGGCAGGGACCGAACCCGCAACCTCATGGTTCTTAGTCGGATTCGTTAACCACTGCGCCACGACGGGAACCCCC	T	5	ENSSSCG00000022968	ENSSSCT00000045479	intron_variant,feature_truncation	MODIFIER	SYMBOL=ARFGEF3	protein_coding	INTRON=12/33,STRAND=-1,	QB2,DU3,NJ2,MP3	QB,NJ,MP,DU	4	4	1	2	1
GZsv00538	1	26168284	26168574	290	DEL	TAAAAGACAGTTTAGGAGTTCCCGTCGTGGCACAGTGGTTAATGAATCTGACTAGGAACCATGAAGTTGCGGGTTCGGTCCCTGCCCTTGCTCAGTGGGTTAACGATCCGGCATTGCCGTGAGCTGTGGTGTAGGTTGCAGACGCAGCTCGGATCCCGCGTTGCTGTGGCTCTGGCGTAGGCCGGTGGCTACAGCTCCGATTCCACCCCTAGCCTGGGAACCTCCATATGCCGCGGGAGCGGCCCAAGAAATAGCAACAACAACAACAACAACAACAACAACAACAACAAA	T	3	ENSSSCG00000022968	ENSSSCT00000045479	intron_variant,feature_truncation	MODIFIER	SYMBOL=ARFGEF3	protein_coding	INTRON=7/33,STRAND=-1,	XP1,XP3	XP	2	1	1	0	0
GZsv00539	1	26184522	26184828	306	DEL	TGGCAACACCTAATTCTTTTTTTTTTTTTTTGTCTTTTGTCTTTTTTTTGTTGTTGTTGTTGTTTCTATTTCTTAGGCCGCTCCCGTGGCATATGGAGGTTCCCAGGCTAGGGGTTGAATCGGAGCTGTAGCCACTGGCCTATGCCACAGCCACAGCAACGCGGGATCCGAGCCGAGTCTGCAACCTACACCACAGCTCACGGCAACGCCGGATCGTTAACCCACTGAGCAAGGGCAGGGACCGAACCCGCAACCTCATGGTTCCTAGTCGGATTCGTTAACCACTGCGCCACGACGGGAACTCCCC	T	8	ENSSSCG00000022968	ENSSSCT00000045479	intron_variant,feature_truncation	MODIFIER	SYMBOL=ARFGEF3	protein_coding	INTRON=5/33,STRAND=-1,	KL3,QB3,XP2,XP3	KL,QB,XP	4	3	3	0	0
GZsv00540	1	26204566	26204634	68	DEL	GAGAAAGAGACTTTCTAAAAAAAAAATAAAAATAAAAAATAAATAAAAAAATAAAATAAAAAAAAAAAA	G	6	ENSSSCG00000022968	ENSSSCT00000045479	intron_variant,feature_truncation	MODIFIER	SYMBOL=ARFGEF3	protein_coding	INTRON=4/33,STRAND=-1,	KL1,XP5,XP2,XP3,XP6,JH3,TC2,TI2,MP3	KL,XP,JH,TI,TC,MP	9	6	2	4	0
GZsv00541	1	26227262	26227565	303	DEL	AAAAAGAAAAAAGTGGGAGTTCCCGTCGTGGCGCAATGGTTAACGAATCCGACTAGGAACCATGAGGTCTCGGGTTCGGTCCCTGCCCTTGCTCAGTGGGTTAACGATCCGGCGTTGCCGTGAGCTGTGGTGTAGGTTGCAGACGCGGCTCGGATCCTGCGTTGCTGTGGCTGTGGCGTAGGCCGGTGGCTACAGCTCCGATTCAACCCCTAGCCTGGGAACCTCCATATGCCGCGGAAGCGGCCCAAGAGATAGCAACAACAACAACAAAAAGACAAAAAGACAAAAAAAAAAATAAATAAAT	A	3	ENSSSCG00000022968	ENSSSCT00000045479	intron_variant,feature_truncation	MODIFIER	SYMBOL=ARFGEF3	protein_coding	INTRON=2/33,STRAND=-1,	KL1,KL3,QB3,LB1,XP1,XP4,XP5,XP3,XP6,TI3,MP3	KL,QB,LB,XP,TI,MP	11	6	4	2	0
GZsv00542	1	26240210	26240513	303	DEL	CAAAACAGGACAGACGGCAGTTCCCGTCGTGGCGCAGTGGTTAACGAATCCGACTAGGAACCATGAGGTTGCGGGTTCGGTCCCTGCCCTTGCTCAGCGGGTTAACGATCCGGCGTTGCCGTGAGCTGTGGTGTAGGTTGCAGATGCGGCTCGGATCCCGCGTTGCTGTGGCTCTGGCGTAGGCCGGTGGCTACAGCTCCGATTCGACCCCTAGCCTGGGAACCTCCATATGCCGCGGGAGCGGCCCAAGAAATAGCAACAACAACAACAACAAAAAAAAAAGACAAAAGACAAAAAAAAAATA	C	6	ENSSSCG00000022968	ENSSSCT00000045479	intron_variant,feature_truncation	MODIFIER	SYMBOL=ARFGEF3	protein_coding	INTRON=2/33,STRAND=-1,	XP3,XP6,LW4	XP,LW	3	2	1	0	1
GZsv00543	1	26247344	26247491	147	DUP:TANDEM	TGCATTTCTCTCATGATGGTGGAGGCGGGGAGGGGAAAGGGTGAGCTGAGGAAATGGGGAAATGGGATTCATTCTCTCAGGGCTGCTGCCAGTGGCTACAGAGTTCGAGAGAAGGTGTCCAACCAAGAGGCCAGAGAGAGCATAAATC	TGCATTTCTCTCATGATGGTGGAGGCGGGGAGGGGAAAGGGTGAGCTGAGGAAATGGGGAAATGGGATTCATTCTCTCAGGGCTGCTGCCAGTGGCTACAGAGTTCGAGAGAAGGTGTCCAACCAAGAGGCCAGAGAGAGCATAAATCGCATTTCTCTCATGATGGTGGAGGCGGGGAGGGGAAAGGGTGAGCTGAGGAAATGGGGAAATGGGATTCATTCTCTCAGGGCTGCTGCCAGTGGCTACAGAGTTCGAGAGAAGGTGTCCAACCAAGAGGCCAGAGAGAGCATAAATC	4	ENSSSCG00000022968	ENSSSCT00000045479	intron_variant	MODIFIER	SYMBOL=ARFGEF3	protein_coding	INTRON=2/33,STRAND=-1,	LW5,JH3	JH,LW	2	2	0	1	1
GZsv00544	1	26331118	26333217	2099	DEL	CTAGGCAGAATTTTCTTGAAGAAGACACATTCCGAGGCTGGAGAAAAATCAAAGCAATCTTCCCCAGATTTCATCAAACTCCCTTGGACTTGTTTTTACTTTCCCTCTGGCTCCATAGCAGGCTCTTATTTTGTTTCCATATCCACCTGGGTGCAGAACTAAGCAGCTTTTGATGTTTCTGCAAGATCTCGAAGCGTACAAAGAACATAACAACGTCCATGACCTTCACCGAAGATTTGAAAGACAGCTGGGGATGTGGTCACTGGAAGAGCTTTCGTCTTATCCATTTATCCTTCCCCATCCTCTCTCTCCTGGATTCTCCCTAAAGATCCAAATTATTTCAGTCATCCAGAGTTGTCTGCCCTTTTCCCTGAAGCCCTGACACTAGCTCACCAGCTC…	C	3	-	-	intergenic_variant	MODIFIER	-	-	-	LB3,GL2,GL3,XP5,BK2,MP2	LB,GL,XP,MP,BK	6	5	3	1	1
GZsv00545	1	26372306	26372441	135	DEL	AGTAATGTCCTACTGTATTGCACAGGGAGCTATATTCAATATCCTCTAATAAACCATAGTGGAAAAGAATATGAAAAAGTATATATATATATTAATCTGATTCATTTTGCTGTGCATCAAAAACTAATAGAACACT	A	9	-	-	intergenic_variant	MODIFIER	-	-	-	LB2,GL3	LB,GL	2	2	2	0	0
GZsv00546	1	26378849	26379132	283	DEL	GAAAGAAATTCCTCTTTTTTTTTTTTTTCTTTTTGGTCTTTTTTGCTATTTCTTGGGCCGCTTCTGCGGCATATGGAGATTCCCAGGCTAGGGGTCCAATCGGAGCTGTAGCCACTGGCCTACGCCAGAGCCACAGCAACGTGGGATCCAAGCCGCATCTGCAACCTACACCACAGCTCACGGTAACGCCGGATCGTTAACCCACTGAGCAAGGGCAGGGACCGAACCCGCAACCTCATGGTTCCTAGTCGGATTCGTTAACCACTGCGCCATGACGGGAACTC	G	7	-	-	intergenic_variant	MODIFIER	-	-	-	KL2,LB1,XP4,XP3,XP6,DU3,TC3,MP3	KL,LB,XP,TC,MP,DU	8	6	3	2	1
GZsv00547	1	26392673	26392965	292	DEL	CAAACATGTATTTCTTTTTTTTTTTTTTTTTTTTTTTTTTTTGTCTTTTTGCTATTTCTTTGGGCCGCTCCCGCGGCATATGGAGGTTCCCCGGCTAGGGGTCTAATCGGAGCTGTAGCCACCGGCCTCCGCCAAAGCCACAGCAATGCGGGATCCGAGCCGCATCTGCAACCTACACCACAGCTCACAGCAACGCTGGATCATTAACCCACTGAGCAAGGGCAGGGACCGAACCCACAACCTCATGGTTCCTAGTCGGATTCGTTAACCACTGCGCCACGACGGGAACTCCA	C	5	-	-	intergenic_variant	MODIFIER	-	-	-	KL2,QB3,GL1,XP4,XP5,XP2,XP6,TI2,RC1	KL,QB,GL,XP,RC,TI	9	6	4	2	0
GZsv00548	1	26406212	26406592	380	DEL	CCCTTTGGTAATCATAAGTTTTGGATATGATTTCTTTTGAGGCATATACCTTAAAATCTCTTAAGACCTAAGGAGAAAGAGGGTCTTATTTTGAGTCACTGTAAACACTTGATTTAAGTTTGATTTCAGGACGTCAAGACTAGCCCACAGAGAAAGTATGAGTATTTGAAAGACCTGGAAAAATGCTTAAGAAAACCCCTTCATGTATTAAATATTCCCAGCTGGAGATAGGAGATCATGAATTCAGATTCATTTCTTGTGATTAAAACTGTGCTTTCCAAGACTGTTTTCTTCAGTACAAATGTCTTTGGGTACGAGTGAGGGATGCCAAGCACTCAGCTTCAAAATGTGCCACCTGGTCCCATCCAGGCTCTGCCACTT	C	4	-	-	intergenic_variant	MODIFIER	-	-	-	QB1,QB3,XP4,XP6,NJ2,MP3,RC2	QB,XP,NJ,RC,MP	7	5	2	3	0
GZsv00549	1	26641281	26641522	241	DEL	AAAATAATTGTTGGAGTTCCCATCGTGGCTCAGCGGAAACGAATCCGACTAGGAACCTGAGGTTGTGGGTTCGATCCCTGGCCTCACTCTGTGTGTTAAGGATTTGGTATTGCTGTGGCTGTGACAAAGGCCGGCAGCTGTAGCTCCTATTTGACCCCTAGCCTGGGACTCTCCATATGCCGCGGGTGCAGCCCTAAAAAGCAAAAATAAATAAGTATAAATACAAAAATAAATAAATAAAT	A	6	-	-	intergenic_variant	MODIFIER	-	-	-	XP3,RC2	XP,RC	2	2	1	1	0
GZsv00550	1	26713568	26713927	359	DUP:TANDEM	GCAATACAACTTTATGATAGAGACCATTATTTTTTCTACATTAAAGATAAGAAAAAAGGGGGCAGAGGAGTTCCCATTGTCGCTTAGTGGGTTTAAAACCCAATACATTGTCCGTGAAGATATTCGTTCAATCCCTGGCCTTGCTCAGTGGGTTAAGGATCCAGCGTTGCTGCAAGCTGCAGTGTAGGTCACAGATGTGGCTCGGATCTGGCATTTTTGTGGCTGCACTGTAGACCTGCAGCTGTGGCTCTGATTCAGCTCCTAGCCTGGGAACTTCCATGTGCTGCAGGTGCAGCTGTAAAAAATAAAAATAAAAATAAAATAAAATAAAATAAAGATAAGAATACTGAGATTTTGAGA	GCAATACAACTTTATGATAGAGACCATTATTTTTTCTACATTAAAGATAAGAAAAAAGGGGGCAGAGGAGTTCCCATTGTCGCTTAGTGGGTTTAAAACCCAATACATTGTCCGTGAAGATATTCGTTCAATCCCTGGCCTTGCTCAGTGGGTTAAGGATCCAGCGTTGCTGCAAGCTGCAGTGTAGGTCACAGATGTGGCTCGGATCTGGCATTTTTGTGGCTGCACTGTAGACCTGCAGCTGTGGCTCTGATTCAGCTCCTAGCCTGGGAACTTCCATGTGCTGCAGGTGCAGCTGTAAAAAATAAAAATAAAAATAAAATAAAATAAAATAAAGATAAGAATACTGAGATTTTGAGACAATACAACTTTATGATAGAGACCATTATTTTTTCTACA…	15	-	-	intergenic_variant	MODIFIER	-	-	-	LB1,LW5,NJ2,NJ3	LB,NJ,LW	4	3	1	1	1
GZsv00551	1	26845134	26845434	300	DEL	GGGAGTTCCCGTCGTGGCGCAGTGGTTAACGAATCCGACTAGGAACCATGAGGTTGCCGGTTTGGTCCCTGCCCTTGCTCAGTGGTTAAGGATCCGGCGTTGCCCTGAGCTGTGGTGTAGGTTGCAGACGCGGCTCGGATCCCGCGTTGCTGTGGCTCTGGCGTAGGCCGGTGGCTACAGCCCCGATTCGACCCCTAGCCTGGGAACCTCCATATGCCGTGGGAGCGGCCCAAGAAATAGCAACAACAACAACAACAACAACAACAACAACAAAAGACAAAAAAAAAAAAAATCCCAACAA	G	5	-	-	intergenic_variant	MODIFIER	-	-	-	XP3,XP6,JH1,JH3,TC3,TI1,TI3,MP1	XP,JH,TI,TC,MP	8	5	1	4	0
GZsv00552	1	26891766	26892013	247	DEL	AGGGAGACTGCCACGTCTTATTTTTAAAAAAGAGTTGATCTTGATTCAGAGGTTAAAAGAGCCGTAGGGGTTTAGCTTCCGCTGACCTCAGAAAAGAAGCCATTAAATATCCTGCTATCATCCTATTCAGTATCCGTAGCCTCCTTGTCATCAGGGTTTTTAAGAATACAAACAAAAGACACAAAATCTAGCTCTCTTTTTATTTCAAGGAGCTTTTCAATGGCACGCCAAGTTCTTCTCCTGATCTT	A	7	-	-	intergenic_variant	MODIFIER	-	-	-	KL2,QB1,QB3,GL1,XP1,XP4,XP5,XP2,XP3,XP6,DU3,JH1,JH3,NJ3,TC1,RC1,RC2,RC3	KL,QB,GL,XP,JH,NJ,RC,TC,DU	18	9	4	4	1
GZsv00553	1	26976491	26977437	946	DEL	AATAGATGCAAACTATAGCCTTTGGAATGGATCAACTATGGGATCCTGCTGTAGGAACCATGTCTGGTCACTTGTGATAGAGCATGATAATGTGAGAAAAAAGAATGTATACGTGTATGTGTGACTGGGTCACCTTGCTGTGCAGCAGAACATTGACAAAACACTGTCATGCCATTAATCAGCTATAATGGAAAAAATTAAAATCATTATAAATAAAAAATTAAATAAAATTATATAAATAAAAAATAAAAATAAACCTATACATTAGAATATTAAAAAAAAAAAAGAAACTTTCTGCCCAAGTAAAATGCATGGGCTCTGTTGCCAAAGATTTTGTATCAAGAAAATTTGTCTCATATTAAAAAATTAGGTCATTAACAAAGATATTTTTAAGTAAAT…	A	10	-	-	intergenic_variant	MODIFIER	-	-	-	GL1,XP5,XP6,NJ2,NJ3,RC2	GL,XP,NJ,RC	6	4	2	2	0
GZsv00554	1	26994202	26994498	296	DEL	GAACACAACACAGGAGTTCCCGTCGTGGCGCAGTGGTTAACGAATCCGACTAGGAACCATGAGGTTGCGGATTCGGTCCCTGCCCTTGCTCAGTGGGTTAACGATCCGGCGTTGCCCTGAGCTGCGGTGTAGGTTGCAGATGCGGCTCAGATCCCGCGTTGCTGTGGCTCTGGCGTAGGCCGGTGGCTACAGCTCCGATTCGACCCCTAGCCTGGGAACCTCCATATGCCGCGGGAGCGGCCCAAGAAATAGCAAAAAGACAAAAAAAAAACAAAAAACAAAAAAAACAAAAAAAAA	G	4	-	-	intergenic_variant	MODIFIER	-	-	-	QB3,LB3,XP4,RC3	QB,LB,XP,RC	4	4	3	1	0
GZsv00555	1	27007907	27008223	316	DEL	CAGAAATTAGTGAAATATAGGAGTTCCCGTCGTGGCGCAGTGGTTAACGAATCCAACTAGGAACCATGAGGTTGCGGGTTCGATCCCTGGCCTTGCTCGGTGGGTTAAGGATCCGGCGTTGCCGTGAGCTGTGGTGTAGGTTGCAGACACGGCTCGGGTCCCGCGTTGCTGTGGCTCTGGTGTAGGCCGGTGGCTACAGCTCCAATTCGACCCCTAGCCTGGGAACCTCCATATGCCGTGGGAGCGGCCCAAGAAATAGCAACAACAACAACAACAAAAGAAAAAAAAAAAAAAGGACAAAAGACCAAAAAAACAAA	C	16	-	-	intergenic_variant	MODIFIER	-	-	-	XP3,XP6,TI2	XP,TI	3	2	1	1	0
GZsv00556	1	27042781	27043101	320	DEL	CAGAAAAGTGACTGAAGAGAGGAGTTCCCGTCGTGGCGCAGTGGTTAACGAATCCGACTAGGAACCATGAGGTTGCGGGTTCGATCCCTGGCCTTGCTCAGTGGGTTAACGATCTGGCGTTGCCATGAGCTGTGGTGTAGGTCACAGACGCGGCTCAGATCCTGCGTTGCTGTGGCTCTGGCGTAGGCCGGTGGCTACAGCTCCGATGAGACCCCTAGCCTGGGAACCTCCATATGCCGCGGGAGCGGCCCAAGAAATAGCAACAACAACAACAAAAGACAAAAGACAAAAAGACAAAAAAAAAAAAAAAAAAAGAAAAAA	C	9	ENSSSCG00000004156	ENSSSCT00000004594	intron_variant,feature_truncation	MODIFIER	SYMBOL=IFNGR1	protein_coding	INTRON=1/6,STRAND=1,	XP3,JH2,NJ2,TC2,TC3,MP3,RC1,RC2,RC3	XP,JH,NJ,RC,TC,MP	9	6	1	5	0
GZsv00557	1	27141708	27141880	172	DEL	CTTGCTCAGCAGGTTAAGGATCCAGCATTGCCGTGAGCTGTGGTGTAGATCACAGACGAGGCTTGGATCCCGTCTTGCTGTGGCTGTGGTGTAGGCCAGCAGCTACAGCTCTGATTCGACCCCTAGCCTGGGAACTTCCATACGCCATGGATATGGCCCTAAAAGATAAAAAA	C	3	ENSSSCG00000004157	ENSSSCT00000004596	intron_variant,feature_truncation	MODIFIER	SYMBOL=IL20RA	protein_coding	INTRON=1/6,STRAND=1,	XP1,XP2,XP3,XP6,MP2	XP,MP	5	2	1	1	0
GZsv00558	1	27184255	27184534	279	DEL	TTTTAGTCCATTCTTTTTTTTTTTTTTTTTGTCTTTTTGCTATTTCTTGGGCCGCTCCCGCGGTATATGGAGTTTTCCCAGGCTAGGGGTCTAATCGTAGCTGTAGCTGCCAGCCTATGCCAGAGCCACAGCAACGCGGGATCCGAGCTGCATCTGCAACCTACACCACAGCTCATGGCAACGCCGGATCGTTAACCCACTGAGCAAGGGCAGGGATCGAACCCGCAACCTCATGGTTCCTAGTCGGATTCGTTAACCACTGCGCCACGACGGGAACTCC	T	10	-	-	intergenic_variant	MODIFIER	-	-	-	XP5,XP3,XP6	XP	3	1	1	0	0
GZsv00559	1	27187593	27187657	64	DEL	TATAAATAAAATAAATAAAGTTCTTAAATAACTAAAGTTCTTTATTTATTTTATAAATAAAATAA	T	6	-	-	intergenic_variant	MODIFIER	-	-	-	QB3,GL2,XP2,XP3,XP6,DU3,DU4,JH1,TC3,TI1,RC1	QB,GL,XP,JH,RC,TI,TC,DU	11	8	3	4	1
GZsv00560	1	27236717	27236982	265	DEL	CAAAGATGTGGCTCCGGAGTTCCCGTCGTGGCGCAGTGGTTGACGAATCCGACTAGGAACCATGAGGTTGTGGGTTCGGTCCCTGCCCTTGCTCAGTGGGTTAACGATCCGGCGTTGCCGTGAGCTGTGGTTTAGGTTGCAGACACGGCTCGGATCCTGCGTTGCTGTGGCTCTGGTGTAGGCCAGTGGCTATGGCTCCGATTCAACCCCTAGCCTGGGAACCTCCATATGCCGCAGGGGCGGCCCAAGAAATAGCAAAAAAAAAA	C	5	-	-	intergenic_variant	MODIFIER	-	-	-	QB1,QB3,LB1,LB2,LB3,GL1,GL3,XP1,XP4,XP5,XP2,XP3,XP6,DU4,TC2,TC3,MP3	QB,LB,GL,XP,TC,MP,DU	17	7	4	2	1
GZsv00561	1	27291452	27291767	315	DEL	AAAGTAAATAACAAAAAGAGGAGTTCCCGTCGTGGCGCAGTGGTTAACGAATCCGACTAGGAACCATGAGGTCGCGGGTTCCGTCCCTGCCCTTGCTCAGTGGGTTAACGATCCGGCCTTGCCGTGAGCTGTGGTGTAGGTTGCAGACGCGGCTCGGATCCCGCGTTGCTGTGGCTCTGGCGTAGGCCGGTAGCTACAGCTCCGATTCGACCCCTAGCCTGGGAACCTCCATATGCCGCGGGAGCGGCCCAAGAAATGGCAACAACAACAACAACAAAAGACAAAAGACAAAAAAAAAAAAAAAAAATGAATAAAT	A	4	ENSSSCG00000004160	ENSSSCT00000047196	intron_variant,feature_truncation	MODIFIER	SYMBOL=PEX7	protein_coding	INTRON=8/9,STRAND=-1,	KL1,QB1,QB3,GL1,XP1,XP4,XP5,XP2,XP3,XP6,LW4,LW5,JH1,NJ1,TI1,TI2,TI3,MP1,MP2	KL,QB,GL,XP,JH,NJ,TI,MP,LW	19	9	4	4	1
GZsv00562	1	27305076	27305198	122	DEL	TAAATGTGGAATCTGGGGGAAAAATGTAATTGTAATGTATACATGTAAGGATAACCTGACACCCTTGCTGTACAGTGGGAAAATAAAAAAAAATAAAAAAAAAAGAATACACATCAAAAAAAA	T	4	ENSSSCG00000004160	ENSSSCT00000047196	intron_variant,feature_truncation	MODIFIER	SYMBOL=PEX7	protein_coding	INTRON=8/9,STRAND=-1,	GL1,GL2,XP5,XP2,XP3,XP6,JH1,NJ2,TC2,TC3,TI1,TI2,TI3,MP3	GL,XP,JH,NJ,TI,TC,MP	14	7	2	5	0
GZsv00563	1	27318208	27318491	283	DEL	ACTGATTCCTGATTTCTTTTTTTTTTTTTTTTTTTGTCTTTTTGCTATTTCTTTGGGCCGCTTCCACGGCATATGGAGGTTCCCAGGCTAGGGGTCTAATCGGAGCTGTAGCCGCCAGTCTACACCAGAGCCACAGCAACACAGGATCTGAGCCGTGTCTGCAACCTACACCACAGCTCACGGCAATGCTGGATCGTTAACCCACTGAGCAAGGGCAGGGATCGAACCCGCAACCTCATGGTTCCTAGTCGGATTCGTTAACCACTGCGCCACGATGGGAACTC	A	16	ENSSSCG00000004160	ENSSSCT00000047196	intron_variant,feature_truncation	MODIFIER	SYMBOL=PEX7	protein_coding	INTRON=5/9,STRAND=-1,	KL2,QB1,QB3,LB1,LB2,LB3,GL1,XP1,XP4,XP5,XP3,XP6,LW5,DU4,JH2,JH3,NJ2,NJ3,TC1,TC2,TC3,TI1,TI3,MP1,RC1,RC3	KL,QB,LB,GL,XP,JH,NJ,RC,TI,TC,MP,DU,LW	26	13	5	6	2
GZsv00564	1	27358733	27358806	73	DUP:TANDEM	AGGCTACCTGACAGATATCTCTTCTCTTAAGTGGATATAGCTGGGTGAAGCTTCTAGGAAAGCTATTTTAAAAG	AGGCTACCTGACAGATATCTCTTCTCTTAAGTGGATATAGCTGGGTGAAGCTTCTAGGAAAGCTATTTTAAAAGGGCTACCTGACAGATATCTCTTCTCTTAAGTGGATATAGCTGGGTGAAGCTTCTAGGAAAGCTATTTTAAAAG	3	ENSSSCG00000004160	ENSSSCT00000004599	intron_variant	MODIFIER	SYMBOL=PEX7	protein_coding	INTRON=1/9,STRAND=-1,	LW4,TC3,MP3	TC,MP,LW	3	3	0	2	1
GZsv00565	1	27358734	27358734	73	INS	G	GGCTACCTGACAGATCTCTCTTCTCTTAAGTGGATATAGCTGGGTGAAGCCTCTAGGAAAGCTATTTTAAAAGA	5	ENSSSCG00000004160	ENSSSCT00000004599	intron_variant,feature_elongation	MODIFIER	SYMBOL=PEX7	protein_coding	INTRON=1/9,STRAND=-1,	KL2,XP5,JH1,TC2	KL,XP,JH,TC	4	4	2	2	0
GZsv00566	1	27487873	27489821	1948	DEL	AGAAAGCATGGGGGTTTTTTTTTTATAATTTTTTTTATTTTCCCACTGTACAGCAAGGGGGTCAGGTTATCCTTACATGTATACATTACAATTACATTTTTCCCCCACCCTTTCTTCCATTGCAACATGAGTATCTAGACAAAGTTCTCAATGCTACTCAGCAGGATCTCCTTGTAAATCTATTCTAAGTTGTGTCTGATAAGCCCAAGCTCCCGATCCCTCCCACTCCCTCCCCCTCCCATCAGGAAACCACAAGTCTCTTCTCCAAGTCCATGATTTTCTTTTCTGAGGAGATGTTCATTTGTGCTGGATATTAGATTCCAGTTATAAGTGATATCATATGGTATTTGTCTTTGTCTTTCTGGCTCATTTCACTCAGGATGAGATTCTCTAGTTCCA…	A	8	ENSSSCG00000026041	ENSSSCT00000063024	intron_variant,feature_truncation	MODIFIER	SYMBOL=MAP3K5	protein_coding	INTRON=8/30,STRAND=1,	KL1,XP1,LW4,LW5,DU1,DU2,DU3,TI1	KL,XP,TI,DU,LW	8	5	2	1	2
GZsv00567	1	27501753	27504575	2822	DEL	AACTGTGATTAATGTAACTTTGTAAAGGAAATATACTTCAATTTTTTACAAGAGCTCACTCATAATACATCTTGAACAAGCATTTGAAAACATATGAAGTTGAATTTCTAATTTTGGAAATTTCAAAACATACACAGATTAAAAATGTGAGTTGATAATGAAATTTTAGCTCCTATAAGAGCTAATTTTTAGGCGTCTAAAATACTATGTGCGAAATTGCACATTCTTAATAACTAAAAGGCAGTTAAAACTCACTAATTTAGATTCTACTCAATAATAAATTATGTTGATTAACATAGGTTGATCTAGGGGGAGTTCCTGTCATGGTGAAGCGGAAACGAATCTGACTAGGAACCATGAGGTTGCGGGTTGGATCCCTGGCCTCCCTCATTGGGTTAA…	A	10	ENSSSCG00000026041	ENSSSCT00000063024	intron_variant,feature_truncation	MODIFIER	SYMBOL=MAP3K5	protein_coding	INTRON=9/30,STRAND=1,	QB2,DU1,DU2,DU3,DU4	QB,DU	5	2	1	0	1
GZsv00568	1	27560300	27560606	306	DEL	TAAGAAATAAGAATGAGGGAGTTCCCGTCGTGGCGCAGTGGTTAACAAATCCGACTAGGAACCATGAGGTTGCGGGTTCGGTCCCTGCCCTTGCTCAGTGGGGTAAGGAGCTGGCGTTGCCGTGAGCTGTGGTGTAGGTTGCAGATGTGGCTCGGATCCTGCGTTGCTGTGCCTCTGGCGTAGGCCGGTGGCTACAGCTCCGATTCAACCCCTAGCCTGGGAACCTCCATATGCCGCAGGAGCGGCCCAAGAAATAGCAACAACAACAACAACAACAAGAGACAAAAAGACAAAAAAAAAAAAAAAA	T	3	ENSSSCG00000026041	ENSSSCT00000063024	intron_variant,feature_truncation	MODIFIER	SYMBOL=MAP3K5	protein_coding	INTRON=19/30,STRAND=1,	XP6,TC2	XP,TC	2	2	1	1	0
GZsv00569	1	27581745	27582051	306	DEL	CCCCAAAGATTTTTTTTTTTTTTTTGTCTTTTTGTCTTTTTGTTGTTGTTGTTGTTGTTGTTGTTGTTGCTATTTCTTGGGCCGCTCCCGCGGCATATGGAGGTTCCCAGGCTAGGGGTTGAATCGGAGCTGTAGCCACCGGCCTACGCCAGAGCCACGGCAACACGGGATCCGAGCCGCGTCTGCAACCTACACCACAGCTCACGGCAACGCCGGATCGTTAACCCACTGAGCAAGGGCAGGGACTGAACCCGCAACCTCATGGTTCCTAGTCGGATTCGTTAACCACTGCGCCACGACGGAAACT	C	7	ENSSSCG00000026041	ENSSSCT00000063024	intron_variant,feature_truncation	MODIFIER	SYMBOL=MAP3K5	protein_coding	INTRON=26/30,STRAND=1,	LB2,GL1,XP4,XP3,XP6,JH1,NJ2,MP1,MP2,MP3	LB,GL,XP,JH,NJ,MP	10	6	3	3	0
GZsv00570	1	27584917	27585184	267	DEL	ACTTTTTCTTTTTCTTTTTTTTTTTTTGTCTTTCTGCTATTTCTTGGGCTGCTCCCGCGGCATATGGAGGTTCCCAGGCTAGGGGTCTAATCGGAGCTGTAGCCACAGCAACTCGGGATCCGAGCCGCGTCTGCAACCTACACCACAGCTCACGGCAACGCCGGATCCTTAACCCACTGAGCAAGGGCAGGGACCGAACCCGCAACCTCATGGTTCCTAGTCGGATTCGTTAACCACTGCGCCATGACGAGAACTCCTCATTTGCATG	A	4	ENSSSCG00000026041	ENSSSCT00000063024	intron_variant,feature_truncation	MODIFIER	SYMBOL=MAP3K5	protein_coding	INTRON=26/30,STRAND=1,	XP6,JH3,TC2,TC3,TI3,MP3	XP,JH,TI,TC,MP	6	5	1	4	0
GZsv00571	1	27611541	27611844	303	DEL	GACCCTCTGGAGTTCCCGTCGTGGCGCAGTGGTTAACGAATCCGACTAGGAACCATGAGGTTGCGGGTTCGGTCCCTGCCCTTGCTCAGTGGGTTAATGATCCGGCGTTGCCGTGAGCTGTGGTGTAGGTTGCAGACGCGGCTCGGATCCCGCGTTGCTGTGGCTCTGGCGTAGGCCGGTGGCTACAGCTCCGATTCAACCCCTGGCCTGGGAACCTCCATATGCCGCGGGAGCGGCCCAAGAAATAGCAACAACAACAATAACAAGAACAACAAAAAAGACAAAAAAAAAAACAAAAACAAAA	G	4	ENSSSCG00000039049	ENSSSCT00000046954	intron_variant,feature_truncation	MODIFIER	SYMBOL=MAP7	protein_coding	INTRON=1/17,STRAND=1,	KL2,QB1,QB3,GL3,XP5,XP2,XP3,XP6,TC3,MP3	KL,QB,GL,XP,TC,MP	10	6	4	2	0
GZsv00572	1	27672946	27673271	325	DEL	TTAATTTCTTTTTTTTTTTTTTTTTTTTTTTTTTTTTGTCTTTTTTTTTTTTGTCTTTGTTGTTGTTGTTGTTGTTGTTATTGTTGCTATTTCTTGGGCCGCTCCCGCGGCATATGGAGGTTCCCAGGCTAGGGGTCGAATCGGAGCTGTAGCCACCAGCCTACGCCAGAGCCACAGCAACGCGGGATCCGAGCCGCGTCTGCAACCTACACCACAGCTCACGGCAACGCCGGATCATTAACCCACTGAGCAAGGGCAGGGACCGAACCCGCAACCTCATGGTTCCTAGTCGGATTCGTTAACCACTGCGCCACGACGGGAACTCC	T	21	ENSSSCG00000039049	ENSSSCT00000065529	intron_variant,feature_truncation	MODIFIER	SYMBOL=MAP7	protein_coding	INTRON=1/17,STRAND=1,	QB1,QB2,QB3,LB3,GL1,GL2,GL3,XP1,XP5,XP3,XP6,HP1,LA1,LA2,LA3,LW1,LW2,LW3,LW4,LW5,NJ1,NJ2,TC3,TI3,MP1,MP2,MP3,RC1,RC3	QB,LB,GL,XP,NJ,RC,TI,TC,MP,LW,LA,HP	29	12	4	5	3
GZsv00573	1	27682439	27682730	291	DEL	AAGCAAGTGATTTCTTTTTCTTTTTTTTTTTTTTTTTTTTTGGTCTTTTTGCTATTTCTTTGGGCCGCTCCTGCGGCATATGGAGGTTCCCAGGCTAGGGGTCGAATCGGAGCTGTAGCCACCTGCCTACGCCAGAGCCACAGCTACGTGGGATCCGAGCCGCGTCTGCAACCTACACCACAGCTCAGGGCAACGCCGGATCGTTAACCCACTGAGCAGGGGCAGGGACCGAACCCGCAACCTTGTGGTTCCTAGTCGGATTCGTTAACCACTGCGCCACGACGGGAACTCC	A	5	ENSSSCG00000039049	ENSSSCT00000065529	intron_variant,feature_truncation	MODIFIER	SYMBOL=MAP7	protein_coding	INTRON=1/17,STRAND=1,	KL3,QB2,LB3,GL3,XP5,BK1,TC3	KL,QB,LB,GL,XP,TC,BK	7	7	5	1	1
GZsv00574	1	27772594	27772873	279	DEL	CGCAGATCTAATGGAGGTCTTCTCAAAGGATGCCTGCTACCAACTTTGTAAATGTTGGCTCTTAAGTTATTGATCTCTTTGAACCTCTGGCAGTTTTACTGAATTTGTGCCAGGCTGTGAAATAAGACTTATTTGGAATTGTTTTTCTCTCATAATCAAGCTGAAATTATAAACTACCACAAAGATCCCTGAAATTGTGACCTGTGTAAGGTTTACAAGGCTTAAAGTAAATCTGGCCCAGATTTTAGAGTCAGTCATCGATATTGTGGGCTTATGCTAG	C	16	ENSSSCG00000039049	ENSSSCT00000065529	intron_variant,feature_truncation	MODIFIER	SYMBOL=MAP7	protein_coding	INTRON=15/17,STRAND=1,	KL2,KL3,QB1,QB3,LB3,XP1,XP4,XP5,XP2,XP3,XP6,NJ1,TC2,TC3,MP1,MP2,RC1,RC2	KL,QB,LB,XP,NJ,RC,TC,MP	18	8	4	4	0
GZsv00575	1	27774770	27775081	311	DEL	TAAGAATCTGACATCGGGAGTTCCCGTCGTGGCGCAGTGGTTAACGAATCCGACTAGGAACCATGAGGTTGCGGGTTCGGTCCCTGCCCTTGCTCAGTGGGTTAACGATCCGGCGTTGCCGTGAGCTGTGGTGTAGGTTGCAGACGCGGCTCGGATCCCGCGTTGCTGTGGCTCTGGCGTAGGCCGGTAGCTACAGCTCCGATTCAACCCCTAGCCTGGGAACCTCCATATGCCGCGGGAGCGGCCCAAGAAATAGCAACAACAACAACAAAAAAAAGAAGACAAAAAGACAAAAAAAAAAAAAAAAAAAAG	T	11	ENSSSCG00000039049	ENSSSCT00000065529	intron_variant,feature_truncation	MODIFIER	SYMBOL=MAP7	protein_coding	INTRON=16/17,STRAND=1,	KL2,QB1,QB2,QB3,LB1,GL2,XP4,XP5,XP2,XP6,JH1,JH2,TC2,TC3,TI1,MP1,MP2,MP3,RC2	KL,QB,LB,GL,XP,JH,RC,TI,TC,MP	19	10	5	5	0
GZsv00576	1	27798416	27798478	62	DEL	AATATAATAGGCCCTTGCTGTACAGTGGGAAAATAATAATAAAAAATATATATATATATATAT	A	3	-	-	intergenic_variant	MODIFIER	-	-	-	KL1,KL2,QB2,QB3,LB1,LB2,GL2,XP2,XP6,NJ2,TC3,MP2,RC1,RC2	KL,QB,LB,GL,XP,NJ,RC,TC,MP	14	9	5	4	0
GZsv00577	1	27808138	27809702	1564	DEL	ACATGCAAGAGAATGAAATTAGAACATTTTCTAACACTATACACAAAAATAAACTCAAAACAGATTAAAGACCTAAATGTAAGACCAGATACTATAAAACCCTAAAGGAAAACATAGGAAGAATGCTCTTTGACATAAATCATAGCAACATCTTGTTTTATCTACCTCCCAGAATGATGATAATAAAGACAAAAATAAACCAATGGGACCTAATTAAACTCAAAAGTTTCTGCACAGCAAAGGAAATCATTAAAAGAATGAAATGACATGGAGTTCCCATTGTGGCTCAGTGGTTAACGAACCTGACTAATATCCATGAGGACACAGGTTCAATCCCTGGGCTTGCTCAGTGGGTTAAGGAGCTGGCATAGCCTTTAGCTGTGGTGTAGGTTGCAGACA…	A	7	-	-	intergenic_variant	MODIFIER	-	-	-	MP1,RC1,RC3	RC,MP	3	2	0	2	0
GZsv00578	1	27829512	27829747	235	DEL	GGAACACCGAGTCCGTCGTGGCAGTGGTACGAATCCGACTAGAACAAGGGCGGTCGCCTGCTCAGGGTAACGACCGGTGCGGAGCTGTAGGTGGCAGACGGCCGGATCCGCGTGCGTGGCTCGGGGGGGGCTACAGCTCCGATTGACCCTAGCTGGAATCCATATGCCGTGGAGCCCAAGAAATAGAACAAAACAACAAAAAAAAAAAAAAAAAAAAAAAAAAAAAAAAAAAGTAA	G	5	-	-	intergenic_variant	MODIFIER	-	-	-	KL1,KL3,QB2,LB1,LB2,LB3,GL3,XP1,XP4,XP5,XP2,XP3,XP6,HP1,HP2,LA1,LA2,LW1,LW2,LW3,BK3,DU1,DU2,DU3,DU5,NJ2,NJ3,TI1,TI2,TI3,MP1,RC2,RC3	KL,QB,LB,GL,XP,NJ,RC,TI,MP,DU,LW,LA,HP,BK	33	14	5	4	5
GZsv00579	1	27862747	27863056	309	DEL	TCAGTGGCTCATTTTTCTTTTCTTTTTTTTTTTTTGTCTTTTTGTCTTTTGTCTTTTGTTGTTGTTGTTGCTATTTCTTGGGCCGCTCCCACGGCATATGGAGGTTCCCAGGCTAGGGTCGAATCGGAGCTGTAGCCACCGGCCTACGCCAGAGCCACAGCAACACGGGATCCGAGCCATGTCTGCAACCTACACCACAGCTCACGGCAACGCTGGATCGTTAACCCACTGAGCAAGGGCAGGGACCGAACCCACAACCTCATGGTTCCTAGTCGGATTCGTTAACCACTGCGCCACGACGGGAACTCCA	T	5	-	-	intergenic_variant	MODIFIER	-	-	-	MP1,MP2	MP	2	1	0	1	0
GZsv00580	1	27876897	27877171	274	DEL	TAGAATTGTTTAGGGGGGAGTTCCCGTCGTGGCGCAGTGGTTAACGAATCCGACTAGGAACCATGAGGTCGCAGGTTCGGTCTGCCTGCTCAGTGGGTATGACCGCGTGCCGTGAGCTGTGGTGTAGGTGCAGACACAGTCGGATCCGCGTTGCTGTGGCTCTGGCGTAGGCGGTGGCTACAGCTGATTCGACCTAGCTGGAACTTCACATGCCGGAAGGCCAAAGATAGCAACAACAAAACAAAAAAAAAAAAAAAAAAAAAAAAAAAAAAAAA	T	10	ENSSSCG00000004163	ENSSSCT00000043883	upstream_gene_variant	MODIFIER	SYMBOL=BCLAF1	protein_coding	DISTANCE=1261,STRAND=1,	KL2,KL3,QB2,QB3,LB2,LB3,GL1,GL3,XP4,XP2,LW4,LW5,JH1,NJ3,TC2,TC3,MP1,MP2,MP3	KL,QB,LB,GL,XP,JH,NJ,TC,MP,LW	19	10	5	4	1
GZsv00581	1	27956981	27957256	275	DEL	ACCATAAAAATATTTTTTGTTTCTTTTTTTTTTTTTGCTATTTCTTGGGCCGCTCCCGCGGCATATGGAGTTTCCCAGGCTAGGGGTCTAATTGGAGCTGTAGCTGCCAGCCTATGCCAGAGCCACAGCAACTCGGGATCCGAGCCGCGTCTGCAACCTACACCACAGCTCATGGCAACGCCGGATCGTTAACCCACTGAGCAAGGGCAGGGATCGAACCCGCAACCTCATGGTTCCTAGTCGGATTCGTTAACCACTGCGCCACGACGGGAACTC	A	4	ENSSSCG00000004165	ENSSSCT00000004604	downstream_gene_variant	MODIFIER	SYMBOL=PDE7B	protein_coding	DISTANCE=1015,STRAND=-1,	GL1,RC3	GL,RC	2	2	1	1	0
GZsv00582	1	28005685	28005785	100	DUP:TANDEM	CAAAAACAGCACTCACATGAATTGCATCGGAGCCTCAAACATTTACTTTGAGACATAGTGCATTAAACAATTACACAGTTAATACTGGAGCATATTACTAT	CAAAAACAGCACTCACATGAATTGCATCGGAGCCTCAAACATTTACTTTGAGACATAGTGCATTAAACAATTACACAGTTAATACTGGAGCATATTACTATCTGTGTACAACTGCTTCGTAGTAAAACAAATCTTTCCGTACTCGTGGTAACAATGGTGTGAAAGGGTCAGGCTCCGAAAAACAGCACTCACATGAATTGCATCGGAGCCTCAAACATTTACTTTGAGACATAGTGCATTAAACAATTACACAGTTAATACTGGAGCATATTACTAT	3	ENSSSCG00000004165	ENSSSCT00000004604	intron_variant	MODIFIER	SYMBOL=PDE7B	protein_coding	INTRON=3/11,STRAND=-1,	XP1,NJ2	XP,NJ	2	2	1	1	0
GZsv00583	1	28250454	28250454	63	INS	G	GCTGCTGCAGTCAGAGTCTTAACCCACTGTATGACAGCAGGAATTACAAAAACACATACAATTT	5	ENSSSCG00000004165	ENSSSCT00000065157	intron_variant,feature_elongation	MODIFIER	SYMBOL=PDE7B	protein_coding	INTRON=1/12,STRAND=-1,	KL2,KL3,QB1,GL1,XP5,XP2,XP3,XP6,HP2,LA2,DU3,DU4	KL,QB,GL,XP,DU,LA,HP	12	7	4	0	3
GZsv00584	1	28398928	28399244	316	DEL	TAATAAAGGGCAATGCTGGAGTTCCCATCGTGGCGCAGTGGCTAACGAATCCGACTAGGAACCATGAGGTTGCGGGTTCGGTCCCTGCCCTTGCTCAGTGGGTTAACGATCCGGCGTTGCCGTGAGCTGTGGTGTAGGTTGCAGACGCGGCTCGGATCCCTCGTTGCTGTGGCTCTGGCGTAGGCTGGCGGCTACAGCTCCGATAAGACCCCTAGCCTGGGAACCTCCATATGCTGCGGGAGCAGCCCAAGAAATAGCAACAACAACAAAAGACAAAAAGACAAAAAAAATAAATAAATAAATAAAAAATAAAAAAA	T	12	-	-	intergenic_variant	MODIFIER	-	-	-	XP4,JH1,JH2,JH3,TI1,TI2,TI3	XP,JH,TI	7	3	1	2	0
GZsv00585	1	28440716	28441039	323	DEL	TAAAAACAGGACATGGAGTTCCCGTTGTGGCTCAGTGATTAACGAATCTGACTAGGAACCATGAGGTTGCGAGTTCGATCCCTGGCCTTGCCCAGTGGGTTGGGGTTCTGGCGTTGTCGTGAGCTGTGGTGTAGGTTGCAGACTCGGCTTGTATCCGGCGTTGCTGTGGTCCTGTCATAGGCCAGTGGCTGCGGCTCCGATTCGACCCCTAGCCTGGGAACCTCCATATGTTGCGGGAGTGGCCCAAGAAGTGGCAATAAATAAATAAATAAATAAATAAATAAAAATTAAAAAAATAAAAGCAGGGGCTTTATAATTAAAAAA	T	10	-	-	intergenic_variant	MODIFIER	-	-	-	QB1,QB2,LB2,LB3,GL1,GL2,GL3,XP1,XP5,XP3,XP6,HP1,HP2,LA1,LA3,LW2,LW3,BK3,DU1,DU3,DU4,DU5,BK1,NJ2,NJ3,TC3,MP1,MP2,MP3,RC1,RC2,RC3	QB,LB,GL,XP,NJ,RC,TC,MP,DU,LW,LA,HP,BK	32	13	4	4	5
GZsv00586	1	28607473	28607760	287	DEL	TAAGAAATGGAGGGTTTGGGAGTTCCCGTCGTGGCGTAGTGGTTAACGAATCCGACTAGGAACCATGAAGTTGCGGGTTCGGTCCCTGCCCTTGCTCAGTGGGTTAACGATCTGGCATTGCCATGAGCTGTGGTGCAGGTTGCAGACGCGGCTCGGATACTGCGTTGCTGTGGCTCTGGTGTAGGCTGGTGGCTATGGCTCCAATTAGACCCCTAGCCTGGGAATCTCCATATGCCGCGGGAGCGGCCCAAGAAATAGCAAAAAGACAAAAAAAAAAAAAAAAAAAAA	T	4	ENSSSCG00000004166	ENSSSCT00000057650	intron_variant,feature_truncation	MODIFIER	SYMBOL=AHI1	protein_coding	INTRON=7/23,STRAND=1,	LB1,LB3,GL1,GL2,XP2,XP3,XP6,BK1,JH2,JH3,NJ1,NJ2,TC1,TI1,MP2	LB,GL,XP,JH,NJ,TI,TC,MP,BK	15	9	3	5	1
GZsv00587	1	28684026	28684311	285	DEL	ATAAAAAGTGATTTTTTGGAGTTCCCATCGTGGCGCAGTGGTTAACGAATCCGACTAGGAACCATGAGGTTGCGGGTTCGGTCCCTGCCCTTGCTCAGTGGGTTAAGGATCCAGTGTTGCCGTGAGCTGTGGTGTAGGTTGCAGACACGGCTCGGATCCCGCGTTGCTGTGGCTCTGGCGTAGGCCGGCGGCTATAGCTCCGATTCCACCCCTAGCCTGGGAACCTCCATATGCCGTGGGAGCAGCCCAAGAAATAGCAAAAAGACAAAAAAATAAAAAAAAAAAT	A	4	ENSSSCG00000004166	ENSSSCT00000057650	intron_variant,feature_truncation	MODIFIER	SYMBOL=AHI1	protein_coding	INTRON=19/23,STRAND=1,	TC3,TI2,MP2,RC1	RC,TI,TC,MP	4	4	0	4	0
GZsv00588	1	28745310	28745593	283	DEL	TTTATTTCAGGAGTTCCCGTCGTGGCGCAGTGGTTAACGAATCCGACTAGGAACCATGAGGTTGCGGGTTCGGTCCCTGCCCTTGCTCAGTGGGTTAAAGATCCGGCGTTGCGTGAGCTGTGGTGTAGTTGCAGACGCGGCTCGGATCCTGCGTTGCTGTGGCTCTGGCGTAGGCCGTGGCTACAGCTCCGATTCGACCCTAGCTGGGAACTCCATATGCCGGAAGCGGCCAAAGAAATAGCAAAAAGACAAAAAAAAAAAAAAAAAAAAAAAAAAAAAAAGAA	T	16	ENSSSCG00000004166	ENSSSCT00000057650	intron_variant,feature_truncation	MODIFIER	SYMBOL=AHI1	protein_coding	INTRON=22/23,STRAND=1,	KL1,KL2,KL3,LB1,GL1,GL2,XP1,XP5,XP3,XP6,HP1,LA1,LA2,LA3,LW1,LW2,LW3,LW4,DU4,NJ2,TC1,TC2,TC3,MP1,MP2,MP3,RC2,RC3	KL,LB,GL,XP,NJ,RC,TC,MP,DU,LW,LA,HP	28	12	4	4	4
GZsv00589	1	28764448	28764746	298	DEL	CAAGAATAAATGGGGAGTTCCCGTCGTGGCGCAGTGGTTAACGAATCCGACTAAGAACCATGAGGTTGCGGGTTCGGTCCCTGCCCTTGCTCAGTGGGTTAACGATCCGGCGTTGCCGTGAGCTGTGGTGTAGGTTGCAGACGCGGCTCGGATCCCGCGTTGCTGTGGCTCTGGCGTAGGCCGGTGGCTACAGCTCCGATTCAACCCCTAGCCTGGAACCTCCATATGCCGCGGGAGCGGCCCAAGAAATAGCAACAACAACAACAAAAGACAAAAAAAAAAAAAAAAAAAAAAAAAAA	C	4	ENSSSCG00000004166	ENSSSCT00000004605	downstream_gene_variant	MODIFIER	SYMBOL=AHI1	protein_coding	DISTANCE=3980,STRAND=1,	GL3,XP4,XP2,LW4,TC1,TC2,TI1,TI2,TI3,MP3	GL,XP,TI,TC,MP,LW	10	6	2	3	1
GZsv00590	1	28767325	28767325	106	INS	A	AGCCTACACCAGAGCCACAGCAACGTGGGATCCAAGCCTCGTCTGCAACCTACACCACAGGTCACCGCAACACTGGATCCTGAACCCACTGAGCAAGGCTAGGGATC	3	ENSSSCG00000004166	ENSSSCT00000057712	downstream_gene_variant	MODIFIER	SYMBOL=AHI1	protein_coding	DISTANCE=4944,STRAND=1,	KL1,XP2,DU1,JH2,TI1,RC1	KL,XP,JH,RC,TI,DU	6	6	2	3	1
GZsv00591	1	28948725	28948725	70	INS	G	GACACACAGTGATAAAATGAATGCTTTTGGATTGCATATGAACACTGAAAGTGTTCATGAAATAATGTGGT	5	-	-	intergenic_variant	MODIFIER	-	-	-	GL2,XP1,XP2,XP3,XP6,TC2	GL,XP,TC	6	3	2	1	0
GZsv00592	1	28950935	28951227	292	DEL	TTTTTTTTTTGTCTTTTGTTGTTGTTGTTGTTGTTGCTATTTCTTGGGCCGCTCCCGTGGCATATGGAGGTTCCCAGGCCAGGGGTTGAATCGGAGCTGTAGCCACAGGCCTACGCCAGAGCCACAGCAACACGGTATCCGAGCCGCGTCTGCAACCTACACCACAGCTCACGGCAACGCCGGATCGTTAACCCACTGAGCAAAGGCAGGGACCGAACCCGCAACCTCATGGTTCCTAGTCGGATTCGTTAACCACTGCACCACGACAGGAACTCCATATTTTTTAATTTTTA	T	8	-	-	intergenic_variant	MODIFIER	-	-	-	KL1,KL3,QB3,LB1,LB2,GL2,GL3,XP5,XP2,XP3,XP6,LW4,JH3,NJ2	KL,QB,LB,GL,XP,JH,NJ,LW	14	8	5	2	1
GZsv00593	1	28988390	28988469	79	DEL	CTTTTCTTTCTTTTTTTTTTTTTTTTTTTTTTTTTTTTTTTTTTTTTTTTTTTTTTTTTTTTTTTTTTTTTTTTTTTTTT	C	3	ENSSSCG00000004169	ENSSSCT00000060427	intron_variant,feature_truncation	MODIFIER	SYMBOL=HBS1L	protein_coding	INTRON=4/17,STRAND=1,	BK2,LW4,LW5,DU2,DU3,BK1,NJ1,NJ3,MP2,RC3	NJ,RC,MP,DU,LW,BK	10	6	0	3	3
GZsv00594	1	29049252	29049556	304	DEL	GGGGAGTTCCCGTCGTGGCGCAGTGGTTAACGAATCCGACTAGGAACCATGAGGTCGCGGGTTCGGTCCCTGCCCTTGCTCAGTGGGTTAATGATCCGGCGTTGCCGTGAGCTGTGGTGTAGGTTGCAGACGCGGCTCGGATCCCGCGTTGCTGTGGCTCTGGCATAGGCCAGTGGCTACAGCTCCGATTCAACCCCTAGCTTGGGAACCTCCATATGCCGCTTGAGCGGCCCAAGAAATAGCAACAACAACAACAACAACAACAACAACAAAAGACAAAAAAAAAAAAAAAAAAAATTAAAAGA	G	11	ENSSSCG00000004169	ENSSSCT00000060427	intron_variant,feature_truncation	MODIFIER	SYMBOL=HBS1L	protein_coding	INTRON=17/17,STRAND=1,	QB1,QB2,XP4,BK2,RC1	QB,XP,RC,BK	5	4	2	1	1
GZsv00595	1	29280105	29280198	93	DEL	TATAGTTGATTTACAATGTTGTACTGCAGCAAAGTGAATCAGATATATATATATATATCTATATATCTACATAGATATATAGATATATATACAC	T	3	-	-	intergenic_variant	MODIFIER	-	-	-	KL2,QB3,LB3,XP4,XP2,LA1,LA2,LW1,LW2,LW3,LW4,NJ2,TC2,TI1,TI3,MP2,MP3,RC1,RC2	KL,QB,LB,XP,NJ,RC,TI,TC,MP,LW,LA	19	11	4	5	2
GZsv00596	1	29337930	29338201	271	DEL	TTCTTTTCTTTTCTTTTTTTTGGGTCTTTTTGTCACTTCTAGGGCTTCTCCTGCAGCATATGGAGGTTCCCAGACAAGGGGATGAATCGGAGCTGTAGCCGCTGGCCTACGCCAGAGCCACAGCAACGCGGGATCCAAGCCGCGTCTGCAATCTACACCACAGCTCTTGGCAACGCCCTATCCTTAACCCACTGAGCAAGGCCAGGGATCAAACCTGCAACCTCATGGTTCCTAGGCTGATTCGTTAACCACTGAGCCATGACGGGAACTCC	T	9	-	-	intergenic_variant	MODIFIER	-	-	-	GL1,TI2	GL,TI	2	2	1	1	0
GZsv00597	1	29526383	29527137	754	DEL	AAAATATTATGTAAGCCCTAATTGGTGTAAGGCACAATTCTGAGCTTTCAGATTCCAAGATGAATGAAATCCTGGGCAAGACATGAGTTATTTTAAAATCTAGGAAGGAAGATAAGATATATATAAAAATAATTACAGGATTTTCTTGTGGTGCAGCAGGTTAAGGATCTGGCATTGTCATTGCAGTGGCTTAGGTGGCTGCTGTGGCAGGGGTTCTATCTCTGGCCTGGGAACTTCCGCATGCTATAGACACAGACAATTTTTTTTTTCCTACTGTAAGGGTTTTTTGTTGTTGTTGTTGTTGTTGTTGTTGTCATTGTTGTTGTTGTTGTTGCTATTTCTTGGGCCGCTCCCGCGGCATATGGAGGTTCCCAGGCTAGGGATCCAATCGGAGCTGTA…	A	5	-	-	intergenic_variant	MODIFIER	-	-	-	KL1,KL2,NJ1,NJ3	KL,NJ	4	2	1	1	0
GZsv00598	1	29561803	29561876	73	DEL	AGTGTGTTAAGGATCTGGCGTTGCCGAGAGCTGTGGTGTAGGTCACAGATGCGGCTCTGATGCTGCGTTGCTGT	A	3	-	-	intergenic_variant	MODIFIER	-	-	-	KL1,LW5,MP1,MP2	KL,MP,LW	4	3	1	1	1
GZsv00599	1	29594611	29594929	318	DEL	ACAATGCCTGATCCAGGGAGTTCCTGTGGTGGCGCAGCGGTTAACGAATCCGACTAGGAACCATGAGGTTGTGGGTTCGGTCCCTGGCCTTGCTCAGTGGGTTAAGGATCCGGCGTTGCCGTGAGCTGTGGTGTAGGTTGCAGACGCGGCTCGGATCCCGCGTTGCTGTGGCTCTGGCATAGGCCGGTGGCTACAGCTCCGATTCAACCCCTGGCCTGGGAACCTCCATATGCCGCGGAGCGGCCCAAGAAATAGCAACAACAACAACAAAAAAGACAAAAGACAAAAAAAAACAAAAAAAAAACAAAAAAAAAAAAAC	A	6	-	-	intergenic_variant	MODIFIER	-	-	-	KL1,KL2,KL3,LB1,LB2,GL1,XP4,XP5,XP3,XP6,LA1,LA2,LW1,LW3,DU4,JH1,JH3,NJ1,NJ2,TC2,TC3,TI2,TI3,MP1,MP2,MP3,RC1,RC2,RC3	KL,LB,GL,XP,JH,NJ,RC,TI,TC,MP,DU,LW,LA	29	13	4	6	3
GZsv00600	1	29654979	29655272	293	DEL	AGAGAACTGTGTTTTTTTTGTTTTGTTTTGTTTTGTTTTTTTGGTCTTTTTTTGCTATTTCTTGGGCCGCTTCCGCGGCATATGGAGGTTCCCAGGCTAGGGGTCTAATCGGAGCTGTAGCCACCGGCCTACGCCAGAGCCACAGCAACGCGGGATCCGAGCCGTGTCTGCAACCTACACCACAGCTCACGGCAACGCCGGATCGTTAACCCACTGAGCAAGGCCAGGGACCAAACCCGCAACCTCATGGTTCCTAGTCGGATTCGTTAACCACTGCGCCACGACGGGAACTCC	A	4	ENSSSCG00000021443	ENSSSCT00000062973	intron_variant,feature_truncation	MODIFIER	SYMBOL=SGK1	protein_coding	INTRON=1/13,STRAND=1,	KL3,QB2,XP5,HP1,LA1,LA3,LW1,BK2,LW4,BK1,MP1,MP3,RC1	KL,QB,XP,RC,MP,LW,LA,HP,BK	13	9	3	2	4
GZsv00601	1	29660305	29660787	482	DEL	GCCCCTAGCCTGGGAACTTCCATATGCCATGGGTGTGGCCCTCAAAAGAAAAAAGAAAAAAAAAAGAATCAGACCTTCTAATAGTTCTAAGATAGTGAGATAAACATCAAAACAGACAAAAGCTAAAAGCTATGAATGGATAAGTGGATGAAAAAGTTAGATCTGGACCTTAAAAATATGATTAGAGTCCAATGCAAGGAAGCTGGAACAGCAAATGAGGCTGTGAAATTTCCAAAAATTGGGTCTGCCTCTTCATTCAAAGCTCACGGGGTGACAAGCAGATGCTTAGCAACTCATACAACACATATTTGCTGAACTTGATCCACGCAAGACACTGCTTGGGGTGACAAATGACACAAAGATGTCTAAACTGAAATCTTTACCCTTAAAAAATTTACA…	G	5	ENSSSCG00000021443	ENSSSCT00000062973	intron_variant,feature_truncation	MODIFIER	SYMBOL=SGK1	protein_coding	INTRON=1/13,STRAND=1,	LB2,NJ1,MP2	LB,NJ,MP	3	3	1	2	0
GZsv00602	1	29715232	29715591	359	DEL	TTTTTTTTTTTTTTTTTTGTCTTTTGTCTTTTTTTTTGTTGTTGTTGTTGTTATTGTTGCTATTTCTTGGGCCGCTCCCGCAGCATATGGAGGTTCCCAGGCTAGGGGTTGAATCGGAGCTGTAGCCACCGGCCTACGCCAGAGCCACAGCAACGCGGGATCCGAGCCGCGTCTGCAACCTACACCACAGCTCACGGCAACGCCGGATCATTAACCCACTGAGCAAGGGCAGGGATCGAACCCGCAACCTCATGGTTCCTAGTCGGATTCGTTAACCACTGCGCCACGACGGGAACTCCCTTTTTTTTTTTGTCTTTTGTCTTTTTTTGTTGTTGTTGTTGTTGTTATTGTTGCTATTGC	T	6	ENSSSCG00000021443	ENSSSCT00000062973	intron_variant,feature_truncation	MODIFIER	SYMBOL=SGK1	protein_coding	INTRON=2/13,STRAND=1,	LB1,XP1,LW4,TI2,TI3,MP3	LB,XP,TI,MP,LW	6	5	2	2	1
GZsv00603	1	29739911	29740087	176	DEL	TTTTTTTTTTTTTTTTTTTTTTTTTGTCTTTGTTTTGTTGTTGCTATTCTCCATATATCCAGCTATTGAATCGAGTTGCGAGCTAGCCAGAGCAAGAACGATCGAGGGCTGCAAAAACAGTCAGCAACGCATTAACCATGAAAAGAAGAACCATGACACGAAATGGAAAAAAATCTA	T	4	ENSSSCG00000021443	ENSSSCT00000062973	intron_variant,feature_truncation	MODIFIER	SYMBOL=SGK1	protein_coding	INTRON=3/13,STRAND=1,	LB1,LB2,LB3,GL2,GL3,XP1,XP4,XP5,XP2,XP3,HP1,LA1,LA2,LW2,LW3,LW4,LW5,BK1,NJ1,NJ2,TC1,TC3,MP1,MP2,MP3,RC1,RC2,RC3	LB,GL,XP,NJ,RC,TC,MP,LW,LA,HP,BK	28	11	3	4	4
GZsv00604	1	29788390	29788669	279	DEL	CAAAAAGAATGATGAGGGAGTTCCCGTCGTGGCGCAGTGGTTAACGAATCCAACTAGGAACCATGAGGTTGCGGGTTCGGTCCCTGCCCTTGCTCAGTGGGTTAAGGATCCGGCGTCGCCATGAGCTGTGGTGTAGGTTGCAGACGTGGCTCAGATCCCGAGTGGCTGTGGCTCTGGCGTAGGCCGGTGGCTACAGCTCCAATTCAACCCCTAGCCTGGGAACCTCCATATGCCGCGGGAGCGGCCCAAGAAATAGCAAAAAGACAAAAAAAAAAAAAAA	C	5	-	-	intergenic_variant	MODIFIER	-	-	-	KL1,LB3,GL2,GL3	KL,LB,GL	4	3	3	0	0
GZsv00605	1	29796118	29796406	288	DEL	ACAAAACAAATCTTTTTTTTTTTTTTTTTTTTTTTTGTCTTTTTTGTTGTTGTTGCTATTTCTTGGGCCGCTCCCGCGGCATATGGAGGTTCCCAAGGCTAGGGGTCGAATCGGAGCTGCAGCCGCCGCCAGAGCCACAGCAACGCGGGATCCGAGCCGCGTCTGCAACCTACACCACAGCTCACGGCAACGCCGGATCGTTAACCCACTGAGCAAGGGCAGGAATCGAACCCGCAACCTCATGGTTCCTAGTCGGATTCGTTAACCACTGCGCCACAACGGGAACTCC	A	7	-	-	intergenic_variant	MODIFIER	-	-	-	XP3,BK2,LW4,LW5,DU1,DU3,BK1,NJ2,NJ3,TC3,TI1,TI3,MP2,RC2	XP,NJ,RC,TI,TC,MP,DU,LW,BK	14	9	1	5	3
GZsv00606	1	29919602	29919885	283	DEL	ATATTTTGCCTTTTATTTATTTATTTATTTTTTGTCTTTTTGCTATTTCTTTGGGCAGCACCCGAGGCATATGGAGGTTCCCAGGCTAGGGGTCGAATCGGAGTTGTAGCCCCTGGCCTACGCCAGAGCCACAGCAACGCGGGATCCGAGCTGCGTCTGCAACCTACACCACAGCTCACGGCAACGCCGGATCGTTAACCCACTGAACAAGGGCAGGGACCGAACCCGCAACCTCATGGTTCCTAAGTTGGATTCGTTAACCACTGCACCACGACGGGAACTCC	A	8	ENSSSCG00000022387	ENSSSCT00000030224	intron_variant,feature_truncation	MODIFIER	SYMBOL=TBPL1	protein_coding	INTRON=1/6,STRAND=-1,	LB3,XP4,TC1,RC1	LB,XP,RC,TC	4	4	2	2	0
GZsv00607	1	29992972	29993594	622	DEL	GACTGTTGTCTATTTAAAAAAGTATTCAATGCTATAGAAACTCAGACCTGCTGAGAAACCAAACATCTGGAATAAGATTCTTTTTTTAATAACATAAAAGAAAACTGTAGTGCAAACCAGACTGATGGCTATTTGTCAGATAGCTGCAAGCCTTGTCTTCTCACAATTTACATAGAAAATGTTGAGAGCAATCATGTCTTTTTTTTTTTTTTTTTTTTTTTTTGTCTTTTTGTCTTTTTCTAGGGCCTCACCCACGGCATATGGAGGTTCCCAGGCTAGGGGCCTGGTCAGAGCTGTAGCCGACTGCCTATGCCAGAGCCACAGCAACTGGGGATCCGAGCTGCGTCTGCAACCTACACTACAGCTCAGAGCAACACTGGATCCTTAACCCACTGAGCG…	G	6	-	-	intergenic_variant	MODIFIER	-	-	-	LB2,GL2,XP1,XP4,XP5,XP2,XP3,LA2,LW2,LW4,LW5,TC1,TC3,RC1	LB,GL,XP,RC,TC,LW,LA	14	7	3	2	2
GZsv00608	1	30059808	30060177	369	DEL	TGGCATTATGTGAGGGCATTAGTCAAATGCTCATGGAGCTGGCCCTGCCCCTGAAGCCATATTCCCCTTTGCTGAAAATCACTTGGTCATAAACCAGTATAGTGTGTTCATCAATGAGTTGGTCATGGAAACCATTTCTGTAACGTCACAGAGATTTTCTTCTGGTTTATTTATTCATCCATTCATTCCTTCACAGATTTCTTGAACACCTGCTAGATTCTAGGTCTTGGAGTAACAGTTACGAGCAGGATGAAGAAGACAGCAGTCAACATCTCTACCTACATGGGCCTCATTGTCCATTAGGAGAAACTGAACTTGAAGACATAACAAAAATTGTGGAAAGGGTGGTGATGGAAATAAACTAAGGCGA	T	5	-	-	intergenic_variant	MODIFIER	-	-	-	KL1,QB1,QB2,QB3,LB2,LB3,GL2,GL3,XP1,XP4,XP2,XP3,XP6,LA2,LW3,LW4,LW5,DU4,JH1,JH2,NJ1,TI1,TI2,TI3,MP1,MP2,MP3,RC1,RC3	KL,QB,LB,GL,XP,JH,NJ,RC,TI,MP,DU,LW,LA	29	13	5	5	3
GZsv00609	1	30107234	30107554	320	DEL	AAGAAATCCTATTCTTTTTTTTTTTTTTTTTTTTTTTTGCCTTTTGTTGTTGTGTTGTTGTTATTGTTGTTGTTGTTGTTGCTATTTCTTGGGCCGCTCCCGCGGCATATGGAGGTTCCCAGGCTAAGGGTTGAATCGGAGCTGTAGCCACCGGCCTACGCCAGAGCCACAGCAACGCAGGATCTGAGCCGCGTCTGCAACCTACACCACAGCTCACGGCAACGCCGGATCGTTAACCCACTGAGCAAGGGCAGGGACCGAACCCGCAACCTCATGGTTCCTAGTCGGATTCGTTAACCACTGCGCCACGACGGGAACTCC	A	9	-	-	intergenic_variant	MODIFIER	-	-	-	KL1,GL3,XP5,XP2,XP6,LW4,JH1,JH2,JH3,TC1,TC2,TC3,TI1,MP1,MP2,MP3,RC1,RC2,RC3	KL,GL,XP,JH,RC,TI,TC,MP,LW	19	9	3	5	1
GZsv00610	1	30108233	30108569	336	DEL	AATTGGAGGTGAATCATTGCTTTACAAAAACATTTTTCTCTTAATGAAAAGTTTTATCATAGAATTTAAAATAGACAAATTTCTTCTGGAGTATTTAAAGTAGCATTCAATTTTTATAAGTTAACTTACTAATTATCAATAGAATATAACTGAAATTAGGGAGGGAAAGGTTGAAATCAAAACACTAAGGAAATAGCTCATGTATGAGTACTGGATATTCAGGAAATGCCATATATATTATTTTATTCAATCTTCTTAATATACCTGTAACCAAGGCATTGTTGGCACATTTTACAGATGATAAACTGAAAATAAGTGAGCTTAACTAACTTAAGCT	A	12	-	-	intergenic_variant	MODIFIER	-	-	-	QB2,HP1,LA1,LW1,LW2,BK2,LW4,LW5,DU1,DU2,DU3,DU5,BK1,MP1	QB,MP,DU,LW,LA,HP,BK	14	7	1	1	5
GZsv00611	1	30164519	30165006	487	DEL	CTTCGCAGCCACCCGAGCAACTGATGTTGAATTCTTAACCCACCGAGCCACAGTGGCTGGAATTCTTAAAAGACAAGGTCTAGCAGCAGGGGCTGGCATGCCTCTTCTCTTTTGCTGTCGAAAGTCAGCACTAGGCTGAGGAAGCCAGGGCAGAGGGTATCCAGGCCTTGGACTCTTGGGTAGAGACTTAGCCAGAATTTTCTATGGTATAGTCATGTTTGCCTTTATAAAGTCAACCAAGCAGCACCTACTTGTGCTACTGTCATCTGAGTGGCCCCATTTATGCTAATGGAAATAGTCACAATGCAAAAAAAACAAAAAAAACAAAAAAAAAACAGGGTGAAAATTTTTTTTAAGGTAAGAACATGATCAGTCAGCTTTGGTCAAAGAGCAAGAAAT…	C	3	-	-	intergenic_variant	MODIFIER	-	-	-	LW5,DU4	DU,LW	2	2	0	0	2
GZsv00612	1	30191285	30191601	316	DEL	TCCAGTGCCCATATTCTTTTTTTTTTTTTTTTTCATTTTTTTTTGTATTTTGTCTTTTTGTTGTTGTTGTTGTTGTTGCTATTTCTTGGGCCGCTCCCGCGGCATATGGAGGTTCCCAGGCTAGGGGTTGAATCGGAGCTATAGCCACCGGCCTACGCCAGAGCCACAGCAACGCGGGATCCGAGCCGCGTCTGCAGCCTACACCACAGCTCACGGCAACGCCGGATCGTTAACCCACTGAGCAAGGGCAGGGACCTAACCCGCAACCTCATGGTTCCTAGTCGGATTCGTTAACCACTGCGCCACGACGGGAACTC	T	3	-	-	intergenic_variant	MODIFIER	-	-	-	TI3,MP1	TI,MP	2	2	0	2	0
GZsv00613	1	30197458	30197742	284	DEL	TCTCTCCTTCATTCTTTTTTTTTTTTTTTTTTTTTTTGTCTTTTTGCTATTTCTTGGGCCGCTCCCGCGGTATATGGAGGTTCCCAGGCTAGGGGTCGAACCGGAGCTGTAGCCACCGGCCTACGCCAGAGCCACAGCAACACAGGATCCGAGCCGCGTCTGCAACCTACACCACAGCTCACGGCAACGCCGGATCCTTAACCCACTGAGCAAGGCCAGGGACCGAACCCGCAACCTCATGGTTCCTAGTCGGATTCGTTAACCACTGCACCATGACGGGAACTC	T	7	-	-	intergenic_variant	MODIFIER	-	-	-	KL3,QB1,QB3,XP1,XP2,XP3,XP6,TC2,TI3,MP3	KL,QB,XP,TI,TC,MP	10	6	3	3	0
GZsv00614	1	30284111	30284391	280	DEL	TTTTTTTTTTTTTTTTTTTTTTTTTTTTTTTTTTTTTTTTTTTTTTTTTGTCTTTTTGCTAATTTCTTTGGCGCTCCGCGCACATGAGGCTCCAGCAGGGTCGAATCGAGCTGTAGCCACGCCTACGCCAGACCACAGCAACGTGGATCCGAGCCGAGTCTGCAACCTACACCACAGCCACGCAACGCCAGATCGTTAACCACTGAGCAAGGCAGGACCGAACCGCAACCCATGTTCCTAGTCGGATCGCCAACCACTGCGCCACGACGGGAACTCCGAAA	T	5	ENSSSCG00000034139	ENSSSCT00000058643	intron_variant,feature_truncation	MODIFIER	SYMBOL=EYA4	protein_coding	INTRON=14/19,STRAND=-1,	KL2,QB3,GL2,GL3,XP1,XP4,XP5,XP3,XP6,DU4,JH1,JH2,NJ1,TC2,TI1,TI2,MP3	KL,QB,GL,XP,JH,NJ,TI,TC,MP,DU	17	10	4	5	1
GZsv00615	1	30361358	30361664	306	DEL	TAAAAAGTCTCATGTAGGAGTTCCCGTCGTGGCGCAGTGGTTAACGAATCCGACTAGGAACCATGAGGTTGCGGGTTCGGTCCCTGCCCTTGCTCAGTGGGTTAATGATCCAGCGTTGCCGTGAGCTGTGGTGTAGGTTGCAGACGCGGCTCGGATCCTGCGTTGCTGTGGCTCTGGCGTAGGCCGGTGGCTACAGCTCCGATTCAACCCCTTGCCTGGGAACCTCCATATGCCGCGGGAGCGGCCCAAGAAATAGCAACAACAACAACAACAACAACAAAAGACAAAAAGACAAAAAAAAAAAAAA	T	5	ENSSSCG00000034139	ENSSSCT00000058643	intron_variant,feature_truncation	MODIFIER	SYMBOL=EYA4	protein_coding	INTRON=3/19,STRAND=-1,	KL2,QB1,LB3,GL3,XP1,XP4,XP5,XP2,XP3,BK1,JH3,NJ2,TC1,TC3,TI2,TI3,MP1,MP2,MP3,RC2,RC3	KL,QB,LB,GL,XP,JH,NJ,RC,TI,TC,MP,BK	21	12	5	6	1
GZsv00616	1	30431287	30431564	277	DEL	TAAATGACACAAACTTGGAGTTCCTGTTGTGGCGCAGTGGTTAACGAATCCGACTAGGAACCATGAGATTGCGGGTTCGGTCCCTGCCCTTGCTCAGTGGGTTAACGATCCGGTGTTGCAGTGAGCTGTGGTGTAGGTTGCAGACACGGCTCGGATCCTGTGTTGCTGTGGCTCTGGTGTAGGCCAGTGGCTACAGCTCCAATTCGACCCCTAGCCTGGGAACCTCCATATGCCATGGAGTGGCCCAAAGAAATAGCAAAAAGACAAAAAAAAAAAAA	T	6	ENSSSCG00000034139	ENSSSCT00000058643	intron_variant,feature_truncation	MODIFIER	SYMBOL=EYA4	protein_coding	INTRON=2/19,STRAND=-1,	LB2,GL3,XP5,XP2,TI1	LB,GL,XP,TI	5	4	3	1	0
GZsv00617	1	30441090	30441380	290	DEL	GCAGTTATCTTTTCTTTTTTTTTTTTTTTTTTTTTTTTTTGTCTTTTTGCTATTTCTTGGGCCGCTCCCGTGGCATATGGAGGTTCCCAGGCTAGGGGTCGAATCGGAGCTGTAGCTACTGGCCTACGCCAGAGCCACAGCAATACAGGATCCGAGCCGCGTCTGCAACCTACACCACAGCTCACGGCAACGCCGGATCCTTAACCCACTGAGCAAGGGCAGGGACCGAACCCTCAACCTCATGGTTCCTAGTCGGATTCGTTAACCACTGCGCCACGACGGGAACTCCCC	G	7	ENSSSCG00000034139	ENSSSCT00000058643	intron_variant,feature_truncation	MODIFIER	SYMBOL=EYA4	protein_coding	INTRON=2/19,STRAND=-1,	MP1,MP2	MP	2	1	0	1	0
GZsv00618	1	30507301	30507577	276	DEL	GAAAGATGTTGAGGAGTTCCCGTCATGGCGCAGTGGTTAACGAATCGACTAGGCACCATGAGGTTGCGGGTTCGGTCCTGCTTGTCAGTGGTTAGGATCGGCGTTGCGTGAGCTGTGGGTAGGTTGCAGACGCGGCTCGGATCTGGTTGCTGTGGCTCTGGCGTAGGCTGGTGGTAAGCTCTGATTAGACCCTGCCTGGAACTCCATATGCGGGAGCGGCCAAGAAATAGCAACAACAACAAAAAAAAAAAAAAAGACAAAAAAAAAAAAAAAAAAA	G	3	ENSSSCG00000034139	ENSSSCT00000058643	intron_variant,feature_truncation	MODIFIER	SYMBOL=EYA4	protein_coding	INTRON=1/19,STRAND=-1,	LB1,XP4,XP5,XP3,XP6,LA1,LA3,NJ1,RC1	LB,XP,NJ,RC,LA	9	5	2	2	1
GZsv00619	1	30558712	30558712	88	INS	A	AGTAAATTACAACTTATTATTAAAGTACAAAATGAAAACCTAGAAGTATATTAAAGACTGTACTTAAGAATTCAAATGGAATAGACTGT	12	ENSSSCG00000034139	ENSSSCT00000058643	intron_variant,feature_elongation	MODIFIER	SYMBOL=EYA4	protein_coding	INTRON=1/19,STRAND=-1,	KL1,KL3,XP4,XP5,XP2,BK2,LW4,DU1,DU3,BK1,TC1,TC2,TC3,TI1,MP1,MP2,RC2	KL,XP,RC,TI,TC,MP,DU,LW,BK	17	9	2	4	3
GZsv00620	1	30657137	30657759	622	DEL	GACCAGATGTAATTTTTAGCTGCTTATATTATATATTTAATTTTTTTTTCTTTCTTTTTAGGGCCTCACTCATGGCATGTGGAGGTTTCCAGGCTAGGGGTTGAATCAGAGCTGTAGCTGGGGGCCTACACCACAGCCACAGCCACAGCAATGCAGGATCCAAGCTGCATCTGTGACCTACATCACAGCTCACAGTAATGCCATATGCTTAACCCACTGAACAAGGCCAGGGATCGAACCTGCGTCCTCATGGATGTTAGTCAGATTTGTTAACCACTGAGCCGTGACAGGAACTCCCCAATTTTATTCTTAATAAATCTAATCTTTTTACATTCCTTTTAAAATAAACTGTTTCTCCTAATTCAAAAAAATACATTTTATTTTTTGAACCCTTTTAGG…	G	13	-	-	intergenic_variant	MODIFIER	-	-	-	GL1,HP1,DU1,DU2,DU3,MP1	GL,MP,DU,HP	6	4	1	1	2
GZsv00621	1	30673300	30673459	159	DEL	TGTGGTGTAGGCCAGCAGCTGCAACTCAGGTTCAATGCCTAGCCTGGGAACCTCCATATGCCCCAGGTGTGGCCCTAAAAAATTAATTAATTAATTAATCTATTTATTGCTAACAAAAATGTAATTGAAGCCTCAGTGTTGACTGATTAAATTATAGTCA	T	19	-	-	intergenic_variant	MODIFIER	-	-	-	KL1,KL3,QB1,QB3,GL1,GL2,GL3,XP1,HP1,HP2,LA3,LW1,LW3,BK3,DU1,DU2,MP1,MP2,RC1	KL,QB,GL,XP,RC,MP,DU,LW,LA,HP,BK	19	11	4	2	5
GZsv00622	1	30855197	30855398	201	DEL	TAAAGTTATTAGATTGTTGTAGCGTGGTTAACGAATGACTAGAACAGAGGTTGGGGTTGTTGTCTTGCTCAGTGGTTACGATGGCGTTGCGTGAGCTGTGTTAGTGGACGGCTCGATCTGCGTTGCTGTGTTGTGTAGGGTGCTACAGCTCGATTGGACTAGTGGAATCATATGTGCGAGGCCAAAAAAAAAAAAAAAAAAA	T	8	-	-	intergenic_variant	MODIFIER	-	-	-	XP3,XP6,HP1,LA1,LA2,NJ1,TI1,MP1,MP2,RC3	XP,NJ,RC,TI,MP,LA,HP	10	7	1	4	2
GZsv00623	1	30960829	30961138	309	DEL	GGATCTTTCCATATTTATTTTTTTTTTTTGTCTTTTTGTCTTTTTGTTGTTGTTGTTGTTGTTGTTGTTGCTATTTCTTGGGCCGCTCCTGCGGCATATGGAGGTTCCCAGGCTAGGGGTCCAATCGGAGCTGTAGCCACCGGCCTACGCCAGAGCCACAGCAACGCGGGATCCGAGCCACGTCTGCAACCTACACCACAGCTCACGGCAACGCCGGATCGTTAACCCACCGAGCAAGGGCAGGGATCGAACCCGCAACCTCATGGTTCCTAGTCGGATTCGTTAACCACTGCGCCACGACGGGAACTCC	G	7	ENSSSCG00000004179	ENSSSCT00000004618	upstream_gene_variant	MODIFIER	SYMBOL=VNN2	protein_coding	DISTANCE=1574,STRAND=1,	KL2,LB3,GL2,GL3,XP1,XP3,TC2,TI3,MP3	KL,LB,GL,XP,TI,TC,MP	9	7	4	3	0
GZsv00624	1	30995679	30995736	57	DEL	AACTGGTTTTCTATAAATCTTCTTCTGCAAATATGATTCTCTGAAAATCTTTTTTCCT	A	13	ENSSSCG00000004180	ENSSSCT00000004619	downstream_gene_variant	MODIFIER	-	protein_coding	DISTANCE=2401,STRAND=1,	XP4,XP2,JH1,JH3,TI1,MP3,RC1	XP,JH,RC,TI,MP	7	5	1	4	0
GZsv00625	1	31071800	31072259	459	DEL	ATCTGTGACCTACACCACAGCTCACAGTAATGCTGGATCCCTCACCCACTGAGTGAGGCCAGAGATTGAACCTGTAACCTGATGGTTACTAGTCGGGTTTGTTAACCACTGAGTCACTACAGGAACTCCTAATTTTTTTCTTTAAAAATGTCACTGCTTAAATTTGAGAAAAAAAAGTGGGAAAGCTCCTTTGACTATATACTGGCTAAGGACACTGGCTGGGGGGATGGGGCGGGGGCGCGGATTATGGAAATAGAAACCCTCCCTTTTCCCACTCCGTCTTCTCCTCAACCCTCCATGTTTTCTGCTGTGTTTCAGAGGCCTTGAAAATGACTTTCAAAGGTCTCCAGACATCCTCCTGTCTTTTCTTCACCCTCCCTTCTTGGAGTAGGTTTTTTT…	A	3	ENSSSCG00000004183	ENSSSCT00000004622	upstream_gene_variant	MODIFIER	SYMBOL=TAAR2	protein_coding	DISTANCE=1257,STRAND=1,	GL1,XP5,XP2	GL,XP	3	2	2	0	0
GZsv00626	1	31099423	31100888	1465	DEL	GCAACTTTCAGATTACAGCTTTCGGCTGATGTAGCGAACTCCCTGAGGAGAGAGGTTAGGTAATGCCTCAATAGTGTAAGCGCTTTAGAGAAAAGTTCTGTTGTGTAGAAATATTATTCACTGTTCTATATATTAACAGATTGGAAATTTTTTAATGTAAATCATGAATAGAAGGACTCTTTCATCCCTAATTAGAACCTGTTTACATGGGACTGCAGCAATTTATTCATCAACCTTATTTTTCATAACAATAACCCGAAGTAATTGATAAGTTTCGTGGAGTTCCCCTCATGGCTCAGTGGATAATGAACCTGACTAGCATCCATGAGGACGCAGGTTCAAGCCCTGGCCTCACTCAGTGGGTTAAGGATCTGGTGTTGCCGTGAGCTGTGGTATAGG…	G	13	ENSSSCG00000004185	ENSSSCT00000004624	upstream_gene_variant	MODIFIER	SYMBOL=TAAR5	protein_coding	DISTANCE=3254,STRAND=1,	XP3,XP6,NJ1,MP1,MP2,MP3,RC2	XP,NJ,RC,MP	7	4	1	3	0
GZsv00627	1	31120470	31120629	159	DEL	AAGAGAGATAAGGAGATCCTGCTGAATAGCATTGAGAATTTTGTCTAGATACTCATGTTGCAACAGAAGAAAGGGTGGGGGAAAAATGTAATTGTAATGTATACATGTAAAGATAACCTGACCCCCTTGCTGTACAGTGGGAAAATAAAAAAAAAAAAAG	A	6	ENSSSCG00000040065	ENSSSCT00000056948	upstream_gene_variant	MODIFIER	SYMBOL=TAAR6	protein_coding	DISTANCE=4032,STRAND=1,	KL1,QB1,LB3,GL1,GL2,XP5,XP2,HP1,HP2,BK3,LW4,LW5,DU1,DU2,DU3,DU5,BK1,JH1,NJ2,NJ3,TC1,TC3,TI1,TI2,RC3	KL,QB,LB,GL,XP,JH,NJ,RC,TI,TC,DU,LW,HP,BK	25	14	5	5	4
GZsv00628	1	31145708	31145916	208	DEL	TTCCCTTATCTCTCTCTCTCTCTTTTTTTTTTTTTATTTTCCCACTGTACAGCAAGGGGGTCAGGTTATCTTTACATGTATACATTACAATTACATTTTTCCCCCACCCTTTCTTCTGTTGCAACATGAGTATCTAGACAAAATTCTCAATGCTATTCAGCAGGATCTCCTTGTAAATCTATTCTAAGCTGTGTCTGATAAGCCCAAGC	T	3	ENSSSCG00000040568	ENSSSCT00000048722	upstream_gene_variant	MODIFIER	-	protein_coding	DISTANCE=4054,STRAND=-1,	HP1,TI3,MP1	TI,MP,HP	3	3	0	2	1
GZsv00629	1	31278844	31279143	299	DEL	TCTCTCTTTACAGATTTTTTTTTTTTTTTTTTTTTTTTTTTTTTTTTTTTTTGTTGTTGTTGTTGTTATTGTTGCTATTTCTTGGCGCTCCACGGCATATGGAGTTCCAGGCTAGGTTGAATTGAGCTGTAGCCACCGCCTACGCCAGAGCAACAGCAACGCAGGATCCGAGCCGCGTCTGCAACCTGCACCACAGCTCACGCAACGCCGATCGTTAACCCACTGAGCAAGGCAGGACCGAACCCGCAACCTCATGGTTCCTAGTCGGATTCGTTAACCACTGCGCCACGACGGGAACCC	T	8	ENSSSCG00000004191	ENSSSCT00000004630	upstream_gene_variant	MODIFIER	SYMBOL=MOXD1	protein_coding	DISTANCE=3363,STRAND=1,	KL2,KL3,QB2,QB3,LB1,LB3,GL1,GL2,XP1,XP4,XP5,XP2,XP3,XP6,HP1,LA1,LA2,LW1,LW2,LW4,BK1,JH2,NJ2,NJ3,TC1,TC2,TC3,TI1,TI2,TI3,MP1,MP2,MP3,RC2,RC3	KL,QB,LB,GL,XP,JH,NJ,RC,TI,TC,MP,LW,LA,HP,BK	35	15	5	6	4
GZsv00630	1	31319042	31319319	277	DEL	AAGAAAGTATATTTTTTTTTTTTTTTTTTTTTTTTTTTTTGTTATTGTTGCTATCGCTTGTTCTTGGCGCTCCGGCATATGGAGGTTCCAGGCTAGGGTGAATCGGAGCTGTAGCCACGCCTACGCCAGAGCCCAGCACGCAGGATCCGAGCCGCGTCTGCCCTACACCACAGCTCACGCAACGCAGGATCGTACCCACTGAGCAGGCAGGGACCGAACCCGCAACCTCATGGTTCCTAGTCGGATTCGTTAACCACTGCGCCACGACGGGAACTCCC	A	7	ENSSSCG00000004191	ENSSSCT00000004630	intron_variant,feature_truncation	MODIFIER	SYMBOL=MOXD1	protein_coding	INTRON=5/12,STRAND=1,	KL1,KL2,KL3,QB1,QB2,QB3,LB2,LB3,GL1,GL2,XP1,XP4,XP3,XP6,BK2,BK3,LW4,LW5,DU1,DU3,DU4,BK1,JH3,NJ1,NJ2,NJ3,RC1	KL,QB,LB,GL,XP,JH,NJ,RC,DU,LW,BK	27	11	5	3	3
GZsv00631	1	31395707	31396569	862	DEL	TTTGCCATGAGCTGTGGTGTAGGTCCCAGACACGGGGGCTGTGGTGTAGGCCAGCAGCTACAGCTCGGATTCAACCCCTAGCCTGGGAACTTCCTTATGCCACAATTGTGGCCCTAAAAAAAAAGCAAAAAAAAAAAAAGTATGGGAGTATAAATACTGTCAAAGGTCTAATTTATTTTCTTGAGCAATCTCAGTTTCAATGGTGGAAACATTTTCTTTATACTTTGGGAATGCTTAAAGTCACTTCTAGAACACACAATATTCTTCAAGTCTGTAAACCAGGTGCAGTACTCTTATCTAAGGAGATAAAAATATCTGATTCACAGAGGGAGAGGGGATGGAGGAGCAAAATGAAAAAAGACACAAACTCTGATTCTCATTACATTCCTGTGAAAGAGG…	T	4	-	-	intergenic_variant	MODIFIER	-	-	-	LB2,XP2,TC2	LB,XP,TC	3	3	2	1	0
GZsv00632	1	31399360	31399653	293	DEL	ATTAATATGCTTCTTTTTTTTTTTTTTTTTTGTCTTTTTGCTATTTCTTGGGCCACTCCCGCGGCATATGGAGGTTCCCAGGCTAGGGGTCCAATCGGAGCTGTAGCCACCGGCCTACGCCAGAGCCACAGCAACGCGGGATCCGAGCCGCGTCTGCAACCTACACCACAGCTCACGGCAATGCCGCATCGTTAACCCACTGAGCAAGGGCAGGGGTCGAACCCGCAACCTCATGGTTCTTAGTCGGATTCGTTAACCACTGCGCCACGACGGGAACTCCATTTTTTTTTTTTT	A	10	-	-	intergenic_variant	MODIFIER	-	-	-	KL2,LB2,LB3,XP4,XP5,NJ2,TI3,MP3,RC1	KL,LB,XP,NJ,RC,TI,MP	9	7	3	4	0
GZsv00633	1	31572045	31572142	97	DEL	GTTAACTTTGTTTTTTTTTTTTGTTTTTGTTTTTTGTTTTTTTATTTTCCCACTGTACAGCAAGGGGGTCAGGTTATCCTTACATGTATACATTGCAA	G	7	-	-	intergenic_variant	MODIFIER	-	-	-	KL2,BK3,LW4,LW5,DU1,DU2,DU3,DU4,BK1,RC2	KL,RC,DU,LW,BK	10	5	1	1	3
GZsv00634	1	31707688	31708182	494	DEL	CCTGTGGTGCTGCAAGACATGTTTCCTTGAAAACTCCATCTTGTCCTTCTTTACTTTATCCCATCTTCTTGTCTTACTTTATCCCATCTTCCTTCTTGGAGAAACAGTCACAGTGCTGGTAAATGACTTAAGCTTAAGAGCAAAGACCTAAAGGCATAAGTGACTTAAGTTTAAGAACTGTTATGTGCCTAGAGGTCAGAGTAAGAGCTTAACCCTTTACCACCTAAGTGGCTTTCTAAACAAACCCTGTATCATCCACCCATAGCCACTCCTCACTTAATCTCACAATAAAAGCAGTGTGGTTTCTTCAGGCAGGATGCTCTTGGTCCCTGAGATCTGGAGTTCCCCGGCGCTCTTGGTCCCTGAGACCTTGAGTCCCTGGCTCCCACCTTTACTTAA…	C	6	-	-	intergenic_variant	MODIFIER	-	-	-	KL2,QB2,QB3,XP4,XP3,XP6,BK2,RC1,RC3	KL,QB,XP,RC,BK	9	5	3	1	1
GZsv00635	1	31736315	31736654	339	DEL	TAACACTGTCTTTATTTTTTTTTTTTTTTTTTTTTTTTTTTTGTCTTTTGTCTTTTGTCTTTTGTCTTTTGGTCTGTTGTTGTTGTTGTTGCTGTTGTTGCCATTTCTTGGGCCGCTCCCGCGGCACATGGAGGCTCCCAGGCTAGGGGTCGAATCGGAGCTGTAGCCACCAGCCTACGCCAGAGCCACAGCAACGCGGGATCCGAGCCGCGTCTGCGACCTACACCACAGCTCACGGCAACGCCGGATCGTTAACCCACTGAGCAAGGGCAGGGACCGAACCCGCGACCTCATGGTTCCTAGTCGGATTCGTTAACCACTGCGCCACGACGGGAACTCC	T	11	ENSSSCG00000004193	ENSSSCT00000042180	intron_variant,feature_truncation	MODIFIER	SYMBOL=ENPP1	protein_coding	INTRON=19/24,STRAND=-1,	LB2,LB3,GL1,GL3,XP4,XP5,XP3,XP6,JH1,NJ2,TC1,TC3,TI3,MP1,MP2,RC1,RC2,QB3,XP1,NJ1,TI1,MP3,RC3	QB,LB,GL,XP,JH,NJ,RC,TI,TC,MP	23	10	4	6	0
GZsv00636	1	31803810	31804118	308	DEL	CAAAATTATTATCCAGGAGTTCCCGTCGTGGCGCAGTGGTTAACGAATCCGACTAGGAACCATGAGGTTGCGGGTTCGGTCCCTGCCCTTGCTCAGTGGGTTAACGATCCAGCGTTGCCGTGAGCTGTGGTGTAGGTTGCAGACACGGCTTGGATCCCTCGTTGCTGTGGCTCTGGCGTAGGCCGGTGGCTACAGCTCCGATTCAACCCCTAGCCTGGGAATCTCCATATGCCGCGGGAGCGGCCCAAAGAAATAGCAACAACAACAACAACAAAAAGACAAAAAGACAAAAAAAAAAAAAAAAAAAAA	C	8	-	-	intergenic_variant	MODIFIER	-	-	-	NJ1,NJ3,MP1	NJ,MP	3	2	0	2	0
GZsv00637	1	31811971	31812538	567	DUP:TANDEM	TGTGACTTGTTTATGTTGGCAGTAGTCCACTGTCTTCTGCCTGGTTCTCTGGTTTATGTTGGGGCCATACGTTTAACTGACAAATAAATTAAATGTGGACCTGAAAGGGACCACCACCCAGGAATCCTTTAGGAGTTGCACGCATTTCTGCCATTTCTCTTGGCTTGTGAAATTATTTGAGGTTCACTATTTTGGCCAGCAGGAGCAGTTTTAGGGGCGCATACTTGGACTTCTCACAATGTGAGCACTCTTACCAACGGGCCAAGGAATCCACATGAGCATTCTGACAACTACCAAGTATGTCCCCTCCAGCCATACATTCAGGGACTGGGGAACTGAACACTTTGGTCACTTCACGTTTCCCACATGACCCAGGACTCCACACTGATCACTGGGCCC…	TGTGACTTGTTTATGTTGGCAGTAGTCCACTGTCTTCTGCCTGGTTCTCTGGTTTATGTTGGGGCCATACGTTTAACTGACAAATAAATTAAATGTGGACCTGAAAGGGACCACCACCCAGGAATCCTTTAGGAGTTGCACGCATTTCTGCCATTTCTCTTGGCTTGTGAAATTATTTGAGGTTCACTATTTTGGCCAGCAGGAGCAGTTTTAGGGGCGCATACTTGGACTTCTCACAATGTGAGCACTCTTACCAACGGGCCAAGGAATCCACATGAGCATTCTGACAACTACCAAGTATGTCCCCTCCAGCCATACATTCAGGGACTGGGGAACTGAACACTTTGGTCACTTCACGTTTCCCACATGACCCAGGACTCCACACTGATCACTGGGCCC…	10	-	-	intergenic_variant	MODIFIER	-	-	-	XP6,MP1,MP3	XP,MP	3	2	1	1	0
GZsv00638	1	31838222	31838518	296	DEL	TAAAAAAATTTAAACATTGGAGTTCCCGTCGTGGCGCAGTGGTTAACGAATCCGACTAGGAACCATGAGGTTGCGGGTTTGGTCCCTGCCCTTGCTCAGTGGGTTAACGATCCGGCGTTGCCGTGAGCTGTGGTGTAGGTTGCAGACACGGCTCGGATCCCGCGTTGCTATGGCTCTGGCATAGGCCGGTGGCTACGGCTCTGATTCGACCCCTAGCCTGGGAACCTCCATATGCCGCGGGAGCGGCCCAAAGAAATGGCAAAAAAAAAAAAAAAAAAAAAAAAAAAAAAAAGACAA	T	5	-	-	intergenic_variant	MODIFIER	-	-	-	KL2,LB2,GL3,XP4,XP5,XP3,XP6,JH1,JH3,TC1,TI2,MP3	KL,LB,GL,XP,JH,TI,TC,MP	12	8	4	4	0
GZsv00639	1	32103725	32104004	279	DEL	CAAATTATGTCTACATGGGAGTTCCCGTCGTGGCGCAGTGGTTAACGAATCCGACTAAGAACCATGAGGTTGCGGGTTCGGTCCCTGCCCTTGCTCAGTGGGTTAACGATCCGGCGTTGCCATGAGCTGTGGTGTAGGTTGCAGACTCGGCTCGGATCCCGCGTTGCTGTGGCTCTGGTGTAGGCCAATAGCTACAGCTCCGATTCAACCCCTAGCCTGGGAACCTCCATATGCCGCGGGAGCGGCCCAAAGAAATGGCAAAAAGACAAAAAAAAAAAAA	C	8	-	-	intergenic_variant	MODIFIER	-	-	-	KL2,XP1,XP2,XP6,TC2	KL,XP,TC	5	3	2	1	0
GZsv00640	1	32152108	32152415	307	DEL	ATCCATAGAGTCATTTTTTTTAATCTTTTTTTTTTTTTTTTTTTTTTTTGTCTTTTTGTCTTTTGTTGTTGCTATTTCTTGGGCCGCTCCCGCGGCACATGGAGGTTCCCAGGCTAGGGGTCCAATCGGAGCTGTAGCCACCGGCCTACGCCAGGGCCACAGCAATGCAGGATCCGAGCCGCGTCTGCGACCTACACCACAGCTCACGGCAACGCCGGATCGTTAACCCACTGAGCAAGGCCAGGGACCGAACCCGCAACCTCATGGTTCCCAGTCGGATTCGTTAACCACTGCGCCACGACGGGAAC	A	7	-	-	intergenic_variant	MODIFIER	-	-	-	QB1,QB3,GL1,GL3,XP2,XP3,XP6,HP1,HP2,LA1,LA2,LA3,LW1,LW2,LW3,LW4,DU1,DU2,DU5,JH1,JH3,NJ1,TC3,TI2,MP1,MP3	QB,GL,XP,JH,NJ,TI,TC,MP,DU,LW,LA,HP	26	12	3	5	4
GZsv00641	1	32183516	32183667	151	DEL	AGATATACATATACCTCATTATTTTACTGTACCATACAGTATTTTATAGACTAAAATTCCATCATTTAAAAATTCTGTAGTCCTCTCGTGGGAGTGTTAAGAATCCCACATTGTCACTGCAGCAGTTTGGGTCACTGCTGTGGTGCAGGTTT	A	6	-	-	intergenic_variant	MODIFIER	-	-	-	GL2,XP1,TC3,TI2	GL,XP,TI,TC	4	4	2	2	0
GZsv00642	1	32195451	32195733	282	DEL	ACCCTGCTGTTTTATTTATTTTATTTATTTATTTATTTTTTTGCTATTTCTTGGGCCGCTCCTGCGCCATATGGAGGTTCCCAGGCTAGGGGTCTAATCGGAGCTGTGGCCACCGGCCTACGCCAGAGCCACAGCAACGCGGGATCCGAGCCGCCTCTGCAACCTACACCACAGCTCATGGCAACGCCGGATCGTTAACCCACTGAGCAAGGGCAGGGACCGAACCCGCAACCTCATGGTTCCTAGTCGGATTCGTCAACCACTGCGCCACGACGGGAACTCC	A	6	-	-	intergenic_variant	MODIFIER	-	-	-	LB2,XP3,BK3,DU5,NJ1,MP1,MP2	LB,XP,NJ,MP,DU,BK	7	6	2	2	2
GZsv00643	1	32256128	32256435	307	DEL	TAAGAATAAAATACAGGGAGTTCCCGTCGTGGCGCAGTGGTTAACGAATCCGACTAGGAACCATGAGGTTGTGGGTTCGCTCCCTGCCCTTGCTCAGTGGGTTAACGATCCAGCGTTGCCGTGAGCTGTGGTGTAGGTTGCAGACGCGGCTCGGATCCCACGTTGCTGTGGCTCTGGCGTAGGCTGGTGGCTACAGCTCCGATTCAACCCCTAGCCTGGGAACCTCCATATGCCGCGGGAGCGGCCCAAGAAATAGCAACAACAACAACAACAAAAGACAAAAGACAAAAAAAAAAAAAAAAAAAGAA	T	5	ENSSSCG00000036790	ENSSSCT00000037683	intron_variant,feature_truncation	MODIFIER	SYMBOL=AKAP7	protein_coding	INTRON=7/7,STRAND=-1,	QB3,GL3,HP2,DU1,MP3,RC1	QB,GL,RC,MP,DU,HP	6	6	2	2	2
GZsv00644	1	32267863	32268009	146	DEL	ATTTTTTGGCCCAACAGAAGAAAGGCTGGGGGAAAAATGTAATTGTAATGTATACATGTAAGGATAACCTGACCCCCTTGCTGTACGGTGGGAAAATTAAAAAAAAAAAAAAATGTGTCCCACAAAAAAAAAAAAAAAAAAAAAATT	A	8	ENSSSCG00000036790	ENSSSCT00000037683	intron_variant,feature_truncation	MODIFIER	SYMBOL=AKAP7	protein_coding	INTRON=7/7,STRAND=-1,	KL3,QB2	KL,QB	2	2	2	0	0
GZsv00645	1	32407447	32407726	279	DEL	TTTACAAAAAAAAAAAAAAAAAAAAAAAGGAGTTCCGATGTGGCGCAGTGGTTAACGAATCGACTAGAACCATGAGGTTGGCGTTCGATCCTGCTTGCTCAGTGGGTTAACGATCCGGCGTTGCGTGAGCTGTGTGTAGGTTGCAGACGCGCTCGGATCCATGTTGCTGTGGCTCTGGATAGACTGGCAGCTACAGCTCCGATTAGACCCTAGCTGGAAACTCCATATGCCGCGGGAGCGCCAAGAAACGGCAAAAAGACAAAAAAAAAAAAAAAAAAAA	T	6	-	-	intergenic_variant	MODIFIER	-	-	-	MP1,MP2	MP	2	1	0	1	0
GZsv00646	1	32451088	32451384	296	DEL	ATTGTAGTTTTTTTTTTTTTTTTGTGTTTTTGTCTTTTGTTGTTGTTGTTGTTGCTATTTCTTGGGCCGCTCCCGCGGCATATGGAGGTTCCCAGGCTAAGGGTTGAATCGGAGCTGTAGCCACCGGCCTACGCCAGAGCCACAGCAACGCGGGATCCGAGCCGCGTCTGCAACCTACACCACAGCTCACGGCAACTCCGGATCGTTAACCCACTGAGCAAGGGCAGGGACCGAACCCGCAACCTCATGGTTCCTAGTCGAATTCGTTAACCACTGCGCCACGACGGGAACTCCTCG	A	7	ENSSSCG00000004199	ENSSSCT00000050067	intron_variant,feature_truncation	MODIFIER	SYMBOL=EPB41L2	protein_coding	INTRON=1/21,STRAND=1,	KL1,KL3,QB1,QB2,QB3,GL3,XP1,XP4,XP5,XP2,XP3,XP6,BK1,JH1,JH2,NJ1,TC1,TC2,TC3,TI1,TI2,TI3,MP3,RC1,RC2	KL,QB,GL,XP,JH,NJ,RC,TI,TC,MP,BK	25	11	4	6	1
GZsv00647	1	32457875	32458182	307	DEL	GGCAGTGCTGACTTTATTTTTTTTTAATTTTTTTTTTTGTCTTTTTGTTGTTGTTGTTATTGTTGCTATTTCTTGGGCCGCTCCCGCGGCATATGGAGGTTCCCAGGCTAGGGGTCGAATTGGAGCTGTAGCCACCGGCCTATGCCAGAGCCACAGCAACGCGGGATCCTTGAGCCGCGTCTGCAACCTACACCACAGCTCACGGCAACGCCGGATTGTTAACCCACTGAGCAAGGGCAGGGACCGAACCCGCAACCTCATGGTTCCTAGTCGGATTCGTTAACCACTGCGCCACGACGGGAACTCCA	G	4	ENSSSCG00000004199	ENSSSCT00000050067	intron_variant,feature_truncation	MODIFIER	SYMBOL=EPB41L2	protein_coding	INTRON=1/21,STRAND=1,	KL2,QB2,QB3,NJ1,TC2,RC1,RC2	KL,QB,NJ,RC,TC	7	5	2	3	0
GZsv00648	1	32489558	32489877	319	DEL	GCCAGTCAGATAGTCTTTTTTATTTATTTATTTATTTATTTATTTATTTTGTCTTTTTTGTCTTTTGTTGTTGTTGTTGTTGCTATCTCTTGGGCCGCTTCCGCGGCATATGGAGGTTCCCAGGCCAGGGGTTGAATCGGAGCTGTAGCCACTGGCCTACGCCAGAGCCACAGCAACGCGGGATCCGAGCCGCATCTGCAACCTACACCACAGCTCACGGCAACGCCGGATCGTTAACCCACTGAGCAAGGGCAGGGACCGAACCCGCAACCTCATGGTTCCTAGTCGGATTCGTTAACCACTGCGCCACGACGGGAACT	G	9	ENSSSCG00000004199	ENSSSCT00000050067	intron_variant,feature_truncation	MODIFIER	SYMBOL=EPB41L2	protein_coding	INTRON=1/21,STRAND=1,	KL2,QB1,LB1,LB2,GL2,GL3,XP1,XP3,XP6,NJ2,NJ3,TI1,RC3	KL,QB,LB,GL,XP,NJ,RC,TI	13	8	5	3	0
GZsv00649	1	32558865	32559172	307	DEL	ATGGAAATAGTTTTTTTTTTTTTTTTTTTGTCTTTTTGTCTTTTTGTCTTTTGTTGTTGTTGTTGCTATTTCTTGGGCCGCTCCCGCGGCATATGGAGGTTCCCAGGCTAGGGGTTGAATCGGAGCTGTAGCCACCAGCCTACACCAGAGCCACAGCAACGCGGGATCCGAGCCGCATCTGCAACCTACACCACAGCTCACGGCAACGCCGGATCGTTAACCCACTGAGCAAGGGCAGGGACCGAACCCTCAACCTCATGGTTCCTAGTCGGATTCGTTAACCACTGCACCACGACGGGAACTCCCCC	A	17	ENSSSCG00000004199	ENSSSCT00000050067	intron_variant,feature_truncation	MODIFIER	SYMBOL=EPB41L2	protein_coding	INTRON=4/21,STRAND=1,	KL2,QB2,QB3,LB2,GL1,GL2,GL3,XP4,XP2,DU4,JH1,JH2,TC1,TC2,TC3,TI3,MP3,RC1	KL,QB,LB,GL,XP,JH,RC,TI,TC,MP,DU	18	11	5	5	1
GZsv00650	1	32605890	32606183	293	DEL	GCTCAGTGGTTTAAGAATCTGACATTGCGTTGAGCTGCGGTGTAGGTTGTAGATGCGGCTCAGATGTGGTGTTGCTGTGGCTGTGCTGTAGGTCCATAGCTACAGCTCCAATTCAGGCCCTAGCCTGGGAACGTCCATATGCTGCAGGTGTGGCCCTAAAAAAACACGAAAATCAAACAAAAGCCCCATAAACGCAAGGGTGTATTGGTGTTCATTTTCAAACCCAACCAGGAGTTCCCGTGATAATGAACCCATTTATTATCCATGAGGACTTGGGTTCTATCTCTGGCCTCA	G	3	ENSSSCG00000004199	ENSSSCT00000050067	intron_variant,feature_truncation	MODIFIER	SYMBOL=EPB41L2	protein_coding	INTRON=19/21,STRAND=1,	LW5,MP2	MP,LW	2	2	0	1	1
GZsv00651	1	32696482	32696792	310	DEL	TCTAATTTTTTTTTTTTTTTTTTTTTTTGTCTTTTGTCTTTTTGTCTGTTGTTGTTGTTGTTGCTGTTGTTGCTATTTCTTGGGCCGATCCCGCGGCATATGGAGGTTCCCAGGCTAGGGGTTGAATCGGAGCTGTAGCCACCGGCCTACGCCAGAGCCACAGCAACGCGGGATCCGAGCCGAGTCTGCGACCTACACCACAGCTCACGGCAACGCCGGATCCTTAACCCACTGAGCAAGGCCAGGGATTGAACCCGCAACCTCATGGTTCCTAGTCGGATTCGTTAACCACTGGGCCACGACGGGAACTC	T	9	-	-	intergenic_variant	MODIFIER	-	-	-	GL2,XP1,XP4,XP3,XP6,BK1,JH1,JH2,JH3,NJ1,NJ3,TC2,TI1,TI3,MP1,MP2,MP3,RC1,RC2	GL,XP,JH,NJ,RC,TI,TC,MP,BK	19	9	2	6	1
GZsv00652	1	32738322	32738606	284	DEL	CAATAATAACATCAGGGAGTTCCCGTCATAGTTCAGTGGTTAACGAATCCGACTAGGAACCATGAGGTTGTGGGTTCGATCCCGTTCCTTGCTCAGTGGGTTAAGGATCTGGCGTTGCCATGAGCTGTGGTGTAGGTCACAGACGTGGCTCAGATCCTGCGTTGCTGTGGCTCTGGCGTAGGCTGGTGGCTACAGCTCTGATTAGACCCCTAGCCTGGGAACCTCCATATGCTGCGGGAGTGGCCCAAGGAAATGGCAAAAAGACCAAAAAAAAAATAATATAAT	C	4	-	-	intergenic_variant	MODIFIER	-	-	-	JH1,MP3	JH,MP	2	2	0	2	0
GZsv00653	1	32762895	32763172	277	DEL	TTAAAAGCTTGTGGGAGTTCCCGTCGTGGCGAGTGGAACGATCGACTAGGAACATGAGGTGCGGGTCGGTCCTGCCTGCTCAGTGGGTAATGATCGGCGTGCGTGAGCTGTGGTGTAGGTGCAGACACGGCTCGGATCCACGTTGCTGTGGTCTGGCGTAGGCCAGTAGCTACAGCTCGATAGATAGCTGGAACTCATATGCCGGGAGCGCCAAGAAATAGCAAAAAAAAAAAAAAAAAAAAAAAAAAAAAAAAAAAAAAAAAAAAAAAAAAAAAAAA	T	6	-	-	intergenic_variant	MODIFIER	-	-	-	QB1,QB2,QB3,LB2,LB3,GL1,GL3,HP2,LW1,LW2,LW3,BK2,LW4,LW5,DU1,DU2,DU3,DU4,BK1,MP1,MP2	QB,LB,GL,MP,DU,LW,HP,BK	21	8	3	1	4
GZsv00654	1	32829015	32829015	92	INS	C	CCCACACAGCGGGCATGTGGGTGTGTCTGTGTGTGTGCATGCTCTTGCATCTACACGATTTACTTCCACCGTTGTCACGCAGTACTGAGTTTT	3	-	-	intergenic_variant	MODIFIER	-	-	-	XP5,JH2	XP,JH	2	2	1	1	0
GZsv00655	1	32975767	32975982	215	DEL	GATTTAAGAAGGAGTTCCCATCGTGGCTCAGTGGTTAACAAATCTGACTAAGAACCATGAGGATGAGGGTTTGATCCCTGGCCTCGCTCAGTGGGTTAAGGATCCGGTGTTGCTGTGGCTCTGGTGTAGGCGGCAGCAACAGCTCCAATTAGACCCCTAGCCTGGGAACCTCCATATGCCGAGGAACAGCCCTTGAAAAGACAAAAAAAAAAAAAA	G	5	-	-	intergenic_variant	MODIFIER	-	-	-	TC3,MP1,MP2	TC,MP	3	2	0	2	0
GZsv00656	1	32988998	32990193	1195	DEL	TATATATGTATGACTGGGTTACTGTGCTATATAGCAGAAATTGACACAACACTGTAAACCAACTATACTTTAATAAAAATAAAATAAAATAATCAAATGTGTTCATCTATCTGCAAAAAAGATGATACCTTTTCACTAATGACATTTACAAATACTATAATACTTCCTTACACACACATAGCACAGTAACTCTTTTACACATCAGATTGAAGTTTCCTTTTAAATAAGGGCATGACCGCAGACACCCTCCAAGAATCATCTTGTGGGCAGCAGGGAAGGAGGGGTCTAATAACACTTAAGTAGAGAAAAAGAGATCTCATGAGCAGAAAAGGGGTGCCACAATTACTGTCATTATTTAGTAACCTAAGAAAGAGGGGTTCAAAGGAGTCCCAAAGTCCT…	T	6	-	-	intergenic_variant	MODIFIER	-	-	-	LB1,LB2,XP3,XP6,JH1,TI3,MP3	LB,XP,JH,TI,MP	7	5	2	3	0
GZsv00657	1	33104063	33104355	292	DEL	ACACGAATTTGGGAGTTCCCGTCGTGGCGCAGTGGTTAACGAATCCAACTAGGAACCATGAGGTTGCGGGTTCGGTCCCTGCCCTTGCTCAGTGGGTTAACGATCTGGCGTTGCCGTGAGCTGTGGTGTAGGTTGCAGACGCGGCTCGGATCCCGCGTTGCTGTGGCTCTGGCGTAGGCCGGTGGCTACAGCTCCGATTGGACCCCTAGCCTGGGAACCTCCATATGCCGCGGGAGCGGCCCAAGAAATAGCAACAACAACAACAACAAAAGACAAAAAAAAAAAAAAAAAAC	A	9	-	-	intergenic_variant	MODIFIER	-	-	-	LW4,LW5,BK1,MP1,MP2	MP,LW,BK	5	3	0	1	2
GZsv00658	1	33124140	33124432	292	DEL	TTTACTTTGATTTTTTTTTTTTTTTTTTTTTTTTTTGTCTTTTGTTGTTGTTGCTATTTCTTGGGCCGCTCCCGCGGCATATGGAGGTTCCCAGGCTAGGGGTTGAATCGGAGCTGTAGCCACCGGCCTACGCCAGAGCCACAGCAACGCAGGATCCGAGCCGCGTCTGCAACCTACACCACAGCTCACGGCAGCGCCGGATCGTTAACCCACTGAGCAAGGTCAGGGACCGAACCCGCAACCTCATGGTTCCTAGTCGGATTCGTTAACCACTGCGCCACGACGGGAACTCC	T	5	-	-	intergenic_variant	MODIFIER	-	-	-	QB1,QB2,QB3,LB1,LB2,LB3,GL1,GL3,XP1,XP4,XP3,XP6,JH1,TC1,TC2,TC3,TI3,MP2,MP3,RC1	QB,LB,GL,XP,JH,RC,TI,TC,MP	20	9	4	5	0
GZsv00659	1	33155078	33155168	90	DEL	AAGGCAGCGGCCTCAGCCACTGGCTGCCTGGCCCCGGCAGCCCCGACAGTGCAGGGGAAAGCTGCACCTTTGATCAGGAGCTCCTGCAAAT	A	3	ENSSSCG00000004202	ENSSSCT00000065444	intron_variant,feature_truncation	MODIFIER	SYMBOL=SAMD3	protein_coding	INTRON=4/10,STRAND=1,	LB1,LB3,GL2,XP2,TI1	LB,GL,XP,TI	5	4	3	1	0
GZsv00660	1	33158351	33158632	281	DEL	GGATTTTTTTTTTCTTTTTTTTTTTTTGTCTTTTGTTGTTGTTGTTGCTATTTCTTGGGCCGCTCCCGTGGCATATGGAGGTTCCCAGGCTAGGGGTTGAATCTGCCTACGCCAGAGCCACAGCAACGCGGGATCCGAGCCGCGTCTGCAACCTACACCACAGCTCACGGCAACGCCGGATCGTTCACCCACTGAGCAAGGGCAGGGACCGAACCTGCAACCTCATGGTTCCTAGTCGGATTCGTTAACCACTGCGCCACGACGGGAACTCCCCAATGGAAA	G	3	ENSSSCG00000004202	ENSSSCT00000065444	intron_variant,feature_truncation	MODIFIER	SYMBOL=SAMD3	protein_coding	INTRON=4/10,STRAND=1,	XP1,XP4	XP	2	1	1	0	0
GZsv00661	1	33169514	33169809	295	DEL	TAAAGATTCTTTTTTATCGGAGTTCCCGTCGTGGCGCAGTGGTTAACGAATCCGACTAGGAACCATGAGGTTGCGGGTTCGGTCCCTGCCCTTGCTCAGTGGGTTAACGATCCGGCGTTGCTGTGAGCTGTGGTGTAGGTTGCAGACGCGGCTCTGGTCCTGCGTTGCTGTGGCTCTGGCGTAGGCCGGTGGCTACAGCTCTGATTCGACCCCTAGCCTGGGAACCTCCATATGCCGCGGGAGCGGCCCAAGAAATAGCAACAACAACAAAAGACAAAAAGACCAAAAAAAAAAAA	T	8	ENSSSCG00000004202	ENSSSCT00000065444	intron_variant,feature_truncation	MODIFIER	SYMBOL=SAMD3	protein_coding	INTRON=6/10,STRAND=1,	QB3,GL3,LW5,DU4,NJ3,TC3,MP1,MP2,MP3	QB,GL,NJ,TC,MP,DU,LW	9	7	2	3	2
GZsv00662	1	33221021	33221349	328	DEL	TAAAAAACAAAAAACCGGAGTTCCCGTCGTGGCGCAGTGGTTAACGAATCCGACTAGGAACCATGAGGTTGCGGGTTCGGTCCCTGCCCTTGCTCAGTGGGTTAACGATCCGGCATTGCCGTGAGCTGTGGTGTAGATTGCAGATGCAGCTCGGATCCCGTGTTGCTGTGGCTCTGGCATAGGCCGGTGGCTACAGCTCCGATTCAACCCCTAGCCTGGGAACCTCCATATGCCGCGGGAGCGGCCCAAGAATTAGCAACAACAACAACAACAACAAAAGACAAAAGACAAAAAATAAATAAATAAATAAATAAATAAAAACAAAAAAC	T	4	ENSSSCG00000004203	ENSSSCT00000065993	intron_variant,feature_truncation	MODIFIER	SYMBOL=L3MBTL3	protein_coding	INTRON=18/21,STRAND=-1,	QB2,LB1,LB2,GL2,XP2,XP6,NJ1,NJ2,NJ3,TC1,TC3,TI3,MP3,RC3	QB,LB,GL,XP,NJ,RC,TI,TC,MP	14	9	4	5	0
GZsv00663	1	33222218	33222218	66	INS	C	CTTAACTTACAAACTCCTTTATCTCCTTTTTACTTAAAAAGTACTCTATCTTCTCCTCTTGATCAAT	6	ENSSSCG00000004203	ENSSSCT00000065993	intron_variant,feature_elongation	MODIFIER	SYMBOL=L3MBTL3	protein_coding	INTRON=18/21,STRAND=-1,	LB3,GL2,MP3	LB,GL,MP	3	3	2	1	0
GZsv00664	1	33266976	33267279	303	DEL	ACACATTACATTTTTATTTATTTATTTATTTATTTATTTATTTATTTGTCTTTTTGTCTTTTTGCCATTTCTTGGGCCGCTCCTGCGGCATATGGAGGTTCCCGGGCTAGGGGTCGAATCAGAGCTGTAGCTGCCAGCCTACGCCAGAGCCACAGCAACGCAGGATCCGAGCCGCGTCTGTGACCTACACCACAGCTCACGGCAACGCCGGAACCTTGACCCACTGAGCAAGGGCAGGGATCGAACCCGCAACCTCATGGTTCCTAGTCGGATTCGTTAACCACTGCGCCACGATGGGAACTCC	A	9	ENSSSCG00000004203	ENSSSCT00000065993	intron_variant,feature_truncation	MODIFIER	SYMBOL=L3MBTL3	protein_coding	INTRON=12/21,STRAND=-1,	XP1,XP6,TC1,MP3	XP,TC,MP	4	3	1	2	0
GZsv00665	1	33343138	33343437	299	DEL	TTGAAGCGGCTATTTTTTGTCTTTTGTCTTTTTTTGTTGTTGTTGTTGTTGTTATTGTTGCTATTTCTTGGGCCGCTCCCGCGGCATATGGAGGTTCCCAGGCTAGGGGTTGAATTGGACCTGTAGCCACCGGCCTACACCAGGGCCACAGCAACGCGGGATCCGAGCCGCGTCTGCAACCTACACCACAGCTCACGGCAACGCCGGATCGTTAACCCACTGAGCAAGGGCAGGGACCGAACCCGCAACCTCATGGTTCCTAGTCGGATTCGTTAACCACTGCGCCACGACGGGAACTCC	T	9	-	-	intergenic_variant	MODIFIER	-	-	-	KL2,QB3,LB1,XP4,XP5,XP3,XP6,LW5,JH1,JH2,JH3,NJ3,TI1,TI2,TI3,MP1,MP2,MP3,RC2,RC3	KL,QB,LB,XP,JH,NJ,RC,TI,MP,LW	20	10	4	5	1
GZsv00666	1	33359044	33359330	286	DEL	TTGCATGTTTTTTTGTTTTGTTTTTTTGTGTGTGTGTCTTTTTTACTATTTTTTTTGGGCTACTTCCGTGGCATATGGAGGTTCCCAGGCTAGGGGTCCAATCGGAGCTGTAGCCGCCGGCCTATGCCAGAGCCACAGCAACGCGGGATCCAAGCCGCGTCTGCAACCTACACCACAGCTCACAGCAACGCCGGATCGTCAACCCACTGAGCAGGGGCAGGGACCGAACCCGCAACCTCATGGTTCCTAGTCGGATTCGTTAACCGCTGCGCCACGACGGGAACTCC	T	15	-	-	intergenic_variant	MODIFIER	-	-	-	KL1,KL2,QB3,LB1,LB2,LB3,GL2,GL3,XP1,XP4,XP5,XP2,XP3,XP6,HP1,HP2,LA1,LA2,LA3,LW1,LW2,BK2,BK3,LW4,LW5,DU3,DU4,JH1,JH2,NJ1,NJ2,NJ3,TC2,TC3,TI3,MP1,MP2,MP3,RC1,RC2,RC3	KL,QB,LB,GL,XP,JH,NJ,RC,TI,TC,MP,DU,LW,LA,HP,BK	41	16	5	6	5
GZsv00667	1	33389013	33389327	314	DEL	TAGAATGAATATATAGGAGTTCCCGTCGTGGCGCAGTGGTTAACGAATCCGACTAGGAACCATGAGGTTGCGGGTTCGATCCCTGCCCTTGCTCAGTGGGTTAACGATCCGGCGTTGCCGTGAGCTGTGGTGTAGGTTGCAGACGCGGCTCGGATCCCGCGTTGCTGTGGCTCTGGCGTAGGCCGGTGGCTACAGCTCCGATTCAACCCCTAGCCTGGGAACTTCCATATGCCGGGGCAGCGGCCCAAGAAATAGCAACAATAACAACAACAACAACAACAACAAAGACAAAAAAGACAAAAAAAAAAAAAAAAA	T	3	-	-	intergenic_variant	MODIFIER	-	-	-	QB2,GL2,GL3,XP6,LA2,LA3,LW2,LW3,DU1,DU2,DU4,BK1,TC1,TC2,TI1,TI2,MP3,RC1	QB,GL,XP,RC,TI,TC,MP,DU,LW,LA,BK	18	11	3	4	4
GZsv00668	1	33412026	33412312	286	DEL	TTATAATATTTTTTTTTTTTTTTGTCTTGTTGTTGTTGCTATTTCTTGGGCCGCTCCCGCGGCATATGGAGGTTCCCAGGCTAGGGGTTGAATCGGAGCTGTAGCCACCGGCCTACGCCAGAGCCACAGCAACGCGGGATCCGAGCCGCATCTGCAACCTACACCACAGCTCAGGGCAACGCCGGATTGTTAACCCACTGAGCAAGGGCAGGGACCAAACCCGCAACCTCATGGTTCCTAGTCGGATTCGTTAACCACTGCGCCACGACGGGAACTCCTGTTTATAA	T	4	-	-	intergenic_variant	MODIFIER	-	-	-	XP4,XP5,XP6,MP1,MP2	XP,MP	5	2	1	1	0
GZsv00669	1	33413399	33413540	141	DEL	TATACGTCTCCCCATCCTTCCCAACGCTAAGCTCATACTTGCTGTCACCCCCTCCTTTAGGACTCAAGCAATTGGTCAACTAATAATTTTCCCTTCCCTTTCCAACACCTAGTCTCAGAAAAGGTTCTGAAATTCATTTATC	T	5	-	-	intergenic_variant	MODIFIER	-	-	-	XP3,XP6	XP	2	1	1	0	0
GZsv00670	1	33458518	33459117	599	DEL	CCACCATATTTCAGGGACACCAAAGCTGCCACTTGAAGAGGCCCATCTGAGAAGGAATTAAAGCACCTGATCAGCTTGTCACACCTGTGAGGGAGCCACCTTGTAAGCAAATCCTAAAGCCACAATCAAGCCTTCAGAGGACTGTCACCTCAATCTGACTCCAGCTACAGAAGAGCCCTAAGTGAAAACCAACAATGCCCTTCTTGAATTACTGACCTAGAATTTGTGAGCATAATAAATCATCATTTTATGCCATTAAATTTTGTAATAATTTGTTATACCATCATAGTAACTGCAATAATAGTTAAATGTATGCATATTCACTAAATTTATAGATTTAATTCTCACTTTTAAGAAAATAGGAACTCAACAGAGGTTGTAAGATCAAGCACACACTTA…	C	4	-	-	intergenic_variant	MODIFIER	-	-	-	XP4,XP3,XP6,TI1,XP2	XP,TI	5	2	1	1	0
GZsv00671	1	33461070	33476412	15344	INV	CAATTGCAATGGAAAGTGACAAGAGCTGCGATGGGCAATGTTCAAGATGCCATAGGAACACACAGGTAGAAGCACAAACTAAGAAGCTTGGGGTGGGAGACCATGATGGAAAACTCCCTTAAAGGAGGTGGTCTCCGGGCTGAAACCCCAGTGGCAGAGGCTGGGGAACCCAGAACGCATCAGGAAGAGCTGGTCACCTCCCTAAGAATGAGTCCAGCCATGCATTCAGCAGCCAAACCCCATATAGCATCTTTTCCTTCCTTAACACGACACATGCAGGAAATCACGTTAGATACTTCTAACATGTTAAAGAGACAAAAATTATATTTATTTTCATGGCTTTTAGGAGTTCCCGTCGTGGCGCAGCAGAAACGAATCCGACTAGGAACCTTGAGGTTG…	AGTTCCCGTCGTGGCGCAGTGGTTAACGAATCCGACTAGGAACCATGAGGTTGCGGGTTCGGTCCCTGCCCTTGCTCAGTGGGTTAATGATCCGGCGTTGCCGTGAGCTGTGGTGTAGGTTGCAGACGCGGCTCGGATCCCACGTTGCTGTGGCTCTGGCGTAGGCCAGTAGCTACAGCTCCGATTAGACCCCTAGCCTGGGAACCTCCATATGCCGCGGGAGCGGCCCAAAGAAATAACAAAAAAAAAAAAAATTATTCCAAATTTGACCAGTTTGAGCACCCACAAGATAACTCCTGTGTTCATTTTATGTAACCCCATCATTTTTTTGGTACTTCTTTGCTTTCCCCCACAACCTGACATTTCAAGGAGATACTACTATTTCATCACTATAGTTCC…	3	ENSSSCG00000004204	ENSSSCT00000004645	coding_sequence_variant,5_prime_UTR_variant,intron_variant	MODIFIER	SYMBOL=TMEM244	protein_coding	EXON=1/6,INTRON=1/5,STRAND=1	LB2,XP5	LB,XP	2	2	2	0	0
GZsv00672	1	33476151	33476415	264	DEL	TTGGAATAATTTTTTTTTTTTTTGTTATTTCTTTGGGCCGCTCCCGCGGCATATGGAGGTTCCCAGGCTAGGGGTCTAATCGGAGCTGTAGCTACTGGCCTACGCCAGAGCCACAGCAACGTGGGATCCGAGCCGCGTCTGCAACCTACACCACAGCTCACGGCAACGCCGGATCATTAACCCACTGAGCAAGGGCAGGGACCGAACCCGCAACCTCATGGTTCCTAGTCGGATTCGTTAACCACTGCGCCACGACGGGAACTCC	T	7	ENSSSCG00000004204	ENSSSCT00000004645	intron_variant,feature_truncation	MODIFIER	SYMBOL=TMEM244	protein_coding	INTRON=1/5,STRAND=1,	MP1,XP6,BK2,LW4,BK1,JH2,JH3,NJ2,NJ3,TC1,TC3,TI3,MP3,RC1,RC3	XP,JH,NJ,RC,TI,TC,MP,LW,BK	15	9	1	6	2
GZsv00673	1	33487245	33487564	319	DEL	TTGCAACCACCATTATCTTTTTTTTTTTTTTTTTTTTGTCTTTTGTCTTTTTTTTGTTGTTGTTGTTGTTGTTGTTGTTGCTATTTCTTGGGCCGCTCCCACGGCATATGGAGGTTCCCAGGCTAGGGGTCCAATCGGAGCTGTAGCCACCGGCCTACGCCAGAGCCACAGCAACGCAGGATCCGAGCCGCATCTGCAACCTACACCACAGCTCACGGCAACGCCGGATCGTTAACCCACTGAGCAAGGGCAGGGATCGAACCCGCAACCTCATGGTTCCTAGTCGGATTCGTTAACCACTGCGCCACGACGGGAACTCC	T	5	ENSSSCG00000004204	ENSSSCT00000004645	intron_variant,feature_truncation	MODIFIER	SYMBOL=TMEM244	protein_coding	INTRON=3/5,STRAND=1,	KL2,KL3,QB2,LB3,GL3,XP1,XP5,XP3,XP6,LW4,JH1,NJ1,NJ2,TC2,TC3,TI1,TI2,MP2,MP3,RC1,RC3	KL,QB,LB,GL,XP,JH,NJ,RC,TI,TC,MP,LW	21	12	5	6	1
GZsv00674	1	33637022	33637309	287	DEL	TAGTTATCTGCTTTTTGTTTTTTTTTTTTTTTTTTTTTTGTCTTTTTGCTATTTCTAGGGCCGCTCCCGTGGCATATGGAGGTTCCCAGGCTAGGGGTCCAATCGGAGCTGTAGCCACCAGCCTACGCCAGAGCCACAGCCACACAGGATCCGAGCGGCGTCTGCAACCTATACCACAGCTCACGGCAACGCCGGATTGTTAACCCACTGAGCAAGGGCAGGGACCGAACCCGCAACCTCATGGTTCCTAGTCGGATTCGTTAACCACTGCGCCACGACGGGAACTCC	T	4	ENSSSCG00000004205	ENSSSCT00000047609	intron_variant,feature_truncation	MODIFIER	SYMBOL=ARHGAP18	protein_coding	INTRON=1/14,STRAND=1,	QB1,GL1,LW5,TC3	QB,GL,TC,LW	4	4	2	1	1
GZsv00675	1	33648215	33648504	289	DEL	TAAGAAGCGCCAGACTTGGAGTTCCCGTCGTGGCGCAGTGGTTAACGAATCCGACTAGGAACCATGACGTTGCGGGTTCGGTCCCTGCCCTTGCTCAGTGGGTTAACGATCCGGCGTTGCCGTGAGCTGTGGTGTAGGTTGCAGACGCGGCTCGGATCCTGCGTTGCTGTGGCTCTGGCGTAGGCCGGTGGCTACAGCTCCGATTCGACCCCTAGCCTGGGAAACTCCATATGCCGCGGGAGCGGCCCAAGAAATAGCAACAACAACAACAACAAAAGACAAAAAAAAAA	T	6	ENSSSCG00000004205	ENSSSCT00000047609	intron_variant,feature_truncation	MODIFIER	SYMBOL=ARHGAP18	protein_coding	INTRON=1/14,STRAND=1,	KL2,KL3,QB1,QB2,LB2,GL3,XP4,XP2,XP3,XP6,BK2,JH1,NJ3,TC2,TC3,TI2,MP1,MP3,RC2,RC3	KL,QB,LB,GL,XP,JH,NJ,RC,TI,TC,MP,BK	20	12	5	6	1
GZsv00676	1	33699571	33700546	975	DEL	TGTGGTAGTTCCCGTTGTGGCTAAGCGGTAATGAACTCGACTAGTATCCAAAGGTCGTAGATGGGCTCGGATCCAGTGTCGCTGAGGCTGTGGTGCAGGCCTGCAGGTGTATCTCCAAGTTGACCCCTAGCCCAGGAACTTCCATATCCCGCAGGTGCAGCCCTAAAAAAAAAATAAAATAAAAATAAAGAAGTGGTTGTGACTGGCGGGGACATAGTATGAAATGATGTCAGAGGAACCAGATGATGCAGGGCCTTGTAGGCCATTGTTGGAAATCTGGATATGCCCCGGATGAAACAGGATCACTGTAGGGTTTTGAACAAATACTTGAAAATCTATATTTTAAAATGATCCCTTGGACTGTTGTGGGTTAAAAACAAACTCTAGGAAAGCAAGCAT…	T	6	ENSSSCG00000004205	ENSSSCT00000047609	intron_variant,feature_truncation	MODIFIER	SYMBOL=ARHGAP18	protein_coding	INTRON=12/14,STRAND=1,	HP1,LA3,LW5,DU4,MP1,MP2	MP,DU,LW,LA,HP	6	5	0	1	4
GZsv00677	1	33807026	33807112	86	DEL	TATTTATTTATTTATTTATTTATTTTTGTCTTTTTGCTGTTTCTTGGGCCGCTCCCGCGGCATATGGAGGTTCCCAGGCTAGGGGTA	T	10	ENSSSCG00000004207	ENSSSCT00000043384	intron_variant,feature_truncation	MODIFIER	-	protein_coding	INTRON=11/23,STRAND=-1,	KL2,KL3,QB3,LB1,LB2,LB3,GL2,GL3,XP1,XP4,XP5,XP2,XP3,XP6,DU1,DU2,DU3,DU4,DU5,JH1,JH3,NJ2,NJ3,TC1,TI1,TI2,TI3,MP3,RC1,RC3	KL,QB,LB,GL,XP,JH,NJ,RC,TI,TC,MP,DU	30	12	5	6	1
GZsv00678	1	33809746	33809824	78	DEL	TTCTTTCTCTCTCTTTCTTTCTTTCTTTCTTTCTTTCTTTCTTTCTTTCTTTCTCTCTCTCTCTCTCTCTCTCTCTCTC	T	6	ENSSSCG00000004207	ENSSSCT00000043384	intron_variant,feature_truncation	MODIFIER	-	protein_coding	INTRON=10/23,STRAND=-1,	DU2,DU3	DU	2	1	0	0	1
GZsv00679	1	33825296	33825562	266	DEL	TCAAGGAAGAAAATTCTTTTTTTTTTTGTCTTTTTAGGGCTACACCCAGTGGCATACTGAGGTTCCCAGGCTAGGGGTCCAATTGCAGCTAGAGCTGCTGGCATATACCACAGTCACAGCAATGCCAGATCTGAGCTGCGTCTGCGACCTACACCACAGCTCACGACAATGCCGGATCCTTAACCCTCTGAGTGAGGCCAGGGAGCGAACCCGCAACCTCATGGTTCCTAGTCGGATTCGTTAACCACTGCGCCACGACGGGAACTC	T	5	ENSSSCG00000004207	ENSSSCT00000043384	intron_variant,feature_truncation	MODIFIER	-	protein_coding	INTRON=7/23,STRAND=-1,	XP3,XP6,NJ2,TC3,TI1,TI2,RC1,RC2	XP,NJ,RC,TI,TC	8	5	1	4	0
GZsv00680	1	33908551	33913017	4466	DEL	GCTGTATCTTTGCCGATTGATATCAAGGTAGAATAACACTTCAAACCTTGGGGTTCACCAAGTGGCTGGAAAGTATGTATTTTATAGTTAGTGCCTTACTACCTTTAGCTAGGCTTACCTTGGGTTATAGGTAAAAAGCACAGCTCATGATTGCTTTTGCAACTTTAGTATGTGAAACATCATCTGAACTGTTATATTTTAAATATATTGTGACTATAAATAATCTGATATATTTCTAATATTTCATATGCAATGAATAAAAATAGAGAGCATCAAAGTGATATTTATAAAATGATATTTCAGGCACTCTTTATGGAATCACATCTTGCCAACAGCTACTAATTTTAATTTCTGTTCTTTAGGAGAGTAATACATTTTGCTATGCAACTCATAATCTGT…	G	7	ENSSSCG00000033894	ENSSSCT00000039085	intron_variant,feature_truncation	MODIFIER	-	protein_coding	INTRON=34/41,STRAND=-1,	QB1,MP1	QB,MP	2	2	1	1	0
GZsv00681	1	34008714	34008931	217	DEL	TAAAAACCAGTGAAGCTTTACAAGGAGATCCCGCTGAATAGCATTGAGAACTATGTCTAGATACTCATGTTGCAACAGAAGAAATGGTGGGGGAAAAACTGTAATTGTAATGTATACATGTAAGGATAACCTGACCCCCTTGCTGTACAGTGGGAAAATAAAATTAAAAAAAAAAAAAAAAAAAAAAAGAAATGGAAGCAAATGTGAAAAAAAAAAAA	T	8	ENSSSCG00000033619	ENSSSCT00000048760	intron_variant,feature_truncation	MODIFIER	-	protein_coding	INTRON=5/5,STRAND=-1,	XP6,BK1,JH1,JH2,TI1,TI2,MP3	XP,JH,TI,MP,BK	7	5	1	3	1
GZsv00682	1	34063400	34063454	54	DEL	GTTATTTGATTAGTGTACTAAGGCTGCCATAACAAAATACCATAAACTGAGTGTC	G	6	ENSSSCG00000033619	ENSSSCT00000048760	intron_variant,feature_truncation	MODIFIER	-	protein_coding	INTRON=5/5,STRAND=-1,	LB3,XP3,NJ2,TI3	LB,XP,NJ,TI	4	4	2	2	0
GZsv00683	1	34175685	34175799	114	DEL	GCGACGCAACCAGCAAGTGTATCTGAAAACCCCATCTTTCCCCAACCAATCAGCAGGTCAACCAACCAGCAAGTGTATCTGAAACCTATCTTTCCCCAACCAATCAGCAGGTCAA	G	15	ENSSSCG00000033619	ENSSSCT00000048760	intron_variant,feature_truncation	MODIFIER	-	protein_coding	INTRON=5/5,STRAND=-1,	KL2,LB2,GL1,GL2,XP2,XP6	KL,LB,GL,XP	6	4	4	0	0
GZsv00684	1	34313730	34313810	80	DEL	TATAAAAAAAAAAAAAAAAAAAAAAAAAAAAACTTCAAAAAAAAAAAAAAAAAAAAAAAAAAAAAAAAAAAAAAAAAAAAA	T	5	ENSSSCG00000033619	ENSSSCT00000048760	intron_variant,feature_truncation	MODIFIER	-	protein_coding	INTRON=4/5,STRAND=-1,	KL1,LB1,LB3,GL1,GL2,GL3,XP1,XP4,XP2,XP3,XP6,BK3,LW4,LW5,DU1,DU2,DU3,DU5,JH3,NJ1,NJ3,TC1,TC2,TC3,TI1,TI3,MP1,MP3,RC1,RC3	KL,LB,GL,XP,JH,NJ,RC,TI,TC,MP,DU,LW,BK	30	13	4	6	3
GZsv00685	1	34404833	34405096	263	DEL	TAGAAAGGCACAGAATGGAGTTCCCGTCGTGGCGCAGTGGTTAACGAATCCGACTAGGAACCATGAGGTGCGGGTTCGGTCCTGCCTTGCTCAGTGGGTTAACGATCGGCGTGCGTGAGCTGTGGTGTAGGTTGCAGACGCGGCTCGGATCCGCGTGCTGTGGCTCTGGCGTAGGCGGTGGCTACAGCTCCGATTCACCCTAGCCTGGAACTCCATATGCCGGGAGCGCCAAGAAAACAACAACAACAAAAAGACAAAAAAAAA	T	3	ENSSSCG00000033619	ENSSSCT00000048760	intron_variant,feature_truncation	MODIFIER	-	protein_coding	INTRON=4/5,STRAND=-1,	KL3,QB2,XP4,LW1,TC2,TI2,RC3	KL,QB,XP,RC,TI,TC,LW	7	7	3	3	1
GZsv00686	1	34439493	34446092	6599	DEL	TAAGACTATAGAAATCATTTAGGTGGAGGGTTAAGTTGTCAATTTGGGATCTTTCTTCTTTTTTGAGAAAGGCCTGGATTGCTATAAATTTCCCTCTGAGCACTGTTTTCGCAGCATCCCATAGATTTTGAGAGGTTGTGTCTTCATTATCATTTGTTTCAAGATAGTTTTTAATTTCCTTCTTGATTTCCTCATTGACCCATTGGTTTTTTAGTAGCATGTTGTTTAGTCTCCATGGAGTAGGTTTTTTCTCTTTCCTTTTCCCATGGTTGATTTCTAATTTCATGGCATTGTGGTCAGAGAAGATACTTGAGATAATTTCTATGCTCCTAAATTTATTGAGATTCGCTTTATGTCCCAATATGTGGTCGATTCTTGAGAATGTTCCATGAGCATTTG…	T	11	ENSSSCG00000033619	ENSSSCT00000048760	intron_variant,feature_truncation	MODIFIER	-	protein_coding	INTRON=4/5,STRAND=-1,	XP3,XP6,NJ2,NJ3,TC2,TC3,TI2,MP1,MP3,RC3	XP,NJ,RC,TI,TC,MP	10	6	1	5	0
GZsv00687	1	34508026	34508026	77	INS	A	ATAAAGCTTCAGAAATGTTAAGTGACTTGTAACAAACCATCCAGCTTGTAACTGACAGCACAAGGATCAGAGTACAGG	6	ENSSSCG00000033619	ENSSSCT00000048760	intron_variant,feature_elongation	MODIFIER	-	protein_coding	INTRON=4/5,STRAND=-1,	LB3,GL1,GL2,GL3,XP6,JH2,JH3	LB,GL,XP,JH	7	4	3	1	0
GZsv00688	1	34567840	34568162	322	DEL	AAAATAAATATTCGGAGTTCCCCTCGTGGCGCAGTGGTTAACGAATCCGACTAGGAACCAAGAGGTTGCGGGTTCGGTCCCTGCCCTTGCTCAGTGGGTTAACGATCCGGCGTTGCCGTGAGCTGTGGTGTAGGTCGCAGACGCGGCTCGGATCCCTCATTGCTGTGGCTCTGGCGTAGGCCGGTGGCTACAGCTCCAATTCAACCCCTAGCCTGGGAACCTCCATATGCCGCGGGAGCGGCCCAAGAAATAGCAACAACAGCAACAACAACAACAACAGACAAAAAGACAAAAAAAAAAAAAAAAGACAAAAATAAATAAAT	A	6	ENSSSCG00000033619	ENSSSCT00000048760	intron_variant,feature_truncation	MODIFIER	-	protein_coding	INTRON=3/5,STRAND=-1,	KL1,KL2,QB1,QB2,QB3,LB1,LB2,LB3,GL1,GL2,GL3,XP1,XP4,XP5,XP2,XP3,XP6,BK3,LW4,DU2,DU3,DU4,DU5,JH2,NJ1,NJ2,NJ3,TI1,TI2,TI3,MP1,MP2,MP3,RC1,RC2,RC3	KL,QB,LB,GL,XP,JH,NJ,RC,TI,MP,DU,LW,BK	36	13	5	5	3
GZsv00689	1	34591358	34591925	567	DEL	TATTTTCTCTGGGTCCCGTCGTGGCGCAGGGGTTAACCAATCCGACTAGGAACCACGAGGTTGTGGGTTTGATCCCTGGCCTCGCTCAGCGGGCTAAGGGTCCGGCGTTGCCGTGAGCTGTGGCGTAGGTCACAGACGTGGCTCGGATGCCGAGTTGCCGTGGCTGTGGCGTAGGCCAGTGGCTACAGTTCCAATTCCACCTCTAGCCTGGGAACCTCCATATGCCACAGGAAGCAGCCTTAGAAAAGGCAAAAAGCAAAAAAAAAAAAAAAAAAAAAAAAAGGAGTTCCCATCGTGGCGCAGTGGTTAACGAAACCGACTAGGAACCATGAGATTGCGGGTTCGGTCCCTGCCCTTGCTCAATGGGTTAACGATCCGGCGTTGCTGTGAGCTGTGGTG…	T	6	ENSSSCG00000033619	ENSSSCT00000048760	intron_variant,feature_truncation	MODIFIER	-	protein_coding	INTRON=3/5,STRAND=-1,	QB3,XP3,LW5,DU1,DU4,JH1,TC3,TI3,RC1	QB,XP,JH,RC,TI,TC,DU,LW	9	8	2	4	2
GZsv00690	1	34627782	34629842	2060	DEL	TAAGAGTAGACTTCAAAGAAAAGAGATCAAACTGTCACTGTATGCAGATGATATGATACTATACCTAGAAAACCCTAAGGACTCAACCCCAAAACTCCTTGAACTGATTAATACATTCAGCAAAGTGGCAGGATATAAGATTAACATTCAGAAGTCAGTTGCATTTCTGTATACCAGCAATGAAACATTAGAAAAGGAATACAAAAAAATGATACCTTTTAAAATTGCACCTCACAAAATCAAATACCTCGGAATACACCTGACCAAAGAGGTAAACGACCTATATGCCGAGAACTATAAAACTTTAATCAAAGAAATCAAAGAAGATGTAAAGAAATGGAAAGATATTCCATGTTCCTGGATTGGAAAAATCAATATTGTGAAAATGGCCATCCTACC…	T	5	ENSSSCG00000033619	ENSSSCT00000048760	intron_variant,feature_truncation	MODIFIER	-	protein_coding	INTRON=3/5,STRAND=-1,	DU1,DU2,NJ1,NJ3,TI1,TI3,MP1,MP2,MP3	NJ,TI,MP,DU	9	4	0	3	1
GZsv00691	1	34729462	34729617	155	DUP:TANDEM	ACAGATTCAGTCTTCAATTTGTTGAAGCTAGTATTAGATTGTTTAACTTGTTAAAACTTGGAGACAGATGTCTGTTGATGGTTAACAATTCACTTGATAATGTAAGTTAAGATTATAAATTGGATTTAAAGTAACCTGCCAAAAGCATTATTTTTA	ACAGATTCAGTCTTCAATTTGTTGAAGCTAGTATTAGATTGTTTAACTTGTTAAAACTTGGAGACAGATGTCTGTTGATGGTTAACAATTCACTTGATAATGTAAGTTAAGATTATAAATTGGATTTAAAGTAACCTGCCAAAAGCATTATTTTTACAGATTCAGTCTTCAATTTGTTGAAGCTAGTATTAGATTGTTTAACTTGTTAAAACTTGGAGACAGATGTCTGTTGATGGTTAACAATTCACTTGATAATGTAAGTTAAGATTATAAATTGGATTTAAAGTAACCTGCCAAAAGCATTATTTTTA	7	ENSSSCG00000033619	ENSSSCT00000048760	intron_variant	MODIFIER	-	protein_coding	INTRON=3/5,STRAND=-1,	GL3,XP3,NJ2	GL,XP,NJ	3	3	2	1	0
GZsv00692	1	34758056	34758379	323	DEL	TAAGAATCCAACTGCAGGAGTTCCCGTCGTGGCGCAGTGGTTAACGAATCCGACTAGGAACCATGAGGTCGCGGGTTCGATCCCTGCCCTTGCTCAGTGGGTTAACGATCCGGCGTTGCCGTGAGCTGTGGTGTAGGTTGCAGACGCGGCTCGGATCCTGCGTTGCTGTGGCTCTGGTGTAGGCTGGTGGCTACAGCTCCGATTCAACCCCTAGCCTGGGAACCTCCATATGCCGCGGGAGCGGCCCAAGAAATAGCAACAACAACAACAACAACAACAAAAGACAAAAAAAGACAAAAGACAAAAAAAAAAAAAAAAAAAAAA	T	14	ENSSSCG00000033619	ENSSSCT00000048760	intron_variant,feature_truncation	MODIFIER	-	protein_coding	INTRON=2/5,STRAND=-1,	KL1,KL2,KL3,QB1,QB2,QB3,LB1,LB2,LB3,GL1,GL2,GL3,XP1,XP4,XP5,XP3,XP6,HP1,HP2,LA1,LA2,LW1,LW3,LW5,DU4,NJ3,TC1,TC2,TC3,TI2,TI3,MP1,MP2,MP3,RC1,RC2	KL,QB,LB,GL,XP,NJ,RC,TI,TC,MP,DU,LW,LA,HP	36	14	5	5	4
GZsv00693	1	34845147	34845418	271	DEL	TGAAATACTCTTTTTTTTTTTTTTTGTCTTTTTTTTGCTATTTCTTTGGGCGCTCCACGGCATATGGAGTTCCAGCTAGGGTTGAATCGGAGCTGTAGCCGCCAGCCTACGCCAGAGCCACAGCAACGCAGGATCCGAGCCGCGTCTGCAACCTACACCACAGGTCACGGCAACGCCGGTTCCTTAATCCACTGAGCAAGGGCAGGGACTGAACCCGCAACCTCATGGTTCCTAGTCGGATTCGTTAACCACTGCGCCACGATGGGAACTCC	T	5	ENSSSCG00000033619	ENSSSCT00000048760	intron_variant,feature_truncation	MODIFIER	-	protein_coding	INTRON=2/5,STRAND=-1,	KL2,QB1,QB3,LB3,GL2,GL3,XP4,XP3,XP6,BK3,LW4,LW5,DU2,DU3,JH1,JH3,NJ1,NJ2,NJ3,TC2,TC3,TI1,TI2,TI3,MP1,MP2,MP3,RC2	KL,QB,LB,GL,XP,JH,NJ,RC,TI,TC,MP,DU,LW,BK	28	14	5	6	3
GZsv00694	1	34878342	34878799	457	DEL	ATTTAGCTTAGCAGGCAATCACAACTATCTTCTCCATTTACAGTGTTATGTAGAATTGGCTTTCGGCAAAGTGGTATGGGCATGTATGGAAAACTTGATCTTAGTAACAAGTCAGGACTGTCTTCATTTACTAATCATTCATTATTTAATTTATGTACTTTCATTGTTACATAGATAATTAGAGGGGACTTATTCTAAGCTAGTTAACCAACTGACAAAGGATAAATAAGGAGAAAAGACTCCTGCCATGTAAGATGGAAATATGATTATAAAATCAGGTTCACAGCCCCAAACCCTAAGTTTTCCAGCCACTAAAGCATATAGGGCTGTTCCAGTTGAACCTCAAATTAGATGCAAGCTTCCTGTCTCCAAACTTGAAAAGGAAATACATAATTAGTC…	A	9	ENSSSCG00000033619	ENSSSCT00000048760	intron_variant,feature_truncation	MODIFIER	-	protein_coding	INTRON=2/5,STRAND=-1,	KL1,GL1,JH3	KL,GL,JH	3	3	2	1	0
GZsv00695	1	34935173	34935269	96	DEL	TATATTTTTTTATTTTATCGTATATTTTACTTAATTCTCCCAGGATGGCAGTTGACCTCAAAAAAAAAAAAAGGCCTATGAGCTATATTATTGTTAA	T	8	ENSSSCG00000033619	ENSSSCT00000048760	intron_variant,feature_truncation	MODIFIER	-	protein_coding	INTRON=2/5,STRAND=-1,	XP5,BK2,BK1	XP,BK	3	2	1	0	1
GZsv00696	1	34987554	34995602	8048	DEL	ATATGTTACTTCATTTTCTTTTTTTTTTTTTTTTTTTTTTTTTAATTTTATTTTCCCACTGTACAGCAAGGGGGTCAGGTTATCCTTACATGTATACATTACAATTACAGTTTTTCCCCCACCATTTCTTCTGTTGCAACATGAGTATCTAGACATAGTTCTCAATGCTATTCAGCGGGATCTCCTTGTAAATCTATTCTACGTTGTGACTGATAAGCCCAAGCTCCCAATCCCTCCCACTCCCTCCCCCTCCCATCAGGCAACCACAAGTCTCTTCTCCCAAGTCCATGATTGATTTTCTTTTCTGAGGAGATGTTCATTTGTGCTGGATATTAGATTCCAGTTATAAGTGATGTCATATGGTATTTGTCTTTGTCTTTCTGGCTCATTTCACTCAGT…	A	11	ENSSSCG00000033619	ENSSSCT00000048760	stop_lost,coding_sequence_variant,5_prime_UTR_variant,3_prime_UTR_variant,intron_variant,feature_truncation	HIGH	-	protein_coding	EXON=1-2/6,INTRON=1-2/5,STRAND=-1	KL1,KL2,KL3,QB3,LB2,GL2,GL3,XP1,XP4,XP5,XP2,XP3,XP6,HP1,HP2,LA1,LA3,LW1,LW3,LW4,DU1,DU3,DU4,DU5,BK1,JH1,JH2,JH3,NJ1,NJ2,TC1,TC2,TI1,TI2,MP1,MP3,RC1,RC2,RC3	KL,QB,LB,GL,XP,JH,NJ,RC,TI,TC,MP,DU,LW,LA,HP,BK	39	16	5	6	5
GZsv00697	1	35036702	35036969	267	DEL	TAAAAATAGCATTACCGGAGTTCCCATCGTGGCTCAGTGGTTAACGAATCCGACTAGGAGCCATGAGGTTGCGGGTTCGGTCCCTGCCCTTGCTCAGTGGGTTAACGATCCGGCGTTGCCGTGAGCTGTGGTGTAGGTTGCAGACGCGGCTGGGATCCCACGTTGCTGTGGCTCTGGCGTAGGCCGGTGGCTACAGCTCCGATTCGACCCCTAGCCTGGGAACCTCCATATGCCACGGGAGCGGCCCAAGAAATAGTTTAAAAAAAAA	T	7	ENSSSCG00000004209	ENSSSCT00000054145	intron_variant,feature_truncation	MODIFIER	SYMBOL=PTPRK	protein_coding	INTRON=7/33,STRAND=1,	KL2,XP2	KL,XP	2	2	2	0	0
GZsv00698	1	35063315	35063540	225	DEL	GTGTATATGTAACACATCTTCTTAATCCATTCATCTGTCAATGGATATTTAGGTTGTTTCCATGTCTTGGCTATTGTGAATGGTGTTGCTATGAACATAGGGGTGTATGTATCTTTTTTCAATGAAAGTTTTGTCTGGATATATGCCCAGCAGTGGAATTGCTGGATCATACGGTAGCTCCGTATTTAGGTTCCTGAGGTACCTCCATAAGGTTTTCCATAGTGGT	G	8	ENSSSCG00000004209	ENSSSCT00000054145	intron_variant,feature_truncation	MODIFIER	SYMBOL=PTPRK	protein_coding	INTRON=7/33,STRAND=1,	LB1,TI3	LB,TI	2	2	1	1	0
GZsv00699	1	35274478	35275520	1042	DEL	TCCAGAAGGGAATGGCATGATATATTTAAAGTGATGAAAGGGAAAAACCTACAAATAAGAATACAGTACACAGAAAGCTCTCATTTAGAGTTGATGGAGAAAGCAAAAGCATTATAGACAAGCAAAAGCTAAGAGAAATTAACCACCACCAAATCAGCTTCACAACAAATGCTGAAGGAACTTCTCTAGGCAGAAAAGAAAGCCACAACTAAAAACAAGAAAATTAAAAATGGGAAAGCTTACCAATAAAGGGAAATTTACAATAAAGGTAGGAAATAATCCACACACAAATATTATATCAAAACCAGCAATCATGAGGAGAGTATAAATGCAGGATATTGTAAATGCATTTGAAATTAAAAGACCAGCAACTTAAAACAATCCTGTGTGTATACAGAC…	T	15	-	-	intergenic_variant	MODIFIER	-	-	-	KL1,KL2,KL3,QB3,TC1,TI1	KL,QB,TI,TC	6	4	2	2	0
GZsv00700	1	35307170	35307442	272	DEL	AATATATAGGTAGGGAGTTCCCGTCATGGCGCAGTGGTTAACGAATCCGACTAGGAACTATGAGGTTGCGGGTTCGGTCCCTGCCCTTGCTCAGTGGGTTAAGGATCCGGCGTTGCCGTGAGCTGTGGTGTAGGTTGCAGACACGGCTCGGATCCTGCGTTGCTGTGGCTCTGGCGTAGGCCAGTGGCTACAGCTCCGATTCGACCCCTAGCCTGGGAACCTCCATATGCCGCAGGAGCGGCCCAAAGAAATAGCAAAAAAAAAAATATATAT	A	6	-	-	intergenic_variant	MODIFIER	-	-	-	XP3,TC2	XP,TC	2	2	1	1	0
GZsv00701	1	35361448	35361723	275	DEL	TAAAGGACAACTCCTGGAGTTCCCGTCATGGCGCAGTGGTTAATGAATCCGACTAGGAACCATGAGGTTGCGGGTTCAGTCCCTGCCCTTGCTCAGTGGGTTAACGATCCTGCGTTGCGGTGAGCTGTGGTGTAGGTTGCAGACGCGGCTCGGATCCTGCGTTGCTGTGGCTCTGGTGTAGGCCGGGGACTACAGCTCCGATTGGACCCCTAGCCTGGGAACCTCCATATGCCACGGGAGCGGCCCAAAGAAATAGCAAAAAGACAAAAAAAAAAA	T	10	ENSSSCG00000024392	ENSSSCT00000042817	intron_variant,feature_truncation	MODIFIER	SYMBOL=THEMIS	protein_coding	INTRON=1/6,STRAND=1,	KL2,QB1,QB2,QB3,LB1,LB2,LB3,GL1,XP1,XP5,XP2,XP3,XP6,JH2,NJ3,TC1,TC2,TC3,TI1,TI2,TI3,MP1,MP2,MP3,RC2	KL,QB,LB,GL,XP,JH,NJ,RC,TI,TC,MP	25	11	5	6	0
GZsv00702	1	35366842	35366915	73	DEL	AAAAAAAAAAAAAAAAAAAAAAAAAAAAAAAAAAGCAACCCCAAACAATTCAGGTCCTAAGTATCAGTTTGAAT	A	6	ENSSSCG00000024392	ENSSSCT00000042817	intron_variant,feature_truncation	MODIFIER	SYMBOL=THEMIS	protein_coding	INTRON=1/6,STRAND=1,	QB1,XP3,XP6	QB,XP	3	2	2	0	0
GZsv00703	1	35380952	35381400	448	DEL	TTCTCTCATAGATTTTGCCTGTGGTATCATGTCTAAAAATTCATCATCAAACCTAAACTCATCTAGATTTTATGCTCTGTTATCTTCTAAGAGTTTTATAGTTTTGCATTTTACATTTGACTCTGTGACACATTTTGAATTAATTTTTTAAAAAGGTGTAAAATCTGTGTCTAGATTTTTTTAACATGTGGATACCCAATTGTTCTAGCATCATTTGTTGAAAATACAGTTTTTGCTCCATTGTATTGCCTTTGCTCCTTTGTCAAAGATCAGTTGACTTGTTTATATGAGTTTATTTCTGAGGTCTTCCTTCTGTTTTATTGATTGCTTTATTTTTCATTCTTTCCTTCCTGTACCTGTGGCATATGGAAGTTCCCAGGCTAGGAATTGAATTGGAGC…	T	6	ENSSSCG00000024392	ENSSSCT00000042817	intron_variant,feature_truncation	MODIFIER	SYMBOL=THEMIS	protein_coding	INTRON=2/6,STRAND=1,	XP5,XP2,TC1,MP1,MP2	XP,TC,MP	5	3	1	2	0
GZsv00704	1	35417795	35418053	258	DEL	ACAGAAATTTCTTTTTTTTTTTTTTTTTTTTTTTTTGGTTTCATGCTAAATGTATTTTTTTTTTTTAATTATTTTCCCACTGTACAGCAAGGGGGTCAGGTCATCCTTAGATGTATACATTGCAGTTACAGTTTTTTCCCCCACCCTTTCTTCTGTTGTGACATGAGTATCTAGACATAGTTCTCAATGCTATTCAGCAGGATCTCCTTATAAATCTATTCTAGGTTGTGTCTGATAAGCCCAAGCTCCCGATCCCTCC	A	7	ENSSSCG00000024392	ENSSSCT00000042817	intron_variant,feature_truncation	MODIFIER	SYMBOL=THEMIS	protein_coding	INTRON=3/6,STRAND=1,	KL2,LB1,LB2,GL2,GL3,XP4,XP5,XP2,XP3,XP6,JH2,JH3,NJ1,NJ2,TI1,TI2,TI3,MP1,MP2,MP3	KL,LB,GL,XP,JH,NJ,TI,MP	20	8	4	4	0
GZsv00705	1	35499210	35499992	782	DEL	GCAGAGCCTCACCCAGGGAAGCCACATCCTAGAGTTCTGGGAATGGGAGCAGTGGAGACACGCTTCTTATGAGCTGATGAAATGCCTACTACAGGCCTGGGCAACCCCCCTGCAACAAGCTAAGGCTGGAAGGGACAGGAAAGGTGTCAAAGACGGCTTGTCTTGGAATTGTGTGGGACAAGCTCAAAAGCATTCTCTTTCAAGTGGTATAAAAAACATATTCGTTGCAGAAAAGTTAGTTAATTTGTACAAATAAATGATAGTATGAACCCTCGGATTATGTCTGAAAGAGAAAACCGTTTATGTGGATAGTTAACTATAGATTATTTTTCAGTTTATAGCCTTGCTTGTTTAAATATTTTCCTCAGGAAAAAAAATTTCCTTCCACTTAATTGGATC…	G	3	ENSSSCG00000024392	ENSSSCT00000042817	intron_variant,feature_truncation	MODIFIER	SYMBOL=THEMIS	protein_coding	INTRON=5/6,STRAND=1,	TI2,TI3	TI	2	1	0	1	0
GZsv00706	1	35593818	35593937	119	DUP:TANDEM	CAAATACTTAAATATACAGGTACATATATTTTATATACATATATTTAAATATAAAAACAACTTTAATAATGTATCTCAAACCACAAAGCTAGGTAGTATCAGCATGTGAAGACCAATTTA	CAAATACTTAAATATACAGGTACATATATTTTATATACATATATTTAAATATAAAAACAACTTTAATAATGTATCTCAAACCACAAAGCTAGGTAGTATCAGCATGTGAAGACCAATTTAAAATACTTAAATATACAGGTACATATATTTTATATACATATATTTAAATATAAAAACAACTTTAATAATGTATCTCAAACCACAAAGCTAGGTAGTATCAGCATGTGAAGACCAATTTA	5	-	-	intergenic_variant	MODIFIER	-	-	-	TI1,TI2	TI	2	1	0	1	0
GZsv00707	1	35613744	35614113	369	DEL	TAAAAAAAGTGAATCTTCAACAACAACAACAACAAAAAGACAAAAAGACAAAAAGACAAAAAAAAAAAAAAAAAAAAAAAAAAAAGGAGTTCCCGTCGTGGCGCAGTGGTTAACGAATCCGACTAGGAACCATGAGGTTGCGGGTTCAGTCCCTGCCCTTGCTCAGTGGGTTAACGATCCGGCGTTGCCGTGAGCTGTGGTGTGGGTTGCAGACGCGGCTCGGATCCCGCGTTGCTGTGGCTCTGGCGTAGGGCCGGTGGCTGCAGCTCCGATTGGACCCCTAGCCTGGGAACCTCCATATGCCACGGGAGCGGCCCAAGAAATAGCAACAACAACAACAAAAAGACAAAAAGACAAAAAAAAAAAAAAA	T	8	ENSSSCG00000004212	ENSSSCT00000004653	intron_variant,feature_truncation	MODIFIER	SYMBOL=C6orf58	protein_coding	INTRON=5/5,STRAND=1,	KL2,KL3,QB1,LB2,LB3,GL1,GL3,XP1,XP4,XP5,XP2,XP3,XP6,BK2,BK3,LW4,JH2,JH3,NJ2,TC1,TC2,TC3,TI1,TI3,MP1,MP3,RC2,RC3	KL,QB,LB,GL,XP,JH,NJ,RC,TI,TC,MP,LW,BK	28	13	5	6	2
GZsv00708	1	35641026	35641748	722	DEL	ATCAAATAGGGTAATTTCTTTTTTTTTTTTTTTTTATTTTCCCACTGTACAGCAAGGGGGTCAGGTTATCCTTACATGTATACATTACAATTACAGTTTTTCCCCCACCATTTCTTCTGTTGCAACATGAGTATCTAGACATAGTTCTCAATGCTATTCAGCAGGATCTCCTTATAAATCTATTCTAGGTTGTGTCTGATAAGCCCAAGCTCCCGATCCCTCCCACTCCCTCCCCCTCCCATCAGGCAACCACAAGTCTCTTCTCCAAGTCCATGATTTTCTTTTCTGAGGAGATGTTCATTTGTGCTGGATATTAGATTCCAGTTATAAGTGATATCATATGGTATTTGTCTTTATCTTTCTGGCTCATTTCACTCAGGATGAGATTCTCTAGTTCCA…	A	5	ENSSSCG00000004213	ENSSSCT00000004655	intron_variant,feature_truncation	MODIFIER	-	protein_coding	INTRON=1/5,STRAND=-1,	KL1,QB2,QB3,GL1,XP1,XP5,XP2,XP3,XP6,BK2,BK3,TC2,TC3,TI1,TI3,MP1,MP2,MP3	KL,QB,GL,XP,TI,TC,MP,BK	18	8	4	3	1
GZsv00709	1	35788892	35789202	310	DEL	TAAAAATCACCATTCCTGGAGTTCCCGTCGTGGCGCAGTGGTTAACGAATCCGACTAGGAACCATGAGGTTGCGGGTTCGATCCCTGCCCTTGCTCGGTGGGTTAACGATCCGGCGTTGCCGTGAGCTGTGGTGTAGGTTGCAGACGCGGCTCGGATCCCGCGTTGCTGTGGCTCTGGCGTAGGCCGGTGGCTACAGCTCCGATTCGACCCCTAGCCTGGGAACCTCCATATGCCGCAGGAGCGGCCCAAGAAATAGTAACAACAACAACAACAACAACAAAAAAAAAGACAAAAAGACAAAAAAAAAAAA	T	5	-	-	intergenic_variant	MODIFIER	-	-	-	KL1,KL2,QB1,LB1,LB3,GL1,GL3,XP1,XP5,XP2,XP3,XP6,LW4,DU4,JH1,JH2,NJ2,TC2,TI1,TI2,TI3,MP3,RC1	KL,QB,LB,GL,XP,JH,NJ,RC,TI,TC,MP,DU,LW	23	13	5	6	2
GZsv00710	1	35808880	35809321	441	DEL	ATCTGCGACCTACACCACAGCTTATGGCAACACCAGATCCTTAACCCACTGAGCAAGACCAGGAATCGAACATTGCATCCTCATGGATGCTAGTCAGGTTATACACTATTTCTCACATCATACCACTGAGCCATGACAGGAACTCCCAGCAACTCTTAATTGTGTGATTAGCACCTCAGTATTTTTAACACATCCTAGAAACCAAGAAAAATGTTCTAATCCAGCATGAAATTCTCTGATTTACAAGTTCTATCAGACATGTCTTAGTGTTGGCTTTTTATTTTTTTTATTTTTATTATTTATTTATTTATTTATTTTTTGTCTTTTTGTCTTTTTCTAGGGCCGCTCCCACGGCACATGGAGGTTCCCAGGCTAGGGGTCGAATCGGAGCTGTAGCCA…	A	7	-	-	intergenic_variant	MODIFIER	-	-	-	XP5,XP6	XP	2	1	1	0	0
GZsv00711	1	35812183	35812481	298	DEL	TCCTAATTTGTTTTTTTTTGTTTTTGTTGTTGTTGTTGTTGTTGTTGTTGTTATTGTTGCTATTTCTTGGGCCGCTCCCGCGGCATATGGAGGTTCCCAGGCTAGGGGTTGAATCGGAGCTGTAGCCACCGGCCTACGCCAGAGCCACAGCAACGCAGGATCCGAGCCACGTCTGCAACCTACACCACAGCTCACGGCAACGCCGGATCGTTAACCCACTGAGCAAGGGCAGGGATCCAACCCGCAACCTCATGGTTCCTAGTCGGATTCGTTAACCACTGCGCCACGACAGGAACTCC	T	7	-	-	intergenic_variant	MODIFIER	-	-	-	GL3,XP4,MP3,RC3	GL,XP,RC,MP	4	4	2	2	0
GZsv00712	1	35864212	35864212	102	INS	C	CTTTTTTCACGTGGTGTGGTGCAAGCTTGTTCAGCTGGGCTAAATCTGCTTATGGTGAGACAGCAAAGTATCCTACAGGACAACTTTATTTTATTTTATTTTA	3	ENSSSCG00000004216	ENSSSCT00000057506	intron_variant,feature_elongation	MODIFIER	SYMBOL=ECHDC1	protein_coding	INTRON=1/5,STRAND=1,	KL2,GL3	KL,GL	2	2	2	0	0
GZsv00713	1	35937624	35938137	513	DEL	CCCCATCCTGATCTTTTTTTTTTTTTTTTTTTTTTTTTTTTAATTTTATTTTCCCACTGTACAGCAAGGGGGTCAGGTTATCCTTACATGTATACATTACAATTACAGTTTTTCCCCCACCATTTCTTCTGTTGCAACATGAGTATCTAGACATAGTTCTCAATGCTATTCAGCGGGATCTCCTTGTAAATCTATTCTAAGTTGTGTCTGATAAGCCCAAGCTCCCGATCCCTCCCACTCCCTCCCCCTCCCATCAGGCAACCACAAGTCTCTTCTCCAAGTCCATGATTGATTTTCTTTTCTGAGGAGATGTTCATTTGTGCTGGATATTAGATTCCAGTTATAAGTGATGTCATATGGTATTTGTCTTTGTCTTTCTGGCTCATTTCACTCAGTATG…	C	10	-	-	intergenic_variant	MODIFIER	-	-	-	KL3,QB1,LB3,GL3,XP1,XP4,XP5,XP3,XP6,JH2,NJ3,TC2,TC3,MP1,MP3,RC3	KL,QB,LB,GL,XP,JH,NJ,RC,TC,MP	16	10	5	5	0
GZsv00714	1	35948721	35949018	297	DEL	TAAGAACCCAATATAGGAGTTCCCGTCGTGGCGGCAGTGGTTAACGAATCCGACTAGGAACCATGAGGTTGCGGGTTCGGTCCCTGCCCTTGCTCAGTGGGTTAACGATCTGGCGTTGCCGTGAGCTGTGGTGTAGGTCGCAGGCGCGGCTCGGATCCTGCGTTGCTGTGGCTCTGGTGTAGGCCGGTGGCTACAGCTCCGATTCAACCCCTAGCCTGGGAACCTCCATATGCCGCAGGAGCGGCCCAAGAAATAGCAAAAAAGAAGACAAAAAAAAAAAAAAAAAAAAAAAAAAAAA	T	7	-	-	intergenic_variant	MODIFIER	-	-	-	KL1,GL3,XP4,TI1,TI2	KL,GL,XP,TI	5	4	3	1	0
GZsv00715	1	36018558	36018844	286	DEL	GAAAATTAAATGGAGGAGTTCCCGTTGTGGTGCAGTGGTTAACGAATCCGACTAGGAACCATGAGGTCGCGGGTTCGGTCCCTGCCCTTGCTCAGTGGGTTAACGATCTGGCGTTGCCGTGAGCTATGGTGTAGGTTGCAGATGCGGCTCAGATCCCGCGTTGCTGTGGCTCTGGCGTAGGCTGGCGGCTACAGCTCCAATTAGACCCCTAGCCTGGGAACCTCCATATGCCGCGGGAGCGGCCCAAAGAAATAGCAAAAAGACAAAAAAAAAAAAAAAAAAAAAAA	G	4	ENSSSCG00000004218	ENSSSCT00000065461	intron_variant,feature_truncation	MODIFIER	SYMBOL=RSPO3	protein_coding	INTRON=4/4,STRAND=-1,	KL2,LB1,LB2,LB3,GL1,GL2,GL3,XP1,XP4,XP5,XP3,XP6,BK2,NJ1,NJ2,TC1,TC2,TC3,TI1,TI2,MP1,MP2,MP3,RC1,RC3	KL,LB,GL,XP,NJ,RC,TI,TC,MP,BK	25	10	4	5	1
GZsv00716	1	36127038	36127324	286	DEL	CGGTGTTTCACCTTTATTTATTTATTTATTTATTTTTGTCTTTTTGCCATTTCTTGGGCCGCTCCTGCGGCATATGGAGTTTCCCAGGCTAGGGGTCTAATCGGAGCTGTAGCCACCGGCCTACGCCAGAGCCACAGCAACGCGGGATCCGAGCCGCGTCTGCAACCTACACCACAGCTCACGGCAACGCCGGATCGTTAACCCACTGAGCAAGGGCAGGGATCGAACCCGCAACCTCATGGTCCCTAGTCGGATTCGTTAACCACTGCGCCACGACGGGAACTCCT	C	10	-	-	intergenic_variant	MODIFIER	-	-	-	KL3,XP4,XP5,BK2,MP3	KL,XP,MP,BK	5	4	2	1	1
GZsv00717	1	36289844	36289935	91	DEL	TTGAAAGTGATTTTTTTTTCTTTTTTTTTTATTTTATTTATTTTTTTTTATTATTCCACTGTACAGCAAGGGGGTCAGGTTATCCTTACATG	T	15	-	-	intergenic_variant	MODIFIER	-	-	-	KL2,KL3,QB3,LB1,LB2,LB3,GL1,GL2,GL3,XP1,XP4,XP5,XP2,XP3,XP6,JH1,JH2,NJ1,NJ2,TC1,TI2,TI3,MP1,MP3,RC1,RC2,RC3	KL,QB,LB,GL,XP,JH,NJ,RC,TI,TC,MP	27	11	5	6	0
GZsv00718	1	36346589	36346889	300	DEL	CAAAAGATCAAATAGGAGTTCCCGTCGTGGCGCAGTGGTTAACGAATCCGACTAGGAACCATGAGGTTGCGGGTTCGATCCCTGCCCTTGCTCAGTGGGTTAACGATCCGGCGTTGCCGTGAGCTGTGGTGTAGGTTGCAGACGCGGCTCGGATCCTGCGTTGCTGTGGCTCTGGCGTAGGCCGGTGGCTACAGCTCCGATTCAACCCCTAGCCTGGGAACCTCCATATGCCGCAGGAGCGGCCCAAGAAATAGCAACAATAACAACAACAACAACAACAACAAAAAAAAAAAAAAAAAAA	C	4	-	-	intergenic_variant	MODIFIER	-	-	-	LW5,DU4	DU,LW	2	2	0	0	2
GZsv00719	1	36519907	36520215	308	DEL	TCAACCCAGTGTTTTTTTTTTTTTTTTTTTTTTTTTTTTTTTTTTTTTTTTTGTCTTTTGTTGTTGTTGCTATTTCTTGGGCCGCTCCCGCGGCATATGGAGGTTCCCAGGCTAGGGGTTGAATCGGAGCTGTAGCCACCGGCCTACGCCAGAGCCACAGCAACGCGGGATCTGAGCCGCGTCTGCAACCTACACCACAGCTCACGGCAACGCCGGATCGTTAACCCACTGAGCAAGGGCAGGGACCGAACCCGCAACCTCATGGTTCCTAGTCGGATTCGTTAACCACTGCGCCACGACGGGAACTCC	T	6	-	-	intergenic_variant	MODIFIER	-	-	-	KL3,LW4,TC2,TI2,TI3,RC1,RC2,RC3	KL,RC,TI,TC,LW	8	5	1	3	1
GZsv00720	1	36641415	36641749	334	DEL	TGGATTTTTTTTTTTTTTTTTTTTTTTTTTTTTTTTTTTGTCTTTTTGTCTTTTTGCCTCTTTTTGTCTGTTGTTGTTGCTATTTCTTGGGCCGCTCCTGGGGCATATGGAGGTTCCCAGGCTAGGGGCTGAATCGGAGCTGTAGCCACCGGCCTACGCCAGAGCCACAGCAACGCAGGATCCGAGCCGCGTCTGCGACCTACACCACAGCTCACGGCAACGCCGGATCATTAACCCACTGAGCAAGGGCAGGGACCGAACCCGCGACCTCATGGTTCCTAGTCGGATTCGTTAACCACTGCGCCACGACGGGAACTCCAATCCAGCAACATATA	T	5	-	-	intergenic_variant	MODIFIER	-	-	-	GL3,LW4,LW5,DU5,BK1,NJ3,TI2,MP1,MP2,RC3	GL,NJ,RC,TI,MP,DU,LW,BK	10	8	1	4	3
GZsv00721	1	36753447	36753920	473	DEL	TAAAAGTAAACTTCACGGAAGATGTGGTATATATACACAATGGAATACTACTCAGCCATAAAAAGGATGACATCATGCCATTTACAGCAACATGGATGGAACTAGAGAATCTCATACTGAGTGAAATGAGCCAGAAAGACAAAGACAAATACCATATGATATCACTTATAACTGGAATCTAATATCCAGCACAAATGAACATCTCCTCAGAAAAGAAAATCATGGACTTGGAGAAGAGACTTGTGGTTGCCTGATGGGAGGGGGAGGGAGTGGGAGGGATCGGGAGCTTGGGCTTATCAGACACAACCTAGAATAGATTTATAAGGAGATCCTGCTGAATAGCATTGAGAACTATGTCTAGATACTCATGTCGCAACAGAAGAAAGGGTGGGGGAAAAA…	T	9	-	-	intergenic_variant	MODIFIER	-	-	-	LB1,GL1,GL2,XP3,XP6	LB,GL,XP	5	3	3	0	0
GZsv00722	1	36893657	36893657	80	INS	A	AAAATCAGTTATTAGAATCTAGATCTGATTCTCAATCCTAGCTTCTTTCACTATCTCAACAGCAGATCACCTGCTTTACAG	3	-	-	intergenic_variant	MODIFIER	-	-	-	KL2,QB2,XP1,XP6	KL,QB,XP	4	3	3	0	0
GZsv00723	1	36913291	36913595	304	DEL	TAAGAAAAAGAAAGCGGAGTTCCTGTCGTGGCGCAGTGGTTAACAAATCCGACTAGGAACCATGAGGTTGCAGGTTCGGTCCCTGCCCTTGCTCAGTGGGTTAACGATCCAGCGTTGCCGTGAGCTGTGGTGTAGGTTGCAGACGCGGCTCAGATCCCACGTTGCTGTGGCTCTGGCGTAGGCCGGTGGCTACAGCTGTGATTGGACCCCTAGCCTGGGAACCTCCATATGCCGCGGGAGCGGCCCAAGAAATAGCAACAACAACGACAACAACAAAAGACAAAAGACAAAAAGACAAAAAAAAA	T	12	-	-	intergenic_variant	MODIFIER	-	-	-	QB1,LB2,GL2,XP5,XP3,XP6,BK3,LW4,DU1,DU2,DU3,DU4,TC2,TI1,TI2,MP2,MP3,RC3	QB,LB,GL,XP,RC,TI,TC,MP,DU,LW,BK	18	11	4	4	3
GZsv00724	1	36975862	36976142	280	DEL	TAAAGTGGAGTTCCCATCGTGGCGCAGTGGTTAACGAATCCGACTAGGAACCATGAGGTTGCGGGTTCAGTCCCTGCCCTTGCTCAGTGGGTTAACGATCCGGCGTTGCCGTGAGCTGTGGTGTAGATTGCAGACGCGGCTCGGATCCTGCGTTGCTGTGGCTCTGGCATAGGCCGGTGGCTACAGCTCCGATTGGACCCCTAGCCTTGGAACCTCCATATGCCGCGGGAGCAGCCCAAGAAATAGCAAAAAGACAAAAAAAAAAAAAAAAAAAAGAAAAG	T	6	ENSSSCG00000004220	ENSSSCT00000051154	intron_variant,feature_truncation	MODIFIER	SYMBOL=TRMT11	protein_coding	INTRON=8/13,STRAND=-1,	DU1,DU2,DU3,MP1,MP2	MP,DU	5	2	0	1	1
GZsv00725	1	36992201	36992493	292	DEL	TCAGGAGGACAAGTTTTTTTTTTTTTTTTTTTTTTTGTCTTTTTGTTGTTGTTGTTATTTCTTGGGCCGCTCCCGCGGCATATGGAGGTTCCCAGGCTAGGGGTCGAATCAGAGCTGTAGCCACCGGCCTACGCCAGAGCCACAGCAATGCGCGATCCGAGCCGTGTCTGCAACCTACACCACAGCTCACGGCAACGCCGGATCCTTAACCCACTGAGCAAGGGCAGGGACCGAACCCGCAACCTCATGGTTCCTAGTCGGATTCGTTAACCACTGCGCCACGACGGGAACTC	T	6	ENSSSCG00000031772	ENSSSCT00000047133	upstream_gene_variant	MODIFIER	-	protein_coding	DISTANCE=1209,STRAND=1,	KL1,KL2,KL3,QB1,QB3,LB1,LB3,GL1,GL2,GL3,XP1,XP4,XP5,XP2,XP3,XP6,LA1,DU1,DU2,JH1,JH2,JH3,NJ1,NJ2,TC2,TC3,TI1,TI2,MP1,MP2,MP3,RC1,RC2	KL,QB,LB,GL,XP,JH,NJ,RC,TI,TC,MP,DU,LA	33	13	5	6	2
GZsv00726	1	37046861	37046923	62	DEL	GAGACCAGATACAGTTATAGGATGGGACAGCTGCTGCTCCAACAACAGCTCCCCACCTCCAAC	G	5	ENSSSCG00000031772	ENSSSCT00000047133	downstream_gene_variant	MODIFIER	-	protein_coding	DISTANCE=3273,STRAND=1,	LB2,LB3,GL2,XP4,TI1	LB,GL,XP,TI	5	4	3	1	0
GZsv00727	1	37102679	37102875	196	DEL	CAGACTTGGGCTTATCAGACACAACCTAGAATAGATTTACAAGGAGATCCTGCTGAATAGCATTGAGAACTATGTCTAGATACTCATGTTGCAACAGAAGAAAGAGTGGGGGAAAAACTGTAATTGCAATGTATACATGTAAGGATAACCTGACCCCCTTGCTGTACAGTGGGAAAATAAAAAAAAAAAAAAAAAAA	C	9	ENSSSCG00000004222	ENSSSCT00000046141	intron_variant,feature_truncation	MODIFIER	SYMBOL=NCOA7	protein_coding	INTRON=4/14,STRAND=-1,	KL3,QB3,LB2,GL1,XP5,XP3,XP6,BK2,BK3,NJ2,NJ3,TI2,TI3,MP1,MP2,MP3,RC1,RC2	KL,QB,LB,GL,XP,NJ,RC,TI,MP,BK	18	10	5	4	1
GZsv00728	1	37283292	37283608	316	DEL	ACTCTTTTGAGATTTTATTTTATTTTATTTTTTTTATTTATTTTTATTTTATTTTATTTTATTTTTTTGTCTTTTTGCCATTTCTTGGGCCGCTCCTGCGGCATATGGAGGTTCCCGGGCTAGGGGTGGAATCGGAGCTGTAGCTGCCAGCCTACGCCAGAGCCACAGCAACGCAGGATCCGAGCCGCATCTGCGACCTACACCACAGCGCACGGCAACGCCGGAACCTCAACCCACTGAGAAAGGCCAGGGATCGAACCCGCAACCTCATGGTTCCTAGTCAGATTCGTTAACCACTGCGCCACGACGGGAACTCC	A	6	-	-	intergenic_variant	MODIFIER	-	-	-	KL1,KL2,XP4,XP2,XP3,XP6,LW5,DU5,JH1,TI1,TI3,MP3,RC1	KL,XP,JH,RC,TI,MP,DU,LW	13	8	2	4	2
GZsv00729	1	37289499	37289793	294	DEL	GGCATTCTCAACTCTTTTTTTTTTTTTTTTGTTGTTGTTGTTGTTGCTGTTGTTGCTATTTCTTGGGCCGCTCCCTCGGCATATGGAGGTTCCCAGGCTAGGGGTTGAATCGGAGCTGTAGCCACCGGCCTACGCCAGAGCCACAGCAACGCGGGATCCGAGCCACGTCTGCAACCTACACCACAGCTCACGGCAACGCCGGACCGTTAACCCCCTGAGCAAGGGCAGGGACCGAACCCGCAACCTCATGGTTCCTAGTCGGATTCGTTAACCACTGCGCCACGACGGGAACTCC	G	9	-	-	intergenic_variant	MODIFIER	-	-	-	LW4,LW5	LW	2	1	0	0	1
GZsv00730	1	37369712	37369990	278	DEL	TAAAATTAGTTTTATGCGGGAGTTCCCGTTGTGGTGCAGTGGTTAACGAACCCGACTAGGAACCATGAGGTTGCGGGTTCGATCCCTGCCCTTGCTCAGTGGGTTAACGATCCGGCGTTGCCGTGAGCTGTGGTGTAGGTTGCAGACGCGGCTCGGATCCCGCGTGGCTGTGGCTCTGGCGTAGGCCGGTGGCTACAGCTCCGATTCGACCCCTAGCCTGGGAACCTCCACATGCCGCGAGAGCGGCCCAAGAAAATGGCAAAAAGACAAAAAAAAAAA	T	6	-	-	intergenic_variant	MODIFIER	-	-	-	KL3,XP1,XP2,XP3,XP6,NJ2,TC2,TI2,RC3	KL,XP,NJ,RC,TI,TC	9	6	2	4	0
GZsv00731	1	37420682	37420756	74	DEL	ACTGTACCATATCACAATGAGGACATTGACCTTGATGCAGTCAATGTAAAAATATTTCCATCACCATAGGGATCC	A	8	-	-	intergenic_variant	MODIFIER	-	-	-	LB2,LB3,GL1,GL3,XP2,JH1,JH3,TC3,TI2,TI3,MP3,RC1	LB,GL,XP,JH,RC,TI,TC,MP	12	8	3	5	0
GZsv00732	1	37441123	37441431	308	DEL	TAGAATCCTTCCGTGAGGAGTTCCCGTCGTGGCGCAGTGGTTAACGAATCTGACTGGGAGCCATGAGGTTGCGGGTTCAATCCCTGGCCTTGCTCAGTGGGTTAGGGATCCGGCGTTGCCATGAGCTGTGGTGTAGGTTGCAGACACAGCTCGGATCCCCGAGTTGCTGTGGCCCTGGCATAGGCTGGCGGCTACAGCTCCGATTCTACCCCTAGCCTGGGAAACCTCCATATGCCGCGGGAGCGGCCCTAGAAAAGGCAAAAAGACAAAATAAATAAATTTAAAAAAAAAAAAAAAAAAAAAAAAAAA	T	8	-	-	intergenic_variant	MODIFIER	-	-	-	KL1,DU2,DU3,TC3,TI3	KL,TI,TC,DU	5	4	1	2	1
GZsv00733	1	37452859	37456641	3782	DEL	TGAATAAATCAACAGGAGAGGACAAGATGGCGGAGGAGTAGGAAGACACGCTCGCCCTCTCCCACAAACACAACAAAAAAAGCACATCTACAGAATAAATGACTCGCACAGAACAGCAACCAATCGCTGGCAGAGGAACCTAAACTCCAATAACGGCAAGAAATTCGTGACATTATTGGGCAGAACAGGAGAAAAGAGGAGAGTGAGAGAAGGCGAATCCGAGCGAGATGGGGGCTCCCAAAAGGGAACTGCGGAGGAGAAAGGGATCCCGCACCCTAGAAAGTCACCTACCGGGCGAAAGATCAAACGAACCGGAGGAATCTCCAGATGCAGAGAAGAGTGTAGCAGTAAGTTGGAGTACGGAAAAGCCGATCAAGAAGCCAACGGACCATCTGAACT…	T	6	-	-	intergenic_variant	MODIFIER	-	-	-	KL1,KL3,LB1,XP3,XP6,BK2,LW4,DU1,DU2,DU3,BK1,JH1,JH2,JH3,NJ2,TC1,TC2,TI3,MP1,MP2,MP3,RC1,RC2,RC3	KL,LB,XP,JH,NJ,RC,TI,TC,MP,DU,LW,BK	24	12	3	6	3
GZsv00734	1	37525928	37526836	908	DEL	GCAGAATCAAAAACACAGAGTTAGCGTGAGGTTGGGAGAGCTTAAGACAATGTGGGCATTTTGTGAAATGGCCAAGGGTGCTCATGGTCCTCTATTGCCTTTTCTGCCCCTGCCCTTCCTTTCAGTACCTGAGGGGAACTTCAACTCAGTTTAGCTGCTATTCCTGTAGATCCCAAAGGGCCAAATTCTGTCATTGAGGCTCTGCCCACGCTGCTTTCCCAATGCCAAAGTGCAACTTTTTCTTCTCAGTCTACACAATTCAGGATCAACCAGAAGTTTTTCTCCTTCATGACTTCCTTGACAGTTGTGACCCCAAGAAGTGTGTGCCACATATGAGCATTTGACACAACTTAGTTTCATCTTTATCGCGGGTTCCCATCTAGTTCTCTTCAATAGTTC…	G	3	-	-	intergenic_variant	MODIFIER	-	-	-	KL2,GL1,GL2,TC3	KL,GL,TC	4	3	2	1	0
GZsv00735	1	37618638	37618929	291	DEL	TAAAAAATAAAAAATACGGAGTTCCCGTCGTGGCGCAGTGGTTAACGAATCCGACTAGGAACCATGAGGTTGTGGGTTCGGTCCCTGCCCTTGCTCAGTGGGTTAACGATCCGGCGTTGCCGTGAGCTGCGGTGTAGGTTGCAGACGCGGCTCGGATCCCACGTTGCTGTGGCTCTGGCGTAGGCCGGTGGCTACAGCTCCGATTCAACCCCTAGCCTGGGAACCTCCATATGCCGCTGGAGCGGCCCAAGAAATAGCAACAACAACAACAACAATAAAAAAATAAAAAATA	T	11	-	-	intergenic_variant	MODIFIER	-	-	-	XP2,LW4,MP2	XP,MP,LW	3	3	1	1	1
GZsv00736	1	37653588	37653937	349	DEL	TAACTTTAACATTTTTTTTTTAATTTTATTCCCCATCCCCCTTTGCTCTTCCTCTCTTTTTTTTAATTTTTTTTTATTTTTTGTCTTTTTGTCTTTTGTTGTTGTTGTTGCTATTTCTTGGGCCGCTCCCGCGGCATATGGAGGTTCCCAGGCTAGGGGCTGAATCGGAGCTGTAGCCACCGGCCTACGCCAGAGCCACAGCAACGCGGGATCCGAGCCGCGTCTGCAACCTACACCACAGCTCACGGCAACGCCGGATCGTTAACCCGCTGAGCAAGGGCAGGGACCGAACCCGCAACCTCATGGTTCCTAGTCGGATTCGTTAACCACTGCGCCACGACGGGAACTCC	T	20	ENSSSCG00000004224	ENSSSCT00000004669	intron_variant,feature_truncation	MODIFIER	-	protein_coding	INTRON=4/5,STRAND=1,	KL2,KL3,LB2,LB3,GL2,GL3,XP1,XP5,XP2,XP3,XP6,JH3,NJ1,NJ2,TC1,TC2,TC3,TI1,TI2,TI3,MP1,MP2,MP3,RC2,RC3	KL,LB,GL,XP,JH,NJ,RC,TI,TC,MP	25	10	4	6	0
GZsv00737	1	37664396	37664698	302	DEL	TACTTTTTTTTTTTTTTTTTATTTTTTTTTTGTCTTTTGTCTTTTTGTTGTTGTTGTTGTTGCTATTTCTTGGGCCGCTCCCGCGGCATATGGAGGTTCCCAGGCTAGGGGTCGAATCGGAGCTGTAGCCACTGGCCTACACCAGAGCCACAGCAACACGGGATCCGAGCCGCGTCTGCAACCTACACCACAGCTCACGGCAACGCCGGATCGTTAACCCACTGAGCAAGGGCAGGGACCGAACCCGCAACCTCATGGTTCCTAGTCGGATTCGTTAACCACTGCGCCACAACGGGAACTCCA	T	10	ENSSSCG00000004224	ENSSSCT00000004669	downstream_gene_variant	MODIFIER	-	protein_coding	DISTANCE=4061,STRAND=1,	KL1,KL2,QB1,LB1,LB2,LB3,GL3,XP1,XP5,XP2,XP3,XP6,BK2,BK3,LW4,LW5,DU1,DU2,DU3,DU4,BK1,JH1,JH2,NJ1,NJ2,NJ3,TC1,TI1,TI2,MP2,MP3,RC1,RC2	KL,QB,LB,GL,XP,JH,NJ,RC,TI,TC,MP,DU,LW,BK	33	14	5	6	3
GZsv00738	1	37698034	37698348	314	DEL	TTGCTATCTTTTCTTTTTTTTTTTTTTTTTTGTCTTTTGTCTCTTTTGTTGTTGTTGTTGTTGTTATTATTGTTGCTATTTCTTGCGCCGCTCCTGCGGCATATGGAGGTTCCCAGGCTAGGGGTTGAATCGGAGCTGTAGCCACCAGCCTACACCAGAGCCACAGCAACGCGGGATCCGAGCCGCGTCTGCAACCTACACCACAGCTCACGGCAACGCCGGATCGTTAACCCACTGAGCAAGGGCAGGGACCGAACCCGCAACCTCATGGTTCCTAGTCGGATTCGTTAACCACTGCGCCACGACGGGAACTCC	T	9	ENSSSCG00000004225	ENSSSCT00000058327	intron_variant,feature_truncation	MODIFIER	SYMBOL=TPD52L1	protein_coding	INTRON=2/7,STRAND=-1,	XP1,XP3,XP6,NJ2,NJ3,RC2,RC3	XP,NJ,RC	7	3	1	2	0
GZsv00739	1	37699537	37699851	314	DEL	TTGAAAATGACCAATCTCAGGGAGTTCCCGTCGTGGCGCAGTGGTTAACGAATCCGACTAGGAACCATGAGGTTGCGGGTTCGGTCCCTGCCCTTGCTCAGTGGGTTAATGATCCGGCGTTGCCGTGAGCTGTGGTGTAGGTTGCAGACGCGGCTCGGATCCTGTGTTGCTGTGGCTCTGGCGTAGGCCAGCGGCTACAGCTCTGATTCAACCCCGAGCCTGGGAACCTCCATATGCCGAGGGAGCGGCCCAAGAAATAGCAACAACAACAACAACAACGACAAAAAGACAAAAGACAAAAAAAAAAAAAAGAAA	T	3	ENSSSCG00000004225	ENSSSCT00000058327	intron_variant,feature_truncation	MODIFIER	SYMBOL=TPD52L1	protein_coding	INTRON=2/7,STRAND=-1,	KL3,QB1,QB3,LB1,LB3,GL1,GL2,GL3,XP1,XP4,XP5,XP2,XP3,XP6,LW4,LW5,DU4,BK1,JH1,JH2,NJ1,TC2,TI1,TI2,MP1,MP3,RC1,RC3	KL,QB,LB,GL,XP,JH,NJ,RC,TI,TC,MP,DU,LW,BK	28	14	5	6	3
GZsv00740	1	37822342	37822675	333	DEL	TTAAATATAAGTTTGTCAGGAGTTCCCGTCGTGGCGCAGTGGTTAACGAATCCGACTAGGAACCATGAGGTTGCGGGTTCGGTCCCTGCCCTTGCTCAGTGGGTTAACGATCCAGCGTTGCCGTGAGCTGTGGTGTAGGTTGCAGACGCGGCTCGGATCCCGCGTTGCTGTGGCTCTGGCGTAGGCCGGTGGCTACAGCTCCGATTCAACCCCTAGCCTGGGAACCTCCATATGCCGCAGGATCGGCCCAAGAAATAGCAACAACAACAACAACAAAAAGACAAAAGACAAAAAAAAAAATAAATAAATAAATAAAAGTTAAAAAAAAAATAAA	T	14	ENSSSCG00000021149	ENSSSCT00000022320	intron_variant,feature_truncation	MODIFIER	SYMBOL=RNF217	protein_coding	INTRON=2/5,STRAND=-1,	KL3,QB1,QB2,LB2,GL2,GL3,XP4,XP5,XP2,XP3,XP6,JH1,JH2,TC1,TI2,TI3,MP3,RC1,RC2	KL,QB,LB,GL,XP,JH,RC,TI,TC,MP	19	10	5	5	0
GZsv00741	1	37826095	37826393	298	DEL	TAGAAATCTTGATTAGGAGTTCCCATCGTGGCGCAGTGGTTAACAAATCCGACTAGGAACCATGAGGTTGCGGGTTCGGTCCCAGCCCTTGCTCAGTGGGTTAACGATCCAGCGTTGCCGTGAGCTGTGGTGTAGGTTGCAGACGCGGCTCGGATCCCGCGTTGCTGTGGCTCTGGCGTAGGCCAGTGGCTACAGCTCCGATTCAACCCCTAGCCTGGGAACCTCCATGTGCCCCGGGAGCGGCCCAAGAAATAGCAACAACAACAACAACAAAAGACAAAAGACAAAAAAAAAAAAAA	T	4	ENSSSCG00000021149	ENSSSCT00000022320	intron_variant,feature_truncation	MODIFIER	SYMBOL=RNF217	protein_coding	INTRON=2/5,STRAND=-1,	XP6,JH3,TC2,MP3,RC3	XP,JH,RC,TC,MP	5	5	1	4	0
GZsv00742	1	37838152	37838281	129	DEL	TTTTTTTTTTTTTTTTTTTTTTTTTTTTTTTTTTTTTTTTGTTGCTATTTCTTGCGTCGCATATAGTCAGTATGTCAGTGTCTACATTTCTATAGTACTATGTTCTGACCAAGTATGTTTTTTTTTCACA	T	4	ENSSSCG00000021149	ENSSSCT00000022320	intron_variant,feature_truncation	MODIFIER	SYMBOL=RNF217	protein_coding	INTRON=1/5,STRAND=-1,	KL3,QB1,QB3,GL3,XP4,XP3,XP6,JH1,TI2,TI3,MP1,MP2,MP3	KL,QB,GL,XP,JH,TI,MP	13	7	4	3	0
GZsv00743	1	37895457	37895457	71	INS	T	TGAGCCATCTCGAATCAACCTCCCTCTGCTCCCTGCTCTAGAAATAAGCACACCTGGGGGCCTGGCTCTGCA	3	ENSSSCG00000021149	ENSSSCT00000022320	intron_variant,feature_elongation	MODIFIER	SYMBOL=RNF217	protein_coding	INTRON=1/5,STRAND=-1,	KL1,XP1,DU3	KL,XP,DU	3	3	2	0	1
GZsv00744	1	37913729	37913792	63	DEL	TCCTAGTAAATGCTGTTTTCTCCCAATCCTAGTGTTTATTGTTTTAAAGACAGGGGACAAGAAG	T	6	ENSSSCG00000021149	ENSSSCT00000022320	upstream_gene_variant	MODIFIER	SYMBOL=RNF217	protein_coding	DISTANCE=1607,STRAND=-1,	XP5,XP3,BK2,LW5,JH1,TI1,TI2,RC2	XP,JH,RC,TI,LW,BK	8	6	1	3	2
GZsv00745	1	38125474	38125602	128	DEL	CTCTGAAGAATGCAAACAGAGTGAATAATATCCACCTATCTTCGTCTGCAAGAGCACTAGTGAAAAAAATAAAAAATTGCATACAACAATAAAGAAAGTGCTCTTAAGAAGAAAATTCACAACTATCAA	C	3	ENSSSCG00000036607	ENSSSCT00000046717	intron_variant,feature_truncation	MODIFIER	-	protein_coding	INTRON=1/3,STRAND=-1,	QB3,GL2,GL3,XP1,XP5,XP6,HP1,HP2,LA1,LA2,LA3,LW1,LW3,BK3,DU1,DU2,DU3,DU4,DU5,JH2,JH3,NJ3,TC2,TC3,TI1,TI2,MP1,MP2,MP3	QB,GL,XP,JH,NJ,TI,TC,MP,DU,LW,LA,HP,BK	29	13	3	5	5
GZsv00746	1	38365301	38365608	307	DEL	TAAATATATTGGGAAATTCGGAGTTCCCGTCGTGGCGCAGTGGTTAACGAATCCGACTAGGAACCATGAGGCTGCGGGTTCGATCCCTGCCCTTGCTCAGTGGGTCAAGGTTCCGGCGTTGCCGTGAGCTGTGGTGTAGGTCACAGACGCGGCTCGGATCCTGCGTTGCTGTGGCTCTGGCGTAGGCTGGCAGCTACAGCTCCGATTCGACCTCTAGCCCGGGAACCTCCATATGCCGCAGGAGCGGCCCAAGAAATGGCAAAAAGACAAAAAAAAAAAAAAAAAAAAAAAAAAAAAAAAAAAAAAAA	T	6	-	-	intergenic_variant	MODIFIER	-	-	-	KL2,KL3,QB1,QB2,LB1,LB2,LB3,GL3,XP4,XP5,XP2,XP3,XP6,HP1,HP2,LA1,LA2,LW1,LW2,LW3,BK2,BK3,LW4,LW5,DU1,DU2,DU3,DU4,BK1,JH2,JH3,NJ1,NJ2,NJ3,TC1,TC2,TC3,TI1,TI3,MP1,MP3,RC2,RC3	KL,QB,LB,GL,XP,JH,NJ,RC,TI,TC,MP,DU,LW,LA,HP,BK	43	16	5	6	5
GZsv00747	1	38368299	38368600	301	DEL	GAAAAAGAAAAGAGGAGTTCCCGTCGTGGCGCAGTGGTTAACGAATCCGACTAGGAACCATGAGGTTGCGGGTTCGGTCCCTGGCCTTGCTCAGTGGGTTAGCGATCCGGCGATGCCGTGAGCTGTGGTGTAGGTTGCAGACGCGGCTCGGATCCTGCGTTGCTGTGGCTCTGGCGTAGGCCAGTGGCTACAGCTCTGATTCAACCCCTAGCCTGGGAACCTCCATATGCCGCGGGAGCGGCCCAAAAAATAGCAACAACAACAACAACAAAAGACAAAAAGACAAAAGACAAAAAAAAAAA	G	7	-	-	intergenic_variant	MODIFIER	-	-	-	KL2,KL3,LB2,LB3,GL2,GL3,XP1,XP4,XP5,XP2,XP3,XP6,BK3,LW5,DU1,DU2,JH1,JH2,JH3,NJ1,NJ2,NJ3,TC1,TC2,TC3,TI1,TI2,TI3,MP1,MP2,MP3,RC2,RC3	KL,LB,GL,XP,JH,NJ,RC,TI,TC,MP,DU,LW,BK	33	13	4	6	3
GZsv00748	1	38375529	38376352	823	DEL	AACCAATGTACTTTTAACACTGTGATGTAATCTGTAGTGACAAACTGTCTATATAATCAACCACTTATGCCAATAAAGTTTGAGCAGTCCAGCACCCTGAAAGAAGGGACAAAGAGGCTATCTCCGTGTCTTTTGCCGACGCTGTCCATCTCCTATCGGGAAAGTGTACACTCCCTGGCCGCTGAGCTGGCCTCCAGCAATTTTCCTCTTAATTTCAAACATTTTGTTTTAATTTTTAATGCTTCTTTTCCTATTAGTTTATAAAACTCTAGCTGTAAGGTAGCAGATCAAATTTATCTTGACTTTTCCCACAGCTTCTGGTAAAAACTAGTGAAAACAGGTCTTCCTTCTGTAAGTACATTGGCCATTTAAGTAGTTCAATATTCCAAATAAAATTTC…	A	6	-	-	intergenic_variant	MODIFIER	-	-	-	KL2,XP1,NJ2	KL,XP,NJ	3	3	2	1	0
GZsv00749	1	38458721	38465020	6299	DEL	ACCTCTAAGGTTTTTTTTTGTCTTTTGTCTTTTTTTTTTTTTTTTTTTCTTGTTGTTGTTGTTGCTATTTCTTGGGCCGCTCCCGCGGCATATGGAGATTCCCAGGCTAGGGGTTGAATCGGAGCTGTAGCCACCGGCCTACGCCAGAGCCACAGCAACGCGGGATCCGAGCCGCGTCTGCAACCTACACCACAGCTCACGGCAACGCTGGATCGTCAACCCACTGAGCAAGGGCAGGGACCGAACCCGCAACCTCATGGTTCCTAGTCGGATTCGTTAACCACTGCGCCACTGAAAGGATGAAAATGCAACCTAACCCTCCCAGAACCCAGGAAGTTAATAAAAAGCTCTAAATGCCCCCGAATTCCAGACCCTGCTGGCTGCCAGTAAATAGGTAGA…	A	5	-	-	intergenic_variant	MODIFIER	-	-	-	QB1,LB1,XP3,XP6,BK3,LW5,DU1,DU2,DU3,JH1,JH2,JH3,NJ1,NJ2,TC1,TC2,TC3,TI1,TI2,TI3,MP1,MP2,MP3,RC1,RC3	QB,LB,XP,JH,NJ,RC,TI,TC,MP,DU,LW,BK	25	12	3	6	3
GZsv00750	1	38472918	38473798	880	DEL	ACTGTCATTATGAAAATAGTTTTCAGTTCACAGACTTCCTCAAAGGGTCTCTGAAACACCCAGGTGTTCCCAAATGATACTTAAGGCACCACTGCCCCACACAGTGATTCAGAGACCTTAGCTCCTGGCTTGTGGTTTCACTGTGCTCCTGAAGACCACATCATTTTGTCTGTATCCAACCAACAGAAGAAGAAAGAAGCTAGAAAGCACGCTTGATTCTTAAAAATATTCATTTCCCTGAAATGATACACATTATTTCTGCTTATATTCCATTAGTGTAAACTATTTGTACAGTCACATGTAGATGCAAGGGAGGGGGGCAGGAAATACAGCCCCTGGGAAATATCGTCATGTTGCTAGAATGCTCTCCTAACAGGAAGAATTCTTTCAACCTCAGAC…	A	7	-	-	intergenic_variant	MODIFIER	-	-	-	TI3,MP3	TI,MP	2	2	0	2	0
GZsv00751	1	38528603	38528603	88	INS	C	CAGCACCTGGAATTCTGAATATTTCTGGCAAAGATAATTGTAAGAGCTGTGCCCAGAGAATCTGGGAGTCAAGACCATAGTTGCTCATT	3	ENSSSCG00000035858	ENSSSCT00000050380	intron_variant,feature_elongation	MODIFIER	-	protein_coding	INTRON=1/1,STRAND=-1,	KL3,QB1,QB2,LB1,GL1,GL2,XP5,XP2,XP3,XP6,LW4,LW5,JH2,TC1,TC2,TI1,TI2,RC2,RC3	KL,QB,LB,GL,XP,JH,RC,TI,TC,LW	19	10	5	4	1
GZsv00752	1	38620409	38620506	97	DUP:TANDEM	TTATCAAAATGACTATACTACCCAAGGCAATATACAGATTCAATGCAATCCCTATCAAATGACCAAGGACGTTTTTCAAAGAACTCAAAAAAAAAAAA	TTATCAAAATGACTATACTACCCAAGGCAATATACAGATTCAATGCAATCCCTATCAAATGACCAAGGACGTTTTTCAAAGAACTCAAAAAAAAAAAATAGTTTAAAGGTTGTTTGGCAGTGTGGTACTGGTATCAAAATGACTATACTACCCAAGGCAATATACAGATTCAATGCAATCCCTATCAAATGACCAAGGACGTTTTTCAAAGAACTCAAAAAAAAAAAA	3	-	-	intergenic_variant	MODIFIER	-	-	-	XP2,JH3	XP,JH	2	2	1	1	0
GZsv00753	1	38639611	38639932	321	DEL	GAAAAGAAACAAACAGGAGTTCCCGTCGTGGCGCAGTGGTTAACGAATCCGACTAGGAACCATGAGGTTGCGGGTTCGGTCCCTGCCCTTGCTCAGTGGGTTAACGATCCGGCGTTGCCGTGCGCTGTGGTGTAGGTTGCAGACGCGGCTCGGATCCCGCGTTGCTGTGGCTCTGGCGTAGGCTGGTGGCTACAGCTCCGATTCGACCCCTAGCCTGGGAACCTCCATATGCCGCGGGAGCGGCCCAAGAAATAGCAACAACAACAACAAAAAGACAAAAGACAAAAAAAAAAAACAAAAAAAAAAAAAAAAAAAAAAAAAA	G	12	-	-	intergenic_variant	MODIFIER	-	-	-	KL1,KL2,KL3,QB3,LB1,LB3,GL1,GL3,XP4,XP5,XP2,XP3,XP6,BK2,LW5,DU1,DU2,NJ1,NJ2,NJ3,TC2,TC3,TI1,TI2,TI3,MP1,MP2,MP3,RC1,RC2,RC3	KL,QB,LB,GL,XP,NJ,RC,TI,TC,MP,DU,LW,BK	31	13	5	5	3
GZsv00754	1	39022674	39022978	304	DEL	ACAAGTAAGTATTTTTTTTTTTTTTTTTGTCTTTTTTGTCTTTTTGTCTTTTGTTGTTGTTGTGGCTATTTCTTGGGCCGCTCCCGCGGCATATGGAGGTTCCCAGGCTAGGGGTTGAATCGGAGCTGTAGCCACCGGCCTACGCCAGAGCCACAGCAACGCGGGATCCGAGCCGCGTCTGCAACCTACACCACAGCTCACGGCAACGCCGGATCGTTAACCCACCGAGCAAGGGCAGGGACCGAACCCGCAACCTCATGGTTCCTAGTCGGATTCGTTAACCACTGCGCCACGACGGGAACTCC	A	9	ENSSSCG00000036671	ENSSSCT00000062651	upstream_gene_variant	MODIFIER	-	protein_coding	DISTANCE=4495,STRAND=1,	XP6,NJ2,TC1,TC3,TI1,TI2,MP1	XP,NJ,TI,TC,MP	7	5	1	4	0
GZsv00755	1	39083908	39084358	450	DEL	GTCCATATGCCTCAGGTGTGGCCCTAAAAAAAGTAAAAAAAAAAAAATTAAACCTCGTCAAAATTAAAACTTCTGTTCTCTGTAAGGCCAGGTGAAGAGGATGAAAAGATATACCACAGGTTAGAAGAAGAAATTTTCAAATGCACCTGACAAAGGGCTAGTATCTGGAATATAAAAAAAATTTTCAAACTCCAACATTATGATAAATCCAGTTAGAAAATGAGCAATGTTATTCATCTCTAATAAACATTTCACCAAAAGGACATACATTTGACAAATGCTATAGACTGGATAATTGTGTCCAGTCTATATTCATATGTTGAAACCTAGTCCCAAAATATGATTCTATTTGGAAGCAGAGTATCTGAAAGGTAATTAGGTTGTGAGTGTGGGGCTCAC…	G	8	ENSSSCG00000036671	ENSSSCT00000062651	intron_variant,feature_truncation	MODIFIER	-	protein_coding	INTRON=1/2,STRAND=1,	GL1,GL2,XP3,XP6,LW5,TC3,MP1,MP2	GL,XP,TC,MP,LW	8	5	2	2	1
GZsv00756	1	39186466	39186523	57	DEL	GGAACTCCTTTTTTTTTTTTTTTTTTTTTTGGAATAATAATATTGCAGCTATGTTTTA	G	20	ENSSSCG00000027613	ENSSSCT00000029492	intron_variant,feature_truncation	MODIFIER	-	protein_coding	INTRON=1/8,STRAND=1,	GL1,XP3,TC3	GL,XP,TC	3	3	2	1	0
GZsv00757	1	39485786	39486082	296	DEL	TTAAAATGGCGGAGTTCCCGTCGTGGCGCAGTGGTTGACGAATCTGACTAGGAACCATGAGGTTGCGAGTTCGGTCCCTGCCCTTGCTCAGTGGGTTGACGATCCGGCGTTGCCGTGGGCTGTGGTGTAGGTTGCAGGCGCGGCTCGGATCCCGAGTTGCTGCGGCTCTGGCGTAGGCTGGTGGCTATGGCTCCGATTGGACCCCTAGCCTGGGAACCTCCGTATGCCGAGGGAGCGGCCCAAGAAATAGCAAAAAAAAAAAAAAAAAAAAAATTAAAAAAAAAATAAATAAATAAA	T	6	ENSSSCG00000036671	ENSSSCT00000062651	intron_variant,feature_truncation	MODIFIER	-	protein_coding	INTRON=2/2,STRAND=1,	QB3,LB3,XP1,XP5,XP2,XP3,XP6,BK2,DU2,DU4,DU5	QB,LB,XP,DU,BK	11	5	3	0	2
GZsv00758	1	39557186	39557670	484	DEL	TGTATTGTGCCGGGGCCAGCTCAGCAGGATGGGGCTGAAGAACGGGTGCTGTGGAACTTAAGGAAAAATAGTTAACATAAAATAAGACACAGAGACATTTATCTTAAGTAAAGGTGGGAGCCAGGGACTCAAGGTCTCAGGGACCAAGAGCGCGGGACTCAAGGTCTCAGGGACCAAGAGTGCCGGGGAACTCCAGATCTCAGGGACCAAGAGCACGGGACTCAAGGTCTCAGGGACCAAGAGCACCTGCCTCAAGAAACCACACTGCTTTTATTGTGAGATTAAGTGAGGAGTGGCTATGGGTGGATCATACAGGGTTTACTATTATATAAGTTCTTTTACTATTTAAAAAGCCACTTAGGTGGTAAAGGGTTAAGCTCTTACTCTGACCTCTAGGCA…	T	13	ENSSSCG00000036671	ENSSSCT00000062651	intron_variant,feature_truncation	MODIFIER	-	protein_coding	INTRON=2/2,STRAND=1,	QB1,QB3,LB1,LB3,GL1,GL2,XP4,XP2,XP3,XP6,LW4,LW5,JH1,JH2,JH3,NJ1,NJ2,NJ3,TC2,TC3,TI1,TI2,RC1,RC2,RC3	QB,LB,GL,XP,JH,NJ,RC,TI,TC,LW	25	10	4	5	1
GZsv00759	1	39607547	39607613	66	DEL	TGTTCAACAGGTTGTCTTTGCCTAAGTGTCCATTCAAAATTGCATCTGCACTGGAAATATTTTAGCA	T	7	-	-	intergenic_variant	MODIFIER	-	-	-	GL3,XP4,TC2,TC3,TI1,RC1	GL,XP,RC,TI,TC	6	5	2	3	0
GZsv00760	1	39639162	39639452	290	DEL	TCATGTTATCTATTTTTTTTTTTGTCTTTTTGTCTTTTGTTGTTGTTGTTGCTATTTCTTGGGCCGCTCCCGTGGCATATGGAGGTTCCCAGGCTAGGGGTTGAATCGGAGCTGTAGCCACCGGCCTACGCCAGAGGCACAGCAACGCAGGATCCGAGCCGCGTCTGCAACCTACACCACAGTGCACAGCAACGCCAGATCCTCAACCCACTGAGCAAGGGCAGGGACCAAACCCGCAACCTCATGGTTCCTAGTCAGACTCGTTAACCACTGCGCCACGACGGGAACTCC	T	4	-	-	intergenic_variant	MODIFIER	-	-	-	KL2,KL3,GL1,GL3,XP5,XP3,XP6,BK2,LW4,LW5,JH1,JH2,NJ1,NJ2,NJ3,TC2,TI1,TI3,MP2,MP3,RC1,RC2,RC3	KL,GL,XP,JH,NJ,RC,TI,TC,MP,LW,BK	23	11	3	6	2
GZsv00761	1	39653431	39653710	279	DEL	TACATGACCCTTTTTTTTTTTTAATTTTTTGTCTTTTTGCTATTTCTTGGGGCGCTCCCATGGCATATGGAGGTTCCCAGGCTAGGGGTGGAATCGGAACTGTAGCTGCCAGCCTACGCCAGAGCCACAGCAACTCGGGATCCGAGCCGCATCTGCAACCTACACCACAGCTCATGGCAACGCCGGATCGTTAACCCACTGAGCAAGGGCAGGGACCGAACCCGCAACCTCATGGTTCCTAGTCGGATTCGTTAGCCACTGTGCCACGACGGGAACTCCA	T	19	-	-	intergenic_variant	MODIFIER	-	-	-	KL1,KL2,KL3,LB1,LB3,GL1,GL2,XP5,XP3,XP6,LW4,LW5,JH1,JH2,NJ1,NJ2,NJ3,TC2,TC3,TI3,MP1,MP2,MP3,RC2	KL,LB,GL,XP,JH,NJ,RC,TI,TC,MP,LW	24	11	4	6	1
GZsv00762	1	39674462	39674779	317	DEL	AAAAACAGGATGCTGGAGTTCCCGTCGTGGCGCAGTGGTTAACGAATCCGACTAGGAACCATGAGGTCGCGGGTTCGGTCCCTGCCCTTGCTCAGTGGGTTAACGATCCGGCGTTGCCGTGAGCTGTGGTGTAGGTCGCAGACGCGGCTCGGATCCCGCATTGCTGTGGCTCTGGCGTAGGCCGGTGGCTACAGGTCCGATTCAACCCCTAGCCTGGGAACCTCCATATGCCGCGGGAGCGGCCCAAGAAATAGCAACAACAGCAACAACAACAACAACAGACAAAAAGACAAAAGACAAAAAAAAAAAAAAAAAAAC	A	26	-	-	intergenic_variant	MODIFIER	-	-	-	KL2,QB1,LB1,LB2,GL3,XP1,XP4,XP5,XP2,XP3,XP6,LW4,LW5,BK1,JH2,NJ2,NJ3,TC3,TI2,TI3,MP1,MP3,RC1,RC2,RC3	KL,QB,LB,GL,XP,JH,NJ,RC,TI,TC,MP,LW,BK	25	13	5	6	2
GZsv00763	1	39700428	39700717	289	DEL	TAGCACACAGTTTTTTTTTGTTTTGTTTTGTCTTTTGTCTTTTTTTGTTGTTATTTCTTGGGCCGCTCCCGCGGCATATGGAGGTTCCCAGGCTAGGGGTCTAATCGGAGCTGTAGCTACGGCCTACGCCAGGGCCACAGCAACGCGGGATCCGAGCCGCGTCTGCAACCTACACCACAGCTCACAGCAACGCCGGATCGTTAACCCACTGAGCAAGGGCAGGGACCGAACCCGCAACCTCATGGTTCCTAGTCGGATTCGTTAACCACTGCACCACGATGGGAACTCCC	T	8	ENSSSCG00000004232	ENSSSCT00000051787	intron_variant,feature_truncation	MODIFIER	SYMBOL=CLVS2	protein_coding	INTRON=3/5,STRAND=-1,	KL3,LB1,LB2,LB3,GL1,XP1,XP5,XP3,XP6,TC3,TI2,MP2,RC1	KL,LB,GL,XP,RC,TI,TC,MP	13	8	4	4	0
GZsv00764	1	39719896	39720200	304	DEL	CAAGAATTAGGTGCAGGGGAGTTCCCGTCGTGGCGCAGTGGTTAGCGAATCCGACTAGGAACCATGAGGTTGCGGGTTCGGTCCCTGCCCTTGCTCAGTGGGTTAACGATCCGGCGTTGCCGTGAGCTGTGGTGTAGGTTGCAGACGCAGCTCGGATCCCGCGTTGCTGTGGCTCTGGCGTAGGCCGGTGGCTACAGCTCCGATTCAACCCCTAGCCTGGGAACCTCCATATGCCACGGGAGCGGCCCAAGAAATAGCAACAACAACAACAACAAAACAACAACAACAACAAAAAAAAAAAAAAA	C	8	ENSSSCG00000004232	ENSSSCT00000051787	intron_variant,feature_truncation	MODIFIER	SYMBOL=CLVS2	protein_coding	INTRON=3/5,STRAND=-1,	GL1,JH1,JH3,TI3,RC1	GL,JH,RC,TI	5	4	1	3	0
GZsv00765	1	39771859	39772152	293	DEL	TTAAACTTCCATCTTTTTTCATGGAGTTCCCGTCGTGGTGCAGTGGTTAACGAATCCGACTAGGAACCATGAGGTTGCGGGTTCGGTCCCTGCCCTTGCTCAGAGGGTTAACGATCCGGCGTTGCCGTGAGCTGTGGTGTAGGTTGCAGACGCGGCTCGGATCCCGCGTTGCTGTGGCTCTGGCGTAGGCGGGTGGCTGCAGCTCCGATTAGACCCCTAGCCTGGGAACCTCCATATGCCGCGGGAGCGGCCCAAGAAATAGCAAAAAGACAAAAATAAATAAATAAATAAAAA	T	12	-	-	intergenic_variant	MODIFIER	-	-	-	KL1,QB2,XP1,DU2,TC1,TC3	KL,QB,XP,TC,DU	6	5	3	1	1
GZsv00766	1	39779861	39780005	144	DEL	CTAGCCTAGGAACTTCCATATGCCATAGGTGTGGCCCTAAAAAGCAAAAGCAAAAAAAAAAAAAAAAAAAAAAAAAGACATTAGATGTTTTGGAAAAGAAAGGGAGATGTAAGTTATAACAATTACCGCTAACTCTTTCTGCAGG	C	5	-	-	intergenic_variant	MODIFIER	-	-	-	KL2,LB2,LB3,GL1,GL2,XP4,XP5,XP2,XP3,XP6,BK2,LW4,LW5,DU2,DU4,JH1,JH3,NJ1,TI1,TI2,MP1,RC1,RC2	KL,LB,GL,XP,JH,NJ,RC,TI,MP,DU,LW,BK	23	12	4	5	3
GZsv00767	1	39792249	39792410	161	DEL	TTCTCTTTAGTTTTTGTTTGTTTGTTTGTTTGTTTGTTTTTATTTATTTTCCCACTGTACAGCAAGGGGGTCAGGTTATCCTTACATGTATACATTACAATTACATTTTTCCCCCAGCCTTTCTTCTGTTGCAACATGAGCATCTAGACAAAGTTCTCAATG	T	10	-	-	intergenic_variant	MODIFIER	-	-	-	KL1,KL3,QB1,QB2,QB3,LB1,LB2,LB3,GL1,GL2,GL3,XP1,XP5,XP2,XP3,XP6,LW4,LW5,JH1,JH2,JH3,NJ1,NJ2,TC1,TC3,TI1,TI2,TI3,MP2,MP3,RC1,RC2,RC3	KL,QB,LB,GL,XP,JH,NJ,RC,TI,TC,MP,LW	33	12	5	6	1
GZsv00768	1	39794392	39794541	149	DEL	ACATAACAACATTTTTTTTTTCCCACTGTACAGCAAGGGGGTCAGGTTATCCTTACATGTATACATTGCAATTACAGTTTTTCCCCCACTCTCTCTTCTGTTGCAACATGAGTATCTAGACATAGTTCTCAATGCTATTCAGCAGGATCT	A	7	-	-	intergenic_variant	MODIFIER	-	-	-	KL2,QB1,QB3,LB1,LB3,GL2,XP1,XP4,XP5,XP2,XP3,XP6,HP1,HP2,LA2,LW2,LW3,JH1,TC1,TC2,TC3,TI1,TI2,TI3,MP1,MP2,MP3	KL,QB,LB,GL,XP,JH,TI,TC,MP,LW,LA,HP	27	12	5	4	3
GZsv00769	1	39799346	39799618	272	DEL	TAAAAAGAAATCTGTGTATTCCGGAGTTCCCGTCGTGGCACAGTGGTTAACGAATCCGACTAGGAACCATGAGGTTGCGGGTTCGGTCCCTGCCCTTGCTCAGTAGGTTAACGATCAGGCATTGCTGTGAGCTGTGGTGTAGGTTGCAGACGCGGCTCGGATCCCGCGTTGCTGTGGCCCTGGCGTAGGCCAGTGGCTACAGCTCCGATTCGACCCCTAGCCTGGGAACCTCCATATGCCGCGGGAGCGGCCCAAAGAAATGGCAAAAAAAAA	T	11	-	-	intergenic_variant	MODIFIER	-	-	-	MP1,MP3,RC1	RC,MP	3	2	0	2	0
GZsv00770	1	39813129	39813404	275	DEL	TTAAAAAAAGCCAGAGGAGTTCCCGTCGTGGCGCAGTGGTTAATGAATCCGACTAGGAACCATGAGGTTGCGGGTTCGGTCCCTGCCCTTGCTCAGTGGGTTAACAATCTGGCGTTGCCGTGAGCTGTGGTGTATGTTGCAGACGCGGCTCGGATCCCGCGTTGCTGTAGCTCTGGCGTAGGCCAGTGGCTACAGCTCCGATTCGACCCCTAGCCTGGGAACCTCCATATGCCGCGGGAGCGGCCCAAAGAAATAGCAAAAAGACAAAAAAAAAAA	T	6	-	-	intergenic_variant	MODIFIER	-	-	-	XP3,LW5,NJ2,NJ3,MP1,MP2,RC2	XP,NJ,RC,MP,LW	7	5	1	3	1
GZsv00771	1	39850409	39850540	131	DEL	TAATTATATAAACCGGAAGATTAGATATTTACATCCAAAAATCATTCGCGTAATGGGAAATTTAAATATATTCAATATAATGAAAAATTTAGAATGTTAAAAATTTCTATATTTGGGCATTATAAAAAACCA	T	6	ENSSSCG00000004233	ENSSSCT00000004678	3_prime_UTR_variant,feature_truncation	MODIFIER	SYMBOL=SMPDL3A	protein_coding	EXON=8/8,STRAND=-1,	QB3,DU2	QB,DU	2	2	1	0	1
GZsv00772	1	39912919	39913132	213	DEL	TATGATGATGATAATGATGATGGCTAGTATTTATTGAACACTTATTCTCCGCCAAGCATTAGCCAAGTGTCTTACATATTCTATTGCATTTATTACTTCCACTCACCCTATAAAGTATGTACTATTATTAATACCATTCCAAGAGGATAAAAGTTAGAGACATAAAGCAAATTGCCCAAGATCATACAGCTGGTGAGTAGCATAGCTAGAATTC	T	3	ENSSSCG00000004236	ENSSSCT00000041271	downstream_gene_variant	MODIFIER	SYMBOL=PKIB	protein_coding	DISTANCE=635,STRAND=-1,	XP3,TC3	XP,TC	2	2	1	1	0
GZsv00773	1	40011606	40011915	309	DEL	GAAAAATGGGTAGAAGGAGTTCCCGTTGTGGCGCAGTGGTTAACGAATCCGACTAGGAACCATGAGGTTGCGGGTTCGGTCCCTGCCCTTGCTCAGTGGGTTAACGATCCGGCGTTGCCGTGAGCTGTGGTGTAGGTTGCAGACGCGGCTCAGATCCTGCGTTGCTGTGGCTCTGGTGTAGGCCGGTCGCTACAGCTCCGATTCAACCCCTAGCCTGGGAACCTCCATATGCCACGGGAGCGGCCCAAGAAATAGCAACAACAACAACAACAACAAAAGACAAAAAAAGGCAAAAAAAAAAAAAAAAAAA	G	19	ENSSSCG00000004236	ENSSSCT00000041271	intron_variant,feature_truncation	MODIFIER	SYMBOL=PKIB	protein_coding	INTRON=1/5,STRAND=-1,	KL3,QB1,QB2,LB2,LB3,GL1,GL2,XP1,XP4,XP5,XP3,XP6,JH1,NJ1,TI1,TI3,MP1,RC1	KL,QB,LB,GL,XP,JH,NJ,RC,TI,MP	18	10	5	5	0
GZsv00774	1	40015892	40016520	628	DEL	TTATATATCCTTTCTTTTTTTTTTTTTTTTTTTTATTTATTTATTTTTTTTTTGTCTTTTTTGTCTTTTTGTTGTTATTGTTGTTGTTGTTGTTGTTGTTGCTATTTCTTGGGCCGCTCCCGCGGCATATGGAGGTTCCCAGGCTAGGGGTCGAATCGGAGCTGTAGCCACCGGCCTACGCCAGAGCCATAGCAACGCGGGATCCGAGCCGTGTCTGCAGCCTACACCACAGCTCACGGCAACGCCGGATCGTTAACCCACTGAGCAAGGGCAGGGACCGAACCCGCAACCTCATGGTTCCTAGTCGGATTCGTTAACCACTGCGCCACGACGGGAACTCCAAAGTCATGCTTTTTTTTTTTTTTTTTTTTTGTCTTTTTGCCATTTCTTGGGCCTCTT…	T	7	ENSSSCG00000004236	ENSSSCT00000041271	intron_variant,feature_truncation	MODIFIER	SYMBOL=PKIB	protein_coding	INTRON=1/5,STRAND=-1,	KL1,QB3,XP1,XP5,XP2,XP3,XP6,JH1,JH3,NJ1,TC3,TI2,TI3	KL,QB,XP,JH,NJ,TI,TC	13	7	3	4	0
GZsv00775	1	40040224	40040516	292	DEL	GAAGCAGTACAGGAGTTCCCGTCGTGGCGCAGTGGTTAACGAATCCGACTAGGAACCATGAGGTTGCGGGTTCGGTCCCTGCCCTTGCTCAGTGGGTTAACCCTTGCTCAGTGGGTTAACGATCCGGCGTTGCCGTGAGCTGTGGTGTAGGTTGCAGACATGGCTCGGATCCCGCGTTGCTGTGGCCCTGGCATAGGCCAGTGGCTACAGTTCCGATTTGACCCCTAGCCTGGGAACCTCCATATGCCGCGGGAGTGGCCCAAAGAAAATAGCAAAAAGACAAAAAAAAAAAA	G	6	-	-	intergenic_variant	MODIFIER	-	-	-	KL1,KL2,GL3,XP1,XP4,LW5,JH1,JH2,JH3,NJ3,TC3,TI1,TI3,RC2	KL,GL,XP,JH,NJ,RC,TI,TC,LW	14	9	3	5	1
GZsv00776	1	40040810	40041123	313	DEL	TAAAGAATAACCACATCTGGAGTTCCCATCGTGGCGCAGTGGTTAACGAATCCGACTAGGAACCATAAGGTTGCGGGTTCGGTCCCTGCCCTTGCTCAGTGGGTTAACGATCCGGCGTTGCCGTGAGCTGTGGTGTAGGTTGCAGACGCGGCTCGGATCCCGCGTTGCTGTGGCTCTGGCGTAGGCCGGTGGCTACAGCTCCGATTAGACCCCTAGTCTGGGAACCTCCATATGCCGCGGGAGCGGCCCAAGAAATAGCAACAACAGCAGCAACAACAACAAAAGACAAAAAAAAAAAAAAAAAAAAAAAAAAA	T	13	-	-	intergenic_variant	MODIFIER	-	-	-	KL2,LB2,LB3,GL3,XP1,XP4,XP5,XP2,LW5,JH3,MP1,RC2,RC3	KL,LB,GL,XP,JH,RC,MP,LW	13	8	4	3	1
GZsv00777	1	40071213	40071568	355	DEL	ATATCCCTTAGCAACAATAACAACAACAAAAAAGACAAAAGACCAAAAAAAAAAAAAAAAAAAAGGAGTTCCCGTCGTGGCGCAGTGGTTAACGAATCCGACTAGGAACCATGAGGTTGCGGGTTCGGTCCCTGCCCTTGCTCAGTGGGTTAACGATCCGGCGTTGCCGTGAGCTGTGGTGTAGGTTGCAGACGCAGCTCTGATCCCGCGTTGCTGTGGCTCTGGCGTAGGCCGGTGGCTACAGCTCCGATTCAACCCCTAGCCTGGGAACCTCCATATGCCGCGGGAGCGGCCCAAGAAATAGCAACAATAACAACAACAAAAAAGACAAAAGACCAAAAAAAAAAAAAAAAAAC	A	6	-	-	intergenic_variant	MODIFIER	-	-	-	LB2,GL3,XP3,XP6,TC3,TI1,TI2,TI3,MP1,MP2	LB,GL,XP,TI,TC,MP	10	6	3	3	0
GZsv00778	1	40096788	40097297	509	DEL	CCAGACATTGTCTCTGTGGGTTCTCTCCCTGGCCTAGCTCAGTGGGTTAGGATCTCTTTTACTTGTATACTACTCCTTCTTAATCAAATTTGGTAGATTTTCTGATTTTCCATAATTGCAGAGTCCCTAAAATGTCTTCCCAAGGATTGTGATAAAACAAACTTGTTTACCTTCTGATCTTTATAGTGAAAATACCACTTTATTATTGGATTGCATACAAGAGGTCAATCTCATATAAATGACTATAAGCCTGCCAGAGGAAGAGACATGGCTCTAAGATCAGAAACTGCAACTGAATAGGAGATCTCTAGATGGTCGATTAAGATTAAATGCTATCTGGGAGTTCCCATTATGGCTCATCGGGTTACCAGCCCAACTAGTATCCATGAGGATGTGGGT…	C	6	ENSSSCG00000004237	ENSSSCT00000059055	upstream_gene_variant	MODIFIER	SYMBOL=SERINC1	protein_coding	DISTANCE=1889,STRAND=1,	XP5,XP3,XP6,BK2,NJ2,TI3,MP1,MP2	XP,NJ,TI,MP,BK	8	5	1	3	1
GZsv00779	1	40110312	40110621	309	DEL	CAGAATATCAGTCTTTGGGAGTTCCCGTCGTGGCGCAGTGGTTAACGAATCCGACTAGGAACCATGAGGTTGCGGGTTCGGTCCCTGCCCTTGCTCAGTGGGTTAACGATCCGGCGTTGCCGTGAGCTGTGGTGTAGACTGCAGACGTGGCTCGGATCCCGAGTTGCTGTGGCTCTGGTGTAGGCCGGTGGCTACAGCTCCGATTGGACCCCTAGCCTGGGAACCTCCATATGCCGCGGGAGCAGCCCAAGAAATAGCAACAACAACAACAACAAAAAGACAAAAGACAAAAAAAAAAAAAAAAAAAAAA	C	4	ENSSSCG00000004237	ENSSSCT00000059055	intron_variant,feature_truncation	MODIFIER	SYMBOL=SERINC1	protein_coding	INTRON=1/9,STRAND=1,	QB2,XP4,LW5,JH2,NJ2,TC3,RC1	QB,XP,JH,NJ,RC,TC,LW	7	7	2	4	1
GZsv00780	1	40278777	40279072	295	DEL	GTCCAAGTAATATGTTTTATTTTTTTTTTTTTTTTTTTTTTTTTTTTTTTGTCTTTTTGCTATTTCTTGGGCCGCTCCCGCGGCATATGGAGGTTCCCAGGCTAGGGGTCTAATCGGAGCTGTAGCTGCCAGCCTATGCCAGAGCCACAGCAACGCGGGATCCGAGCCGTGTCTGCGACCTACACCACAGCTCACGGCAACGCCGGATCGTTAACCCACTGAGCACGGGCAGGGACCGAACCCGCAACCTCATGGTTCCTAGTCGGATTCGTTAACCACTGCGCCACGACGGGAAC	G	5	-	-	intergenic_variant	MODIFIER	-	-	-	KL2,KL3,QB1,QB2,QB3,LB3,GL3,XP1,XP4,XP5,XP2,XP3,XP6,HP1,HP2,LA1,LA2,LW1,LW3,BK2,BK3,LW4,LW5,DU1,DU2,DU3,DU4,DU5,JH1,JH2,NJ1,NJ2,TC1,TC2,TC3,TI1,TI2,TI3,MP2,RC1	KL,QB,LB,GL,XP,JH,NJ,RC,TI,TC,MP,DU,LW,LA,HP,BK	40	16	5	6	5
GZsv00781	1	40286263	40286526	263	DEL	GTTCCCATCGGGCACAGCGGAAACGAACCCAACTAGGAACCATAAGGTTTTGGGTTCGATCCCTGGCCTCGCTCAGTGTGTTAAGAATCCGGCATTGCTGTGAGCTGTGGTGTAGGTCGCAGACACGGTTTGGATCCCGTGTTCCTGTGGCTGTGGTGCAGGCCGACGGCTACAGCTCCGATTAGACTCCTAGCCTGGGAACCTCCATATGCCGTGGGTGTGGCCCTAGAAAAGACAGAAAAAAAAAAAGTATATATATATATA	G	8	-	-	intergenic_variant	MODIFIER	-	-	-	KL1,XP3,BK2	KL,XP,BK	3	3	2	0	1
GZsv00782	1	40318148	40318462	314	DEL	ACCTAATTTTATTTTATTTTATTTTATTTTATTTATTTATTTATTTTTGTCGTTGTTGTTATTGTTGTTGTTGTTGCTATTTCTTGGGCCGCTCCCGCGGCATATGGAGGTTCCCAGGCTAGGGGTTGAATCGGAGCTGCAGCCACCGGCCTACGCCAGAGCCACAGCAACGCAGGATCCGAGCCGCGTCTGCAACCTACACCACAGCTCACGGCAACGCCGGATCGTTAACCCACTGAGCAAGGGCAAGGACCGAACCCGCAACCTCATGGTTCCTAGTCGGATTCGTTAACCACTGCGCCACGACGGGAACTC	A	5	-	-	intergenic_variant	MODIFIER	-	-	-	LW4,LW5	LW	2	1	0	0	1
GZsv00783	1	40401585	40401903	318	DEL	TGGCAAATTTTTTTTTTTTTTTTTTTTTTTTGTCTTTTGTCTTTTTGTCTGTTGTTGTTGTTGTTGTTGTTGCTATTTCTTGGGCCGCTCCCGCGGCATATGGAGGTTCCCAGGCTAGGGGTTGAATTGGAGCTGTAGCCACCGGCCTACGCCAGAGGCACAGCAACGCAGGATCCGAGCCGCGTCTGCAACCTACACCACAGCTCACGGCAACGCCAGATTGTTAACCCACTGAGCAAGGGCAGGGACCGAACCCGCAACCTCATGGTTCCTAGTCGGATTCGTTAACCACTGCGCCACGACGGGAACTCCAGTCTTC	T	14	-	-	intergenic_variant	MODIFIER	-	-	-	KL2,KL3,QB3,LB1,XP1,XP4,XP2,XP3,XP6,BK2,LW5,JH1,JH2,JH3,NJ1,NJ2,NJ3,TC1,TC2,TC3,TI1,MP1,MP2,MP3,RC2	KL,QB,LB,XP,JH,NJ,RC,TI,TC,MP,LW,BK	25	12	4	6	2
GZsv00784	1	40416970	40419262	2292	DEL	AAGGAAAATGAGTCTTTTCATTTTGTCCAAATGTCATATTCTATTTCCTTTCGGAAGTTTTTTCAAGGAAATCTAGACTCTTTGCTCTTGCCTTCTTTGTAGCAATAAGTGTTAAAGTTAAAATGTTTCATACTTATTGGGGATTATCAATGTAAACAAGATTCAAGGACCAGAAATCATAGGCAGTAAACAATGAATTGATATGAACAAATATTTGAAAAGTATAATGTTTTGCATAATGCAAATTATTGCATCTAATATTAAATATCTTTTGTTATTTATTTGAATGTTATGATTTGTTTTTATTATTTTCATGTTTATAAGGCTTTACATTTAAGGAATGTGCTAGGGTTTTCAATTTTTCTAACATTTTATTAGATATTAAAATTGGTGTGGTTT…	A	6	-	-	intergenic_variant	MODIFIER	-	-	-	QB1,LB2,XP1,XP3,XP6,MP1,MP2,MP3	QB,LB,XP,MP	8	4	3	1	0
GZsv00785	1	40501503	40502674	1171	DEL	TTTTTTCACTATGTTCAGTCTAATCTCCTCCTAAGAGGGGACTACATCCTAATGAAGTTCTTAACTCTCCAGGCCCTTCTAGACTTGAATACAGCTGGGTTTTGGTCAAAAGCTGCTTTTACCATGATATAGTTTCAGAACTCAAATTTTAGAGGCAGACTGACCTAACTGCGTATCTGTTGAGTTGCTTAACCTGTGTCATGATTTTCTTTTAACAAATGGGGTGTTGAGAATGCCTACTTCACTGATTAGCAACCTTCTAATCACAGGTGAAATCAAAGAGGAGCTTTTAAACAAAAGTGATTGTTGGGGCCCATCCTTTTATCAATTGAATAGATGCTCTTGTTTAAAACTTCCCAGGTAATTCTAAGGTTTAGAAAAAATAAGAATACCTGATGC…	T	10	-	-	intergenic_variant	MODIFIER	-	-	-	LB2,XP6	LB,XP	2	2	2	0	0
GZsv00786	1	40572234	40572343	109	DUP:TANDEM	GTTTACCCAGACAACCCAAGATAATCTCCCCATGTAGAAGTCTTATTCACATCAGCAAAGTCACTTTTGCTATGGGAGATAGCACATTCAGAAGTTCCAGAGATTAGGAT	GTTTACCCAGACAACCCAAGATAATCTCCCCATGTAGAAGTCTTATTCACATCAGCAAAGTCACTTTTGCTATGGGAGATAGCACATTCAGAAGTTCCAGAGATTAGGATTTTACCCAGACAACCCAAGATAATCTCCCCATGTAGAAGTCTTATTCACATCAGCAAAGTCACTTTTGCTATGGGAGATAGCACATTCAGAAGTTCCAGAGATTAGGAT	3	-	-	intergenic_variant	MODIFIER	-	-	-	LB1,XP3,TC3	LB,XP,TC	3	3	2	1	0
GZsv00787	1	40605619	40605912	293	DEL	TTGATTTCAGTTTTTTTTTTGGTCTTTTGTCTTTTGTTGTTGTTGTTGTTGTTGCTATTTCTTGGGCCGCTCCTGCAGCATATGGAGGTTCCCAGGCTAGGGGTTGAATCGGAGCTGCAGCCACCGGCCTACACCAGAGCCACAGCAACGCGGGATCCGAGCCACGTCTGCAACCTACACCACAGCTCACGGCAACGCCAGATCGTTAACCCACTGAGCAAGGGCAGGGACCGAACCCGCAACCTCATGGTTCCTAGTCGGATTCGTTAACCACTGCGCCACGATGGGAACTCC	T	7	-	-	intergenic_variant	MODIFIER	-	-	-	TC3,MP3	TC,MP	2	2	0	2	0
GZsv00788	1	40639955	40640239	284	DEL	TGTGTTTGTTTATTCTTTTTTTTTTTTTTTTTTTGTCTTTTTGCTATTTCTTTGGGCCGCTCCTGCGGCATATGGAGGTTCCCAGGCTAGGGGTCGAATCGGAGCTGTAGCCACCAGCCTACACCAGAGCCACAGCAACGTGGGATCCGAGCCGCGTCTGCAACCTACACCACAGCTCACGGCAACGCCGGATCGTTAACCCACTGAGCAAGGGCAGGGACTGAACCCGCAACCTCATGGTTCCTAGTCGGATTCGTTAACCACTGCGCCACGACGGGAACTCCA	T	5	-	-	intergenic_variant	MODIFIER	-	-	-	KL1,LB1,LB2,LB3,GL1,XP5,XP2,XP3,BK2,TI1	KL,LB,GL,XP,TI,BK	10	6	4	1	1
GZsv00789	1	40685913	40686223	310	DEL	GCCCCCACTCACCAAATCCTTATTTTTTTTTTTTTTTTTTTTTTTGTCTTTTGTCTTTTTGTTGTTGTTGTTGCTATTTCTTGGGCCGCTCCCGTGGCATATGGAGGTTCCCAGGCTAGGGGTCTAATCGGAGCTGTAGCCACCGGCCTATGCCAGAGCCACAGCAACGCGGGATCCGAGCCACGTCTGCGACCTACACCACAGCTCACGGCAGCGCCGGATCGTTAACCCACTGAGCAAGGGCAGGGACCGAACCCGCAACCTCATGGTTCCTAGTCGGATTCGTTAACCACTGCGCCACGACGGGAACT	G	5	-	-	intergenic_variant	MODIFIER	-	-	-	KL3,XP1,XP4,XP3,XP6,BK2,TC3,TI2	KL,XP,TI,TC,BK	8	5	2	2	1
GZsv00790	1	40703879	40704177	298	DEL	TTCTATAGTTTCTTTTTTTTTTTTTTTATTATTATTTTCCACTGTACAGCAAGGGGGTCAGGTCATCCTTAGATGTATACATTGCAGTTACAGTTTTTTTCCCCCACCCTTTCTTCTGTTGCGACATGAGTATCTAGACATAGTTCTCAATGCTATTCAGCAGGATCTCCTTATAAATCTATTCTAGGTTGTGTCTGATAAGCCCAAGCTCCCGATCCCTCCCACTCCCTCCCCCTCCCATCAGGCAACCACAAGTCTCTTCTCCAAGTCCATGATTTTCTTTTCTGAGGAGATGTTCA	T	14	-	-	intergenic_variant	MODIFIER	-	-	-	KL1,KL2,XP4,LW5,NJ2,TC2,MP3	KL,XP,NJ,TC,MP,LW	7	6	2	3	1
GZsv00791	1	40720713	40720898	185	DEL	GGATGTGCACCCCCTGTACCCACCCCCCGCCACCCCAGCCCTGCCAACCACTTCCTAAACTGGCCCACCCAGCACTTGGGTGCTCACGGTTGTGTTTCCATGTGCTTACATAGTACTGGATGAAAATATTAAAGGAAATAAAATTATCTAGTTAAAATACCTAAGAGTTTTCAACCTTTAACACCT	G	4	-	-	intergenic_variant	MODIFIER	-	-	-	QB1,LB1,JH1,JH2,JH3,TC1,TC2,TC3,RC1,RC2,RC3	QB,LB,JH,RC,TC	11	5	2	3	0
GZsv00792	1	40836140	40836545	405	DEL	TAAGAAACAATCTGGGAGTTCCCGTCGTGGCGCAGTGGTTAACGGGTCCGACTAGGAACCATGAGGTTGCGGGTTCGGTCCCTGCCCTTGCTCGGTGGGTTAACGATCCGGCGTTGCCGTGAGCTGTGGTGTAGGTTGCAGACGCAGCTCGGATCCTGCGTTGCTGTGCCTCTGACGTAGGCCGGTGGCTACAGCTCCAATTGGACCCCTAGCCTGGGAACCTCCATATGCCGTGGGAGCACGGCCCAAGAAATAGCAACAACAACAACAACAAAAGACAAAAAGACAAAAGACAAAAAAAGAAAAAAAAAAAAAAAAAGACTTAAACATAAGACCAGATACCCTCAAACTCCTACAAAATAACATAGGCAAAACATTCTCTGACATCATCCGTAAAAA…	T	3	-	-	intergenic_variant	MODIFIER	-	-	-	XP3,TI3,MP1	XP,TI,MP	3	3	1	2	0
GZsv00793	1	40899967	40906462	6495	DEL	TAGAAAAGCATGAGAAGCTGCAACAAGCCTGGCCGACTTGGGAAAAGATCTCAGACGGTCTTTCTGAGTCGGGCTGCCCTGGGGAGGAGCCTCTTGAGCCTCCAAGGGCCCTGCTACCCGCCCAAGACCCCAAGGGGTGCTGAGACCTAGTGGACCAGCTGCATAGGACTGCCAGCTCCAGGCAGGACCCCCTGCAGCCCAGAAAAGCTGCAACAAGACTGGCCGACTTGGGAAAAGATCTCAGACGGTCTTTCTGAGTCGGGCTGTCCTGGGGAGGAGCCTCTTGAGCCTCCAAGGGCCCTGCTACCCGCCCAAGACCCCAGGGGGTGCTGAGACCTAGTGGACCAGCTGCATAGGACTGCCAGCTCCAGGCAGGACCCCCTGCAGCCCAGAAAAGCT…	T	18	-	-	intergenic_variant	MODIFIER	-	-	-	KL1,KL2,KL3,QB1,QB3,LB2,GL1,GL3,XP1,XP4,XP5,XP3,XP6,HP1,HP2,LA1,LW1,LW2,LW3,BK2,BK3,LW4,LW5,DU1,DU2,DU3,DU4,DU5,BK1,JH1,JH2,NJ1,NJ2,NJ3,TC1,TC2,TC3,TI1,TI2,TI3,MP1,MP2,MP3,RC1,RC2,RC3	KL,QB,LB,GL,XP,JH,NJ,RC,TI,TC,MP,DU,LW,LA,HP,BK	46	16	5	6	5
GZsv00794	1	40946520	40946826	306	DEL	GTCAGCTGTAGATTCTTTTTTTTTTTTTTTTTTTTTGTCTTTTGTCTTTCTTTTTGTTGTTGTTGTTGCTATTTCTTGGGCCGCTCTCGCGGCATATGGAGGTTCCCAGGCTAGGGGTTGAATCGGAGCTGTAGCCACCGGCCTACACCAGAGCCACAGCAATGCGGGATCCGAGCCGCGTCTGCAACCTACACCACAGCTCACGCAACGCCGGATCGTTAACCCACTGAGCAAGGGCAGGGACCGAACCCGCGACCTCATGGTTCCTAGTCGGATTCGTTAACCACTGCGCCACGACGGGAACTCC	G	5	-	-	intergenic_variant	MODIFIER	-	-	-	GL1,TC3,TI3,MP3	GL,TI,TC,MP	4	4	1	3	0
GZsv00795	1	41022378	41022726	348	DEL	CTTCATTTCTCTCTGCCTATTCCTCTTCCTTTACCCCCCCCCCCAACCTTCTCCTGAGAACCTTCTTCCAACAAATCATTTAAACAGAAATCTCCATCTCTGACTCTTCTTCTAGGGAACCTTATCTAAGGCAATCATTGATGGTGCACTCAGAGCTGCCAAGACCACATGTCAACATTGGTGTCTATCCCAAACTTCTCAGAAAAGAATGGCACAGCACCTCAATCACAGATAATTCTTTCCCAGTTGTTTTGAATTCACCACTCATCTCATTTTAAACTTTTATTTAAACTCAGTATTATCAGTTTAAATCCTTGGGTGAAAGCAATATAAGGGTAAGGGCTCAGGA	C	13	-	-	intergenic_variant	MODIFIER	-	-	-	LB3,XP1,XP3,XP6,JH3,NJ1,NJ3,MP1,MP2,RC3	LB,XP,JH,NJ,RC,MP	10	6	2	4	0
GZsv00796	1	41081767	41082070	303	DEL	TTCAATGCTTATTTTCTTTTCTTTTTTTTTTTTATTTTTTGTCTTTTTGTTGTTGTTGTTGTTGCTATTTCTTGGGCTGCTCCCGTGGCATATGGAGGTTCCCAGGCTAGGGGTTGAATCAGAGCTGTAGCCACCGGCCTACGCCAGAGCCACAGCAACGTGGGATCCGAGCCGTGTCTGCAACCTACACCACAGCTCACGGCAACGCCGGATCGTTAACCCACTGAGCAAGGGCAGGGACCGAACCCGCAATCTCATGGTTCCTAGTCGGATTCGTTAACCACTGCGCCACGACAGGAACTCC	T	3	ENSSSCG00000004242	ENSSSCT00000004689	intron_variant,feature_truncation	MODIFIER	SYMBOL=TBC1D32	protein_coding	INTRON=3/33,STRAND=1,	KL2,KL3,QB2,XP5,XP6,NJ2,NJ3,TI1,TI2,MP3	KL,QB,XP,NJ,TI,MP	10	6	3	3	0
GZsv00797	1	41186569	41186880	311	DEL	ACAAATAGCTGTTTTATTTATTTATTTATTTATTTTTTTTGGTCTTTTTGTCTTTTTTGTTGTTGTTGTTGCTATTTCTTTGGGCCGCTCCCGCGGCATATGGAGGTTCCCAGGCTAGGGGTCGAATCGGAGCTGTAGCCACCGGCCTACGCCAGAGCCACAGCAACGCGGGATCCGAGCCGCGTCTGCAACCTACACCACAGCTCACGGCAACGCCGGATCGTCAACCCACTGAGCAAGGGCAGGGACCGAACCCGCAACCTCATGGTTCCTAGTCGGATTCATTAACCACTGCGCCACGACGGGAACTCC	A	16	ENSSSCG00000004242	ENSSSCT00000004689	intron_variant,feature_truncation	MODIFIER	SYMBOL=TBC1D32	protein_coding	INTRON=26/33,STRAND=1,	KL3,QB2,GL1,XP4,XP3,XP6,LW5,JH1,NJ2,TC1,TC3,RC2,RC3	KL,QB,GL,XP,JH,NJ,RC,TC,LW	13	9	4	4	1
GZsv00798	1	41196392	41196594	202	DEL	ATTTGTATGCATGTGTGTGTATATAATCAGTTTTTATGCACAACAGAATGTACCCATTTTAAGAGTAGTTTGCATTTTGATAAATACTTAATGCCCCCATAATCACCACCACAATCAAAATTCTCATGACCCCGTAGAAGTTCTCTTTTGTCCCTTGCAGTCAGCTTCTCCCCACCTCCAGCAGCAGGCCAATCACTGATTTT	A	5	ENSSSCG00000004242	ENSSSCT00000004689	intron_variant,feature_truncation	MODIFIER	SYMBOL=TBC1D32	protein_coding	INTRON=26/33,STRAND=1,	LB2,GL2,XP1,XP3,XP6,JH1,JH3,NJ2,TC1,TC3,TI1,MP3,RC1	LB,GL,XP,JH,NJ,RC,TI,TC,MP	13	9	3	6	0
GZsv00799	1	41221896	41222071	175	DEL	TAAAAATAGGTTTAGTATGACACAACCTAGAATAGATTTACAAGGAGATCCTGCTGAATAGCATTGAGAACTATGTCTAGATACTCATGTCGCAACAGAAGAAAGGTGGGAAAAAACTGTAACTGCAATGTATAATTAAGGATAACCTGACCCCCTTGCTGTACAGTGGGAAAAAA	T	12	ENSSSCG00000004242	ENSSSCT00000004689	intron_variant,feature_truncation	MODIFIER	SYMBOL=TBC1D32	protein_coding	INTRON=30/33,STRAND=1,	KL1,KL3,LB3,GL2,XP2,XP6,LW2,LW3,DU1,TC1,TC3,TI3,MP3	KL,LB,GL,XP,TI,TC,MP,DU,LW	13	9	4	3	2
GZsv00800	1	41244483	41244768	285	DEL	TGACTCATGGAGTTCCCGTCATGGCGCAGTGGTTAACGAATCCACTAGGAACCATGAGGTTGCGGGTTCGGTCCCTGCCCTTGCTCAGTGGGTTAACGATCCGGCGTTGCCGTGAGCTGTGGTGTAGGTTGCAGGCGCGGCTCGGATCCCGCGTTGCTGTGGCTCTGGCATAGGCCAACGGCTACAGCTCCGATTAGACCCCTAGCCTGGGAACCTCCATATGCCGCGGGAGCGGCCCAAGAAATAGCTAAAAAGACAAAAAAAAAAAAAAAAAAAAAAAAAAAAA	T	14	ENSSSCG00000004242	ENSSSCT00000004689	intron_variant,feature_truncation	MODIFIER	SYMBOL=TBC1D32	protein_coding	INTRON=32/33,STRAND=1,	KL1,KL3,QB1,LB1,LB3,GL1,GL3,XP4,XP3,XP6,LW4,LW5,TC1,TC3,RC3	KL,QB,LB,GL,XP,RC,TC,LW	15	8	5	2	1
GZsv00801	1	41303913	41304115	202	DEL	TTACAGTGCTTATTCTTTTTTTTTTTTTTTCCCACTGTACAGCAAGGGGGTCAGGTTATCCTTAGATGTATACATTGCAATTACAGTTTTTCCCCCACCCTTTCTTCTGTTGCAACATGAGTATCTAGACATAGTTCTCAATGCTATTCAGCAGGATCTCCTTGTAAATCTATTCTAGGTTGTGTCTGATAAGCCCAAGCTCA	T	4	-	-	intergenic_variant	MODIFIER	-	-	-	GL1,XP5,XP3,XP6,BK2,LW5,TC3,TI3	GL,XP,TI,TC,LW,BK	8	6	2	2	2
GZsv00802	1	41376331	41378359	2028	DEL	CTGGATTCTCTGGGTCCACTGCTGAGGTTAAAGAATGGGTACCATTTAAGTGTTAATTTAGCATATTTTAATTGCATATATCATACCCATATTTTTAGACTTTTATTAGTCTGGATATAGATTTGGTTGCAGGTACCAGAGGTCTAATATAAGACTGTCTTAGACAAGGTAGACCTTTTTTCTTTCTCACAAAATTACCTGGCTAAAATGGTGCACTGGTTCATGAAGGTGCAGAGAAGTAGGCTCCTTCTCTTGTGTTGCTCCCTTAAATGGTGACAACAGGATTTATCCTTTAGATCTTCTGTCTTTTGTCATCACCCTCTCATAGCTGGGTGATTATATGTAGAATCTCAAAGGCTTGGCTTTGCAACAAAAGGCATGTGGGGGGAAAATCTTCTC…	C	7	-	-	intergenic_variant	MODIFIER	-	-	-	DU4,BK1	DU,BK	2	2	0	0	2
GZsv00803	1	41426219	41426296	77	DEL	TTAGATGTTTTTCTTTTTCTTTTTTTTTTTGTCTTTTGTCTTTTGTCTTTTTTGTTGTTGTTTTGTTGTTGTTGTTGC	T	8	-	-	intergenic_variant	MODIFIER	-	-	-	XP5,XP3,XP6,BK1,RC3	XP,RC,BK	5	3	1	1	1
GZsv00804	1	41491914	41491914	57	INS	A	AACTATTGTCCTTTCATAACATAATTTATTCACCAGATAGTACCTCATAACTTAACTT	3	-	-	intergenic_variant	MODIFIER	-	-	-	GL1,TC1,TC3,TI3	GL,TI,TC	4	3	1	2	0
GZsv00805	1	41527722	41530390	2668	DEL	ACTCACAAAATAATTACATGAAATAACTCAATGTAAAGGTAATTAATTATGAATTCTAATTAGTGGCCTAAAATATCAAACACAAAACACATCTTGAAGCACTGAGAAAAAAATTTATGAGGAAATGACAAATATAATGCAAAAGATAAGAAACATGGATTAGTGGATCCAGGAGATCAGTTATGAAAATAAAATAAAAACAAAACAAACATATGGAAATATCAAAATCCAGAAACGTAAAAATTCATTAAAACTGTATTGGTAAGAGTTTACATGCACAGAAGAGCAGTTCGCAAACTGGGATTCTTCTAACTAGCAGGGCAATGAAGCTCAGAGGGCTGTTTTAGGAAAATTTATTTATTTTTTACTTTTGTAAATTATTGTTTTATTTTTTCCATT…	A	4	-	-	intergenic_variant	MODIFIER	-	-	-	XP3,XP6,TC2	XP,TC	3	2	1	1	0
GZsv00806	1	41583129	41586188	3059	DEL	ATAAAAAAAAAGAATCTAGATTTTCTTACCTTTCTTCCCCACATTCTATTGAAGTCCTTTTTTTAACATCATCATGTTTGTCCTTTTGCTTTCATTTGTGTTTATCATCACTTTTACCATAGTTTTTTTTTTTTTCCTTTTAGAACTGTGTACTGGCTTATTTAAGTGATTGCTTTCCAATTGTGATTTCCTCCATCCTATTTCTTCTTACTTCTTTTTTATTCAGAGAAGCCATTTCAGTATTTCATTTAGAATAGTTTTAGTATTGCTATACTCTTTTAGCTTTTGTTTGTTGGAGAAATTCTTTATTTTACCTTCTATTTTAAATGATATTCTTGCTGGTTAGATTATTCTAGGCTGAAAATTTTTTCCTTTCTAGAACTTTGAATATATCTTGCC…	A	4	-	-	intergenic_variant	MODIFIER	-	-	-	TC2,RC3	RC,TC	2	2	0	2	0
GZsv00807	1	41659991	41661393	1402	DEL	TATTTTTCAACTTTTTTTTTTTTTTTTTTAATTTTCCCACTGTACAGCAAGGGGGTCAGGTCATCCTTAGATGTATACATTGCAGTTACAGTTTTTTCCCCCACCCTTTCTTCTGTTGCGACATGAGTATCTAGACATAGTTCTCAATGCTATTCAGCAGGATCTCCTTATAAATCTATTCTAGGTTGTGTCTGATAAGCCCAAGCTCCCGATCCCTCCCACTCCCTCCCCCTCCCATCAGGCAACCACAAATCTCTTCTCCAAGTCCATGATTTTCTTTTCTGAGGAGATGTTCATTTGTGCTGGATATTAGATTCCAGTTATAAGGGATATCATATGGTATTTGTCTTTGTCTTTCTGGCTCATTTCACTCAGTATGAGATTCTCTAGTTCCATCCA…	T	5	-	-	intergenic_variant	MODIFIER	-	-	-	KL2,QB1,QB3,LB2,LB3,GL3,XP1,XP4,XP5,XP2,XP3,XP6,HP2,LA1,LA2,LW2,LW3,BK2,BK3,LW4,LW5,DU5,BK1,JH1,JH2,JH3,NJ1,NJ2,TC1,TC2,TC3,TI1,TI2,MP1,MP2,MP3,RC2,RC3	KL,QB,LB,GL,XP,JH,NJ,RC,TI,TC,MP,DU,LW,LA,HP,BK	38	16	5	6	5
GZsv00808	1	41707865	41708031	166	DEL	ATCTTAATGAAAACTGACCTTCCTGTTGTAAGCCCCAAATCTTCCTCTTTCATGCTTCTCTTTATTCACAAGTCATATCCAGTATAACTAAAAACTTACTGGTTTTAGATTCAACATCTATACAGAATCTGATCAACTCTCAACAATTCTGTTATCTACATCATTAT	A	7	-	-	intergenic_variant	MODIFIER	-	-	-	LB3,DU1,DU2,DU3,DU4,NJ2,MP1,MP2,MP3	LB,NJ,MP,DU	9	4	1	2	1
GZsv00809	1	41890011	41890149	138	DEL	TAAAATGCAATGATGTTCTATGTCTAGATACTTACATCACAACAGGACAATGGGAGGAAAAATTATGTATACATGTATGTGTAACCTGGTCCCCTTGCTGTACAGTGGAAAAAAATAAAAAATAAAAAAAGTAAAAAAA	T	6	-	-	intergenic_variant	MODIFIER	-	-	-	KL3,QB1,GL1,GL2,GL3,XP4,XP5,XP2,XP3,XP6,JH1,JH2,NJ1,NJ2,TI1,MP1,MP2	KL,QB,GL,XP,JH,NJ,TI,MP	17	8	4	4	0
GZsv00810	1	41900037	41900343	306	DEL	ACACTCCTACATTGTTTTTTTTTTTTTTTTTTTTTTGTCTTTTTGTCTTTTGTTGTTGTTGTTGTTGCTATTTCTTGGGCCGCTCCCGCGGCATATGGAGGTTCCCAGGTTAGGGGTTGAATCGGAGCTGTAGCCACCGGCCTACGCCAGAGCCACAGCAACGCTGGATCCGAGCCGCATCTGCAACCTTCACCACAGCTCACGGCAACGCCAGATCATTAACCCACTGAGCAAGGGCAGGGACCGAACCCACAACCTCATGGTTCCTAGTCGGATTCATTAACCACTGCGCCACGACGGGAACTTC	A	7	-	-	intergenic_variant	MODIFIER	-	-	-	KL2,KL3,XP1,XP2,XP3,XP6,BK2,BK3,JH1,JH3,NJ1,NJ2,NJ3,TC3,TI1,TI3,MP1,RC1,RC3	KL,XP,JH,NJ,RC,TI,TC,MP,BK	19	9	2	6	1
GZsv00811	1	41955496	41955838	342	DEL	ATAATTTCCTTAATTTCTTTTTTTTAATTTTTTTATTTTATTTATTTATTTATTTATTTATTTATTTATTTATTTTTTATTTTTTGTCTTTTTGCTATTTCTTTGGGCCACTCCCGCGGCATATGGAGGTTCCCAGGCTAGGGGTTGAATCGGAGCTGTAGCCACTGGCCTACGCCAGAGCCACAGCAATGCGGGATCCGAGCCGCGTCTGCAACGTACACCACAGCTCACGGCAACGCCGGATCCTTAACCCACTGAGCAAGGGCAGGGACCGAACCCGCAACTTCATGGTTCCTAGTCGGATTCGTTAACCACTGCGCCACGACGGGAACTCCAATTTCCT	A	4	-	-	intergenic_variant	MODIFIER	-	-	-	QB3,GL3,XP3,LW5,JH1,JH2,JH3,TI1,TI3,RC1,RC2	QB,GL,XP,JH,RC,TI,LW	11	7	3	3	1
GZsv00812	1	41988570	41988745	175	DEL	ACATTTAATTTTAATATCAAATCACCTGAGAGTTTTTGAGAGAAATTTTCATAAGCTGCTTAATTAGGTTTAACATTTTGTGATGTGATTATAAATAGACTGAACCAGAGATGGGGTAGAGATTATTTTCTGGGTTTCACATTACAGATGAAAGACCACAATAACCTTCTTGGCCT	A	10	-	-	intergenic_variant	MODIFIER	-	-	-	KL3,XP4,XP3,XP6,NJ1,NJ3,TI1,TI2,RC1	KL,XP,NJ,RC,TI	9	5	2	3	0
GZsv00813	1	42221625	42221909	284	DEL	TTAAAAAAATCATCACGGAGTTCCCGTCGTGGCGCAGTGGTTGACGAATCCGACTAGGAACCATGAGGTTGCGGGTTCGGTCCCTGCCCTTGCTCAGTGGGTTGGGGATCCGGCATTGCCGTGAGCTGTGGTGTAGGTTGCAGACGCGGCTCGGATCCCGCGTTGCTGTGGCTCGGGCGTAGGCTGGCAGCTACAGCTCCGATTCGACCCCTAGTCTGGGAACCTCCATATGCCGTGGGAGTGGCCCAAGAAATAGCAAAAAAAAAAAATAATAAAATAAAAAAA	T	10	-	-	intergenic_variant	MODIFIER	-	-	-	KL3,LW3,DU1,DU2,DU3,KL2,XP5,XP3,XP6,HP1,LW5,BK1,TI2	KL,XP,TI,DU,LW,HP,BK	13	7	2	1	4
GZsv00814	1	42222050	42223935	1885	DEL	TAAAAAATCTGTAACTTCGAAATACGATACCTTTTAAAATTGTACCTCACAAAATCAAATACCTCGGAATACACCTAACCAAAGAGGTAAAGGACCTATATGCCGAGAACTATAAAACCTTAATCAAAGAAATCAAAGAAGATGTAAAGAAATGGAAAGATATTCCATGTTCCTGGATTGGAAAAATCAATATTGTGAAAATGGCCATCCTACCCAAAGCAATCTACAGATTCAATGCAATCCCTATCAAATTACCCAGGACATTTTTCACAGAACTAGAACAAACAATCCAAACATTTTTATGGAACCACAAAAGACCCAGAATCGCCAAAGCAATCCTGAGAAACAAAAACCAAGCAGGAGGCATCACTCTCCCAGACTTCAAGAAATACTACAAAG…	T	18	-	-	intergenic_variant	MODIFIER	-	-	-	KL3,GL1,XP1,XP5,XP6,HP1,LA2,LW4,DU1,DU2,DU3,BK1,NJ3,TC2,TI2	KL,GL,XP,NJ,TI,TC,DU,LW,LA,HP,BK	15	11	3	3	5
GZsv00815	1	42240645	42240708	63	DUP:TANDEM	CCTGAAAGAAACACATTATATTCTGACACATCCAGCAACCTGTTCAATTTTATGTGATAAATTT	CCTGAAAGAAACACATTATATTCTGACACATCCAGCAACCTGTTCAATTTTATGTGATAAATTTCTGAAAGAAACACATTATATTCTGACACATCCAGCAACCTGTTCAATTTTATGTGATAAATTT	4	-	-	intergenic_variant	MODIFIER	-	-	-	LW2,DU2	DU,LW	2	2	0	0	2
GZsv00816	1	42241058	42241143	85	DEL	CTTTTTTTTTTTTTTTTTAATTTTATTTTCCCACTGTACAGCAAGGGGGTCAGGTTATCCTTACATGTATACATTACAATTACAGT	C	11	-	-	intergenic_variant	MODIFIER	-	-	-	XP3,XP6,HP1,LA1,LA2,LA3,LW2,LW3,BK3,LW5,DU1,DU2,DU3,JH3,NJ1,NJ2,NJ3,TC3,TI2,TI3,MP1,MP2,MP3,RC1	XP,JH,NJ,RC,TI,TC,MP,DU,LW,LA,HP,BK	24	12	1	6	5
GZsv00817	1	42317097	42324953	7856	DEL	TTAAAAATTCAACTGGAGAGGAGAGGACAAGATGGCGGAGGAGTAGGGGGACACGCTCGCCCTCTCCCACAAACACAACAAAAAAAGCACATCTACAGAAGAAATGACTCGCACAGAACAACAACCAATCGCTGGCAGAGGAACCTAAACTCCAATAACGGCAAGAAGTTCGTGACATTATTGGGCAGAACGGGAGAAAAGAGGAGAGTGAGAGAAGGTGAATCCGAGCGGGACGGGCGCACCCGAAAGGGAACTGCGGAGGAGAAAGGGATCCCGCACCCTGGAAAGTCTCCTACCGGGGGAAAGATCAAACGAACCGGAGGAATCTCCAGATGCAGAGAAGAGTGTAGCAGTAAGTCGGAGTACGGAAAAACGATCAAGAACCCAACGGACCATCTG…	T	9	-	-	intergenic_variant	MODIFIER	-	-	-	KL1,KL2,KL3,QB1,QB2,QB3,LB2,LB3,GL1,GL2,XP1,XP5,XP2,XP3,XP6,BK2,LW4,LW5,JH1,JH3,NJ1,NJ2,NJ3,TC3,TI1,TI2,TI3,MP1,MP2,MP3,RC2,RC3	KL,QB,LB,GL,XP,JH,NJ,RC,TI,TC,MP,LW,BK	32	13	5	6	2
GZsv00818	1	42410456	42410784	328	DEL	TAGAAATGCAACAGGGAGTTCCCGTCGTGGCGCAGTGGTTAACGAATCCGACTAGGAACCATGAGGTTGCGGGTTCGGTCCCTGCCCTTGCTCAGTGGGTTAACGATCCGGTGTTGCCGTGAGCTGTGGTGTAGGTTGCAGACGCGGCTCGGATCCTGCGTTGCTGTGGCTCTGGCGTAGGCCGGTGGCTACAGCTCCGATTGGACCCCTAGCCTGGGAACCTCCATATGCCGCCGGAGCGGCCCAAGAAATAGCAACAACAACAACAAAAGACAAAAAAAAAAAAAAAAACAAAAAAAAAAAAAAAAAAAAAAAAAAAAAAAAAAAAA	T	4	-	-	intergenic_variant	MODIFIER	-	-	-	KL2,QB1,QB3,LB2,LB3,GL1,GL2,GL3,XP1,XP4,XP5,XP3,XP6,BK2,LW5,BK1,JH1,JH2,JH3,NJ2,NJ3,TC2,TC3,TI1,TI2,TI3,MP2,MP3,RC1	KL,QB,LB,GL,XP,JH,NJ,RC,TI,TC,MP,LW,BK	29	13	5	6	2
GZsv00819	1	42568291	42578127	9836	DEL	AATTGTTGAAAGGAAATGTATCCCGTGTTTAAGGATCAGAAGACTTAATATTATTAAGAAGGAAATATTCCCAAGCTATTCTACAAATTCAGTGCTACACCTGTCAAAATTCCAGCCAATGATTATGCATAAATTGACAAGCTGATTCTAAAATTGATATGGAAATGAAATGGAGCCAAAATACCTAAAACAATCTTGGAAATGAAGAACAAAGTTGGAGGACTCACGCTTTCCAAATTCAAAACTTAACATGAATCTACACCAATGAAGGTGATATGATGCATAAGATACACATATAGATCAATGGAATAGAACTAAGTCCAAAAATTCAAATTTTATGCTTAATTGATTTTTGACAAGGGTGCCAAACAATTCGCTAAGGAAAGAATGGTGTTCACC…	A	5	-	-	intergenic_variant	MODIFIER	-	-	-	DU2,MP1,MP2,GL1,NJ3	GL,NJ,MP,DU	5	4	1	2	1
GZsv00820	1	42588086	42588229	143	DEL	CTGATACTTGGTTGTTTTTTTTTTTTTTTTTTTTCTTGGGTCTGATATTTAATCTTTTTTTTTTTATTATTATTTTCCCACTGTACAGCAAGGGGGTCAGGTCATCCTTAGATGTATACATTGCAGTTACAGTTTTTTCCCCCA	C	5	-	-	intergenic_variant	MODIFIER	-	-	-	LW5,DU3,TC3,TI1	TI,TC,DU,LW	4	4	0	2	2
GZsv00821	1	42617233	42617411	178	DEL	CAGAAAAAGCACATCTAAGGGTAACCTGACCCCCTTGCTGTACAGTGGGAAAAAAAAAAAAAAAAAAAAAACCTTTACCAATAAAAACATACATACTTATAATGTACCAAGTACAATACAAGCACTACAAAATCATAGAATAAAAAATATGCGAACCAAAAAAAAAAAAAGAAAAGAAA	C	33	-	-	intergenic_variant	MODIFIER	-	-	-	KL3,LB3,GL1,GL3,XP3,XP6,TI1,TI2	KL,LB,GL,XP,TI	8	5	4	1	0
GZsv00822	1	42687033	42691822	4789	DEL	AAGTCATATAATTTTTTGACTTCCGTCACATCAATAAAATGGGGATAACTTTTTGGAATTGTTATGATTAAATCAATTAATACATGCATTTGGGAAGCTCCCTAGTGGTGCAGTGGGTTAAGGATCCAGCATTGTCACTGCTGTGACTCGGATTGTTGTTGTGGCACAGGTTTGATTCCTGGTCTGGGAACTTCTGCATGCTCCAGGTTTATAAATAAATAAATAAATAAATAAATAAAACACATTTGGTTCTTTCAAGTTGCAAGGATAAAGGGTGCACATTCAGGTTGCTTCAGTCTCAACAGCTCCAGCTCCAGGCCTCCTGGATAGAGAAGCAGCCAATTGCCTCCAAAGTGAGCCTGCTCCCTCTTCCAGCAGTTCTAGTTACTGTCAGCTTCT…	A	3	-	-	intergenic_variant	MODIFIER	-	-	-	TC1,TC3	TC	2	1	0	1	0
GZsv00823	1	42745758	42745900	142	DEL	GATAAGTGAAAGTTTTGTTTTTTTTTTATTTTCCCACTGTACAGCAAGGGGGTCAGGTTATCCTTACATGTATACATTACAATTACATTTTTTCCCCCACCCTTTGTTCTGTTGCAACATGAGTATCTAGACATAGTTCTCAA	G	4	ENSSSCG00000004244	ENSSSCT00000004691	intron_variant,feature_truncation	MODIFIER	SYMBOL=MAN1A1	protein_coding	INTRON=1/11,STRAND=1,	TC2,MP3,RC3	RC,TC,MP	3	3	0	3	0
GZsv00824	1	42934716	42935781	1065	DEL	ATATATAGAATAGATAAGCAACAGATTTTTTTTGTGTGCTTATATTAACTTACATTTATTCACGAGATTCCACAGTATTTCTTCCTAACTTTCATTGCAGTATATATTTATTTATTTTTTTTTTATTTTATTTTCCCACTGTACAGCAAGGGGGTCAGGTTATCCTTACATGTATACATTACAATTACAGTTTTTCCCCCACCATTTCTTCTGTTGCAACATGAGTATCTAGACATAGTTCTGAATGCTATTCAGCGGGATCTCCTTGTAAATCTATTCTAGGTTGTGTCTGATAAGCCCAAGCTCCCGATCCCTCCCACTCCCTCCCCCTCCCATCAGGCAACCACAAGTCTCTTCTCCAAGTCCATGATTTTCTCTTCTGAGGAGATGTTCATTTGT…	A	9	-	-	intergenic_variant	MODIFIER	-	-	-	QB1,GL3,XP1,XP4,XP2,XP6,LW4,DU5,JH3,NJ1,NJ2,TI3,MP1,MP2,MP3,RC1	QB,GL,XP,JH,NJ,RC,TI,MP,DU,LW	16	10	3	5	2
GZsv00825	1	42964409	42964598	189	DEL	AACAGGATTTCTTTTTTTTTTGGTCTTTTTGCCATTTCTTTGGGCCGCTCCTGTAGCCACTGGCCTACGCCAGAGCCACAGCAACGCGGGATCCGAGCCGCATCTGCAACCTACACCACAGCTCACGGCAACGCCGGATCGTTAACCCACTGAGCAAGGGCAGGGACCGAACCCGCAACCTCATGGGAGG	A	9	-	-	intergenic_variant	MODIFIER	-	-	-	LW4,MP1,MP2	MP,LW	3	2	0	1	1
GZsv00826	1	43012802	43017800	4998	DEL	TGAATAATAGACCTAGCTACTGTGTACCTCCTTATTAATTATAAGTATTTTAAATAGTATTTTAATGACTTATAAAAATTACTAATCTATTTATTTATATGTACCATCTCTGTTTTGTGGTTTTACAAAGGTTTGAAAATAAAAACTTTGTTCATAAAGTACATTGCTAATATTTAAATTATCAATAAAATTGCTAATTTTGGTAAAATGTTAGGATAAATCCCTATTCGAAACTGTTAGAGAATGAATTATTTTAGTTAACTAGAAATTACTATAGTGATTAATGATTTTCCACCTTCTAAAATAATATGCTTACATTTAAGTCCTACCTTTCATAAATTACATGAGATCCTTTATCACTTTCAGATCCTCATTGATAATGCATTTATAGGAGATTAG…	T	5	ENSSSCG00000004245	ENSSSCT00000058756	intron_variant,feature_truncation	MODIFIER	SYMBOL=FAM184A	protein_coding	INTRON=1/18,STRAND=1,	DU2,MP2	MP,DU	2	2	0	1	1
[truncated: 38,340 more rows]
