# Supplementary material for: Detection of genomic structural variations in Guizhou indigenous pigs and the comparison with other breeds
Source: PLoS One. 2018 Mar 20;13(3):e0194282. doi: 10.1371/journal.pone.0194282 (PMC5860705; doi:10.1371/journal.pone.0194282)
Supplement: S6 Table — (XLSX) [file pone.0194282.s007.xlsx]

## Sheet: S6 Table
S6 Table. Annotation of all SVs and the location of SVs in pig genome.
Group	Breed	Sample	SV	Intergenic	Intronic	Coding	ncRNA	3' UTR	5' UTR	Down	Upstream	transcript_ablation
	All	54	39166	21400	13987	290	454	191	20	1292	1490	42
GZP	KL	3	15796	8417	5825	88	179	88	8	521	643	27
	QB	3	15752	8293	5932	88	184	93	8	514	614	26
	XP	6	28040	15105	10186	176	317	146	17	942	1111	40
	GL	3	17260	9234	6376	108	190	102	9	554	656	31
	LB	3	17028	8997	6344	112	188	84	10	592	676	25
	total	18	93876	50046	34663	572	1058	513	52	3123	3700	149
NPOG	JH	3	12712	6774	4750	58	152	60	7	383	499	29
	NJ	3	13844	7593	5021	64	167	63	10	408	490	28
	RC	3	15167	8171	5569	79	175	62	7	504	573	27
	TC	3	17305	9272	6408	84	192	82	8	580	649	30
	TI	3	17773	9511	6555	84	217	85	10	592	689	30
	MP	3	19598	10386	7293	123	223	95	10	673	760	35
	total	18	96399	51707	35596	492	1126	447	52	3140	3660	179
EUP	LA	3	1983	1032	743	20	24	8	1	69	78	8
	LW	5	10822	5973	3845	68	124	51	4	358	377	22
	HP	2	1559	818	571	12	16	9	1	48	77	7
	DU	5	10998	6106	3866	73	128	55	4	341	405	20
	BK	3	7644	4194	2746	42	79	40	4	253	268	18
	total	18	33006	18123	11771	215	371	163	14	1069	1205	75
