# Supplementary material for: Detection of genomic structural variations in Guizhou indigenous pigs and the comparison with other breeds
Source: PLoS One. 2018 Mar 20;13(3):e0194282. doi: 10.1371/journal.pone.0194282 (PMC5860705; doi:10.1371/journal.pone.0194282)
Supplement: S7 Table — (XLSX) [file pone.0194282.s008.xlsx]

## Sheet: S7 Table
S7 Table. The genes in the SV hotspot on chrX of GZP.
NO.	start	end	length	type	gene	feature	consequence	impact	SYMBOL	biotype	EXON	INTRON	pig
GZsv37710	39499651	39499789	138	DEL	ENSSSCG00000021846	ENSSSCT00000035249	intron_variant,feature_truncation	MODIFIER	EFHC2	protein_coding	-	INTRON=8/14	QB3,GL1
GZsv37717	39952017	39952115	98	INS	ENSSSCG00000012262	ENSSSCT00000034832	upstream_gene_variant	MODIFIER	KDM6A	protein_coding	-	DISTANCE=2060	KL1,XP1
GZsv37737	41487092	41487172	80	INS	ENSSSCG00000027701	ENSSSCT00000024745	upstream_gene_variant	MODIFIER	RP2	protein_coding	-	DISTANCE=1777	KL2,GL2,XP1,XP4
GZsv37764	44048705	44048824	119	DEL	ENSSSCG00000012308	ENSSSCT00000013458	intron_variant,feature_truncation	MODIFIER	DGKK	protein_coding	-	INTRON=7/27	XP4,XP3
GZsv37769	44177629	44177717	88	INS	ENSSSCG00000012308	ENSSSCT00000013458	intron_variant,feature_elongation	MODIFIER	DGKK	protein_coding	-	INTRON=1/27	GL1,XP3,XP6
GZsv37772	44300088	44300146	58	INS	ENSSSCG00000012309	ENSSSCT00000041809	downstream_gene_variant	MODIFIER	SHROOM4	protein_coding	-	DISTANCE=2086	KL3,GL1,XP1,XP4,XP2,XP6
GZsv37796	46343172	46343467	295	DEL	ENSSSCG00000012328	ENSSSCT00000013481	intron_variant,feature_truncation	MODIFIER	HUWE1	protein_coding	-	INTRON=28/83	LB3,XP1,XP4,XP5,XP2,XP6
GZsv37807	46672445	46672825	380	DEL	ENSSSCG00000012329	ENSSSCT00000013482	intron_variant,feature_truncation	MODIFIER	PHF8	protein_coding	-	INTRON=18/21	XP1,XP2,XP6
GZsv37808	46727297	46727609	312	DEL	ENSSSCG00000012329	ENSSSCT00000013482	intron_variant,feature_truncation	MODIFIER	PHF8	protein_coding	-	INTRON=2/21	XP1,XP4,XP2,XP3,XP6
GZsv37809	46743744	46744057	313	DEL	ENSSSCG00000012329	ENSSSCT00000013482	intron_variant,feature_truncation	MODIFIER	PHF8	protein_coding	-	INTRON=2/21	XP3,XP6
GZsv37816	47039235	47039549	314	DEL	ENSSSCG00000012332	ENSSSCT00000013486	intron_variant,feature_truncation	MODIFIER	WNK3	protein_coding	-	INTRON=2/22	LB2,LB3,GL1,XP1,XP2,XP3,XP6
GZsv37820	47316058	47316366	308	DEL	ENSSSCG00000038019	ENSSSCT00000055746	downstream_gene_variant	MODIFIER	-	protein_coding	-	DISTANCE=2811	XP1,XP4,XP2,XP3,XP6
GZsv37822	47770108	47770216	108	DEL	ENSSSCG00000039027	ENSSSCT00000050327	frameshift_variant,feature_truncation	HIGH	TRO	protein_coding	EXON=12/12	-	GL1,XP4,XP3,XP6
GZsv37825	47850118	47850222	104	DUP:TANDEM	ENSSSCG00000024814	ENSSSCT00000013498	intron_variant	MODIFIER	PFKFB1	protein_coding	-	INTRON=1/13	XP3,XP6
GZsv37846	48701283	48701605	322	DEL	ENSSSCG00000012352	ENSSSCT00000013507	intron_variant,feature_truncation	MODIFIER	KLF8	protein_coding	-	INTRON=3/6	XP1,XP4,XP2,XP3,XP6
GZsv37847	48720306	48720408	102	DEL	ENSSSCG00000012352	ENSSSCT00000013507	intron_variant,feature_truncation	MODIFIER	KLF8	protein_coding	-	INTRON=6/6	XP3,XP6
GZsv37857	49150882	49155472	4590	DUP:TANDEM	ENSSSCG00000037192	ENSSSCT00000048130	upstream_gene_variant	MODIFIER	NBDY	protein_coding	-	DISTANCE=2167	XP4,XP2,XP3,XP6
GZsv37890	50943063	50943342	279	DEL	ENSSSCG00000023862	ENSSSCT00000026768	intron_variant,feature_truncation	MODIFIER	MTMR8	protein_coding	-	INTRON=12/13	LB3,XP1,XP4,XP5,XP2,XP3,XP6
GZsv37892	51011032	51020865	9833	DEL	ENSSSCG00000023862	ENSSSCT00000026768	coding_sequence_variant,intron_variant,feature_truncation	MODIFIER	MTMR8	protein_coding	EXON=7-8/14	INTRON=6-8/13	LB1,XP3,XP6
GZsv37893	51014584	51014638	54	INS	ENSSSCG00000023862	ENSSSCT00000026768	intron_variant,feature_elongation	MODIFIER	MTMR8	protein_coding	-	INTRON=8/13	LB3,GL2,XP1,XP4,XP2,XP3,XP6
GZsv37894	51048515	51048569	54	INS	ENSSSCG00000023862	ENSSSCT00000026768	intron_variant,feature_elongation	MODIFIER	MTMR8	protein_coding	-	INTRON=1/13	LB3,GL2,XP4,XP2,XP3,XP6
GZsv37903	51726656	51726728	72	DEL	ENSSSCG00000012367	ENSSSCT00000013524	intron_variant,feature_truncation	MODIFIER	ZC3H12B	protein_coding	-	INTRON=3/6	LB1,LB3,XP1,XP2,XP3,XP6
GZsv37908	51885260	51885342	82	INS	ENSSSCG00000012365	ENSSSCT00000039712	intron_variant,feature_elongation	MODIFIER	MSN	protein_coding	-	INTRON=1/12	LB2,XP4,XP6
GZsv37929	53690327	53690626	299	DEL	ENSSSCG00000012371	ENSSSCT00000064060	intron_variant,feature_truncation	MODIFIER	AR	protein_coding	-	INTRON=1/7	GL1,XP1,XP4,XP2,XP3,XP6
GZsv37930	53706978	53708849	1871	DEL	ENSSSCG00000012371	ENSSSCT00000064060	intron_variant,feature_truncation	MODIFIER	AR	protein_coding	-	INTRON=2/7	XP1,XP4,XP5,XP2,XP3,XP6
GZsv37936	54111684	54111779	95	DEL	ENSSSCG00000022676	ENSSSCT00000033803	intron_variant,feature_truncation	MODIFIER	OPHN1	protein_coding	-	INTRON=20/23	LB1,LB2,XP4,XP5,XP2,XP3,XP6
GZsv37937	54336595	54336790	195	DEL	ENSSSCG00000022676	ENSSSCT00000033803	intron_variant,feature_truncation	MODIFIER	OPHN1	protein_coding	-	INTRON=5/23	XP1,XP4,XP5,XP2,XP3,XP6
GZsv37942	54610218	54610505	287	DEL	ENSSSCG00000022676	ENSSSCT00000033803	intron_variant,feature_truncation	MODIFIER	OPHN1	protein_coding	-	INTRON=2/23	LB3,XP4,XP2,XP3,XP6
GZsv37944	54672100	54672406	306	DEL	ENSSSCG00000028336	ENSSSCT00000030519	intron_variant,feature_truncation	MODIFIER	YIPF6	protein_coding	-	INTRON=1/6	LB1,GL1,XP1,XP4,XP5,XP2,XP3,XP6
GZsv37945	54676624	54676703	79	DEL	ENSSSCG00000028336	ENSSSCT00000030519	intron_variant,feature_truncation	MODIFIER	YIPF6	protein_coding	-	INTRON=3/6	LB2,LB3,XP1,XP4,XP5,XP2,XP3,XP6
GZsv37946	54774243	54774441	198	DEL	ENSSSCG00000012828	ENSSSCT00000065181	intron_variant,feature_truncation	MODIFIER	STARD8	protein_coding	-	INTRON=1/14	LB3,GL1,XP1,XP2,XP3,XP6
GZsv37947	54805102	54812826	7724	DEL	ENSSSCG00000012828	ENSSSCT00000065181	intron_variant,feature_truncation	MODIFIER	STARD8	protein_coding	-	INTRON=2/14	XP4,XP5,XP2,XP3,XP6
GZsv37950	55257014	55257138	124	INS	ENSSSCG00000024463	ENSSSCT00000049199	intron_variant,feature_elongation	MODIFIER	PJA1	protein_coding	-	INTRON=1/1	XP1,XP3,XP6
GZsv37964	55787735	55788028	293	DEL	ENSSSCG00000021647	ENSSSCT00000034708	intron_variant,feature_truncation	MODIFIER	EDA	protein_coding	-	INTRON=1/7	LB1,LB3,XP1,XP4,XP2,XP3,XP6
GZsv37965	55793978	55794279	301	DEL	ENSSSCG00000021647	ENSSSCT00000034708	intron_variant,feature_truncation	MODIFIER	EDA	protein_coding	-	INTRON=1/7	QB2,GL2,XP4,XP5,XP2,XP3,XP6
GZsv37966	55803575	55803879	304	DEL	ENSSSCG00000021647	ENSSSCT00000034708	intron_variant,feature_truncation	MODIFIER	EDA	protein_coding	-	INTRON=1/7	QB3,XP4,XP3,XP6
GZsv37967	55821000	55821283	283	DEL	ENSSSCG00000021647	ENSSSCT00000034708	intron_variant,feature_truncation	MODIFIER	EDA	protein_coding	-	INTRON=1/7	QB3,LB2,XP1,XP4,XP2,XP3,XP6
GZsv37968	55847907	55848192	285	DEL	ENSSSCG00000021647	ENSSSCT00000034708	intron_variant,feature_truncation	MODIFIER	EDA	protein_coding	-	INTRON=1/7	QB2,QB3,LB2,LB3,GL1,XP1,XP4,XP2,XP3,XP6
GZsv37971	55871456	55871759	303	DEL	ENSSSCG00000021647	ENSSSCT00000034708	intron_variant,feature_truncation	MODIFIER	EDA	protein_coding	-	INTRON=1/7	QB3,XP1,XP4
GZsv37973	55899485	55899786	301	DEL	ENSSSCG00000021647	ENSSSCT00000034708	intron_variant,feature_truncation	MODIFIER	EDA	protein_coding	-	INTRON=1/7	QB3,GL2,XP1,XP4,XP2,XP3,XP6
GZsv37974	55916974	55917241	267	DEL	ENSSSCG00000021647	ENSSSCT00000034708	intron_variant,feature_truncation	MODIFIER	EDA	protein_coding	-	INTRON=1/7	QB3,LB3,XP1,XP4,XP5,XP2,XP3,XP6
GZsv37975	55942708	55944269	1561	DEL	ENSSSCG00000021647	ENSSSCT00000034708	intron_variant,feature_truncation	MODIFIER	EDA	protein_coding	-	INTRON=1/7	QB2,XP3,XP6
GZsv37980	56203018	56203290	272	DEL	ENSSSCG00000012382	ENSSSCT00000061119	intron_variant,feature_truncation	MODIFIER	-	protein_coding	-	INTRON=6/6	KL3,LB1,XP1,XP4,XP5,XP2,XP3,XP6
GZsv37982	56230909	56231203	294	DEL	ENSSSCG00000012381	ENSSSCT00000040022	intron_variant,feature_truncation	MODIFIER	DGAT2L6	protein_coding	-	INTRON=1/6	KL3,XP1,XP4,XP5,XP2,XP3,XP6
GZsv37983	56263715	56263773	58	DEL	ENSSSCG00000031012	ENSSSCT00000036621	upstream_gene_variant	MODIFIER	AWAT1	protein_coding	-	DISTANCE=2702	LB2,GL1,XP1
GZsv37984	56315242	56315550	308	DEL	ENSSSCG00000012377	ENSSSCT00000013534	upstream_gene_variant	MODIFIER	-	protein_coding	-	DISTANCE=3861	LB2,XP3,XP6
GZsv38012	57455295	57457317	2022	DUP:TANDEM	ENSSSCG00000027115	ENSSSCT00000045081	intron_variant	MODIFIER	-	protein_coding	-	INTRON=33/36	KL2,QB3,LB3,XP1,XP4,XP3,XP6
GZsv38039	58390077	58390165	88	INS	ENSSSCG00000021200	ENSSSCT00000047819	intron_variant,feature_elongation	MODIFIER	HDAC8	protein_coding	-	INTRON=4/10	KL2,QB3,GL2,XP3
GZsv38042	58467887	58475398	7511	DEL	ENSSSCG00000012411	ENSSSCT00000025272	intron_variant,feature_truncation	MODIFIER	PHKA1	protein_coding	-	INTRON=29/32	GL1,XP1,XP4,XP2
