# Supplementary material for: Detection of genomic structural variations in Guizhou indigenous pigs and the comparison with other breeds
Source: PLoS One. 2018 Mar 20;13(3):e0194282. doi: 10.1371/journal.pone.0194282 (PMC5860705; doi:10.1371/journal.pone.0194282)
Supplement: S8 Table — (XLSX) [file pone.0194282.s009.xlsx]

## Sheet: S8 Table
S8 Table. KEGG Pathway analysis and Gene ontology (GO) annotation in breed_specific SVs.
Term	ID	gene number with SV in GZP	gene number with SV in NPOG	gene number with SV in EUP	P value of genes with SV in GZP	P value of genes with SV in NPOG	P value of genes with SV in EUP	genes ID with SV in GZP	genes ID with SV in NPOG	genes ID with SV in EUP	Background gene number
estrogen receptor binding	GO:0030331	4	#	#	0.00680941	#	#	ENSSSCG00000016976|ENSSSCG00000009148|ENSSSCG00000002799|ENSSSCG00000017505	#	#	10
intracellular estrogen receptor signaling pathway	GO:0030520	3	#	#	0.0427551	#	#	ENSSSCG00000016976|ENSSSCG00000002799|ENSSSCG00000017505	#	#	11
regulation of intracellular estrogen receptor signaling pathway	GO:0033146	3	#	#	0.0281386	#	#	ENSSSCG00000016976|ENSSSCG00000002799|ENSSSCG00000017505	#	#	9
steroid hormone receptor binding	GO:0035258	4	#	#	0.0295978	#	#	ENSSSCG00000016976|ENSSSCG00000009148|ENSSSCG00000002799|ENSSSCG00000017505	#	#	17
retinoic acid receptor binding	GO:0042974	3	#	#	0.0427551	#	#	ENSSSCG00000017505|ENSSSCG00000020864|ENSSSCG00000002799	#	#	11
maternal process involved in female pregnancy	GO:0060135	4	#	#	0.0295978	#	#	ENSSSCG00000023666|ENSSSCG00000028875|ENSSSCG00000017505|ENSSSCG00000020864	#	#	17
inflammatory response to antigenic stimulus	GO:0002437	3	#	#	0.0427551	#	#	ENSSSCG00000022155|ENSSSCG00000017466|ENSSSCG00000017044	#	#	11
interleukin-1 production	GO:0032612	3	1	#	0.0427551	0.34008	#	ENSSSCG00000014997|ENSSSCG00000028875|ENSSSCG00000017466	ENSSSCG00000014091	#	11
interleukin-4 production	GO:0032633	3	#	#	0.0167226	#	#	ENSSSCG00000022155|ENSSSCG00000028875|ENSSSCG00000009148	#	#	7
regulation of interleukin-1 production	GO:0032652	3	#	#	0.0350524	#	#	ENSSSCG00000014997|ENSSSCG00000028875|ENSSSCG00000017466	#	#	10
T-helper 1 type immune response	GO:0042088	3	#	#	0.0167226	#	#	ENSSSCG00000028875|ENSSSCG00000009148|ENSSSCG00000017044	#	#	7
macrophage activation	GO:0042116	3	#	#	0.0427551	#	#	ENSSSCG00000009203|ENSSSCG00000028875|ENSSSCG00000009589	#	#	11
positive regulation of T cell activation	GO:0050870	6	#	#	0.0316374	#	#	ENSSSCG00000028875|ENSSSCG00000017044|ENSSSCG00000012963|ENSSSCG00000017948|ENSSSCG00000009589|ENSSSCG00000017466	#	#	36
positive regulation of lymphocyte activation	GO:0051251	7	#	#	0.0438016	#	#	ENSSSCG00000014149|ENSSSCG00000028875|ENSSSCG00000017044|ENSSSCG00000012963|ENSSSCG00000017948|ENSSSCG00000009589|ENSSSCG00000017466	#	#	50
positive regulation of leukocyte cell-cell adhesion	GO:1903039	6	#	#	0.0350476	#	#	ENSSSCG00000028875|ENSSSCG00000017044|ENSSSCG00000012963|ENSSSCG00000017948|ENSSSCG00000009589|ENSSSCG00000017466	#	#	37
positive regulation of response to biotic stimulus	GO:0002833	3	1	1	0.0427551	0.34008	0.129636	ENSSSCG00000028875|ENSSSCG00000016512|ENSSSCG00000017044	ENSSSCG00000014091	ENSSSCG00000006175	11
axo-dendritic transport	GO:0008088	4	#	1	0.0141133	#	0.149555	ENSSSCG00000017836|ENSSSCG00000001062|ENSSSCG00000007033|ENSSSCG00000012022	#	ENSSSCG00000008517	13
amine transport	GO:0015837	3	#	#	0.0281386	#	#	ENSSSCG00000009203|ENSSSCG00000001062|ENSSSCG00000007462	#	#	9
dopamine transport	GO:0015872	3	#	#	0.022027	#	#	ENSSSCG00000009203|ENSSSCG00000001062|ENSSSCG00000004039	#	#	8
axon	GO:0030424	9	1	2	0.0199294	0.887603	0.167649	ENSSSCG00000009203|ENSSSCG00000012022|ENSSSCG00000006342|ENSSSCG00000017836|ENSSSCG00000001062|ENSSSCG00000007033|ENSSSCG00000014853|ENSSSCG00000009679|ENSSSCG00000007462	ENSSSCG00000009114	ENSSSCG00000013079|ENSSSCG00000008517	62
dendrite	GO:0030425	7	1	#	0.0232917	0.782507	#	ENSSSCG00000006342|ENSSSCG00000001062|ENSSSCG00000011941|ENSSSCG00000006453|ENSSSCG00000011831|ENSSSCG00000009679|ENSSSCG00000007462	ENSSSCG00000009114	#	43
cell projection cytoplasm	GO:0032838	4	#	1	0.0173376	#	0.159343	ENSSSCG00000017836|ENSSSCG00000001062|ENSSSCG00000006342|ENSSSCG00000007033	#	ENSSSCG00000008517	14
cell projection	GO:0042995	24	8	5	0.0418683	0.707949	0.196325	ENSSSCG00000009203|ENSSSCG00000014391|ENSSSCG00000001062|ENSSSCG00000007462|ENSSSCG00000004679|ENSSSCG00000012022|ENSSSCG00000001588|ENSSSCG00000006342|ENSSSCG00000017836|ENSSSCG00000014581|ENSSSCG00000006453|ENSSSCG00000021918|ENSSSCG00000011831|ENSSSCG00000009679|ENSSSCG00000008111|ENSSSCG00000007033|ENSSSCG00000012365|ENSSSCG00000011101|ENSSSCG00000001053|ENSSSCG00000027701|ENSSSCG00000011567|…	ENSSSCG00000014091|ENSSSCG00000001588|ENSSSCG00000014339|ENSSSCG00000009114|ENSSSCG00000004074|ENSSSCG00000004469|ENSSSCG00000010144|ENSSSCG00000025049	ENSSSCG00000008517|ENSSSCG00000004469|ENSSSCG00000007062|ENSSSCG00000013079|ENSSSCG00000000948	263
cell projection part	GO:0044463	15	3	3	0.0093929	0.784819	0.162988	ENSSSCG00000009203|ENSSSCG00000012365|ENSSSCG00000001588|ENSSSCG00000001053|ENSSSCG00000027701|ENSSSCG00000017836|ENSSSCG00000017120|ENSSSCG00000001062|ENSSSCG00000006453|ENSSSCG00000021918|ENSSSCG00000011941|ENSSSCG00000009679|ENSSSCG00000011101|ENSSSCG00000007033|ENSSSCG00000006342	ENSSSCG00000009114|ENSSSCG00000001588|ENSSSCG00000025049	ENSSSCG00000007062|ENSSSCG00000013079|ENSSSCG00000008517	118
ATPase activity, coupled to transmembrane movement of ions, rotational mechanism	GO:0044769	4	1	#	0.0141133	0.384266	#	ENSSSCG00000011916|ENSSSCG00000009766|ENSSSCG00000008056|ENSSSCG00000000405	ENSSSCG00000004499	#	13
catecholamine secretion	GO:0050432	3	#	#	0.022027	#	#	ENSSSCG00000009203|ENSSSCG00000001062|ENSSSCG00000007462	#	#	8
regulation of catecholamine secretion	GO:0050433	3	#	#	0.0167226	#	#	ENSSSCG00000009203|ENSSSCG00000001062|ENSSSCG00000007462	#	#	7
catecholamine transport	GO:0051937	4	#	#	0.0112967	#	#	ENSSSCG00000009203|ENSSSCG00000001062|ENSSSCG00000004039|ENSSSCG00000007462	#	#	12
regulation of amine transport	GO:0051952	3	#	#	0.022027	#	#	ENSSSCG00000009203|ENSSSCG00000001062|ENSSSCG00000007462	#	#	8
Fructose and mannose metabolism	ssc00051	6	2	#	0.0156839	0.2975	#	ENSSSCG00000004679|ENSSSCG00000025425|ENSSSCG00000024219|ENSSSCG00000010252|ENSSSCG00000000994|ENSSSCG00000008261	ENSSSCG00000011133|ENSSSCG00000010253	#	30
Mucin type O-Glycan biosynthesis	ssc00512	5	1	1	0.0232628	0.579485	0.251274	ENSSSCG00000017072|ENSSSCG00000010185|ENSSSCG00000011195|ENSSSCG00000016431|ENSSSCG00000008524	ENSSSCG00000009705	ENSSSCG00000010185	24
Glycosaminoglycan biosynthesis - heparan sulfate / heparin	ssc00534	4	#	#	0.0209852	#	#	ENSSSCG00000007872|ENSSSCG00000004433|ENSSSCG00000009115|ENSSSCG00000029558	#	#	15
Glycerophospholipid metabolism	ssc00564	11	7	2	0.00482097	0.0128112	0.188248	ENSSSCG00000011750|ENSSSCG00000025901|ENSSSCG00000002235|ENSSSCG00000008624|ENSSSCG00000007043|ENSSSCG00000000214|ENSSSCG00000018055|ENSSSCG00000017116|ENSSSCG00000022550|ENSSSCG00000009431|ENSSSCG00000012308	ENSSSCG00000023351|ENSSSCG00000000110|ENSSSCG00000030123|ENSSSCG00000002235|ENSSSCG00000007043|ENSSSCG00000009431|ENSSSCG00000012182	ENSSSCG00000009231|ENSSSCG00000010291	67
mTOR signaling pathway	ssc04150	13	6	1	0.0490926	0.276141	0.763079	ENSSSCG00000011916|ENSSSCG00000016628|ENSSSCG00000001053|ENSSSCG00000017139|ENSSSCG00000003909|ENSSSCG00000010872|ENSSSCG00000011889|ENSSSCG00000004318|ENSSSCG00000007340|ENSSSCG00000018045|ENSSSCG00000015631|ENSSSCG00000009679|ENSSSCG00000016494	ENSSSCG00000005015|ENSSSCG00000009397|ENSSSCG00000017991|ENSSSCG00000028420|ENSSSCG00000015631|ENSSSCG00000003673	ENSSSCG00000006054	123
Oxytocin signaling pathway	ssc04921	14	7	3	0.0218662	0.142481	0.168584	ENSSSCG00000017873|ENSSSCG00000003909|ENSSSCG00000007058|ENSSSCG00000015402|ENSSSCG00000016432|ENSSSCG00000007056|ENSSSCG00000008742|ENSSSCG00000016450|ENSSSCG00000027952|ENSSSCG00000014149|ENSSSCG00000017101|ENSSSCG00000007839|ENSSSCG00000021893|ENSSSCG00000029578	ENSSSCG00000011040|ENSSSCG00000023351|ENSSSCG00000007058|ENSSSCG00000017991|ENSSSCG00000007056|ENSSSCG00000027952|ENSSSCG00000010142	ENSSSCG00000007585|ENSSSCG00000012050|ENSSSCG00000024784	120
Axon guidance	ssc04360	19	5	3	0.00123978	0.513905	0.209168	ENSSSCG00000008919|ENSSSCG00000010651|ENSSSCG00000016416|ENSSSCG00000025306|ENSSSCG00000015396|ENSSSCG00000003909|ENSSSCG00000011889|ENSSSCG00000012002|ENSSSCG00000015645|ENSSSCG00000008560|ENSSSCG00000009679|ENSSSCG00000029578|ENSSSCG00000012917|ENSSSCG00000029815|ENSSSCG00000017948|ENSSSCG00000021893|ENSSSCG00000011101|ENSSSCG00000028931|ENSSSCG00000008721	ENSSSCG00000008560|ENSSSCG00000010651|ENSSSCG00000029815|ENSSSCG00000013286|ENSSSCG00000017991	ENSSSCG00000030289|ENSSSCG00000010651|ENSSSCG00000005706	134
Cholinergic synapse	ssc04725	9	5	1	0.0394978	0.116698	0.566	ENSSSCG00000007058|ENSSSCG00000013754|ENSSSCG00000004839|ENSSSCG00000007056|ENSSSCG00000003909|ENSSSCG00000010872|ENSSSCG00000027952|ENSSSCG00000005215|ENSSSCG00000017101	ENSSSCG00000027952|ENSSSCG00000007056|ENSSSCG00000007058|ENSSSCG00000005215|ENSSSCG00000017991	ENSSSCG00000024784	71
microtubule-based movement	GO:0007018	7	1	2	0.0210385	0.774822	0.0909201	ENSSSCG00000012022|ENSSSCG00000001588|ENSSSCG00000017836|ENSSSCG00000001062|ENSSSCG00000012377|ENSSSCG00000007033|ENSSSCG00000011941	ENSSSCG00000001588	ENSSSCG00000000035|ENSSSCG00000008517	42
transmembrane receptor protein tyrosine kinase signaling pathway	GO:0007169	14	6	2	0.0393624	0.323687	0.453746	ENSSSCG00000009203|ENSSSCG00000012022|ENSSSCG00000003811|ENSSSCG00000022155|ENSSSCG00000000910|ENSSSCG00000005986|ENSSSCG00000017948|ENSSSCG00000015286|ENSSSCG00000005215|ENSSSCG00000004434|ENSSSCG00000011831|ENSSSCG00000007757|ENSSSCG00000009589|ENSSSCG00000015631	ENSSSCG00000003811|ENSSSCG00000004907|ENSSSCG00000000910|ENSSSCG00000016997|ENSSSCG00000005215|ENSSSCG00000015631	ENSSSCG00000005706|ENSSSCG00000008820	131
energy coupled proton transmembrane transport, against electrochemical gradient	GO:0015988	4	1	1	0.0345791	0.482238	0.19739	ENSSSCG00000011916|ENSSSCG00000009766|ENSSSCG00000008056|ENSSSCG00000000405	ENSSSCG00000004499	ENSSSCG00000006054	18
ATP hydrolysis coupled proton transport	GO:0015991	4	1	1	0.0345791	0.482238	0.19739	ENSSSCG00000011916|ENSSSCG00000009766|ENSSSCG00000008056|ENSSSCG00000000405	ENSSSCG00000004499	ENSSSCG00000006054	18
epithelial cell differentiation	GO:0030855	14	2	1	0.0499512	0.951369	0.796418	ENSSSCG00000022155|ENSSSCG00000014149|ENSSSCG00000023010|ENSSSCG00000011904|ENSSSCG00000005236|ENSSSCG00000002718|ENSSSCG00000011567|ENSSSCG00000023666|ENSSSCG00000009148|ENSSSCG00000017505|ENSSSCG00000016734|ENSSSCG00000015732|ENSSSCG00000028931|ENSSSCG00000020864	ENSSSCG00000014091|ENSSSCG00000004524	ENSSSCG00000010214	136
hydrogen-exporting ATPase activity	GO:0036442	4	1	1	0.0250688	0.44507	0.178586	ENSSSCG00000011916|ENSSSCG00000009766|ENSSSCG00000008056|ENSSSCG00000000405	ENSSSCG00000004499	ENSSSCG00000006054	16
wound healing	GO:0042060	11	5	1	0.0264873	0.210113	0.64384	ENSSSCG00000017277|ENSSSCG00000004728|ENSSSCG00000020976|ENSSSCG00000024310|ENSSSCG00000012818|ENSSSCG00000025788|ENSSSCG00000001062|ENSSSCG00000015067|ENSSSCG00000011831|ENSSSCG00000007757|ENSSSCG00000009589	ENSSSCG00000014899|ENSSSCG00000002443|ENSSSCG00000008122|ENSSSCG00000017923|ENSSSCG00000014091	ENSSSCG00000008820	88
ATPase activity, coupled to movement of substances	GO:0043492	7	2	1	0.0403376	0.521984	0.439676	ENSSSCG00000011916|ENSSSCG00000008056|ENSSSCG00000015273|ENSSSCG00000016626|ENSSSCG00000009766|ENSSSCG00000000405|ENSSSCG00000007478	ENSSSCG00000004499|ENSSSCG00000012437	ENSSSCG00000006054	49
coagulation	GO:0050817	7	3	1	0.0403376	0.260039	0.439676	ENSSSCG00000020976|ENSSSCG00000024310|ENSSSCG00000012818|ENSSSCG00000025788|ENSSSCG00000001062|ENSSSCG00000004433|ENSSSCG00000009589	ENSSSCG00000014091|ENSSSCG00000008122|ENSSSCG00000002443	ENSSSCG00000008820	49
iron-sulfur cluster binding	GO:0051536	4	2	2	0.0295978	0.135248	0.0197762	ENSSSCG00000001080|ENSSSCG00000000064|ENSSSCG00000020926|ENSSSCG00000007909	ENSSSCG00000001080|ENSSSCG00000000064	ENSSSCG00000006878|ENSSSCG00000001080	17
4 iron, 4 sulfur cluster binding	GO:0051539	3	2	2	0.0281386	0.0518805	0.00675527	ENSSSCG00000001080|ENSSSCG00000000064|ENSSSCG00000020926	ENSSSCG00000001080|ENSSSCG00000000064	ENSSSCG00000006878|ENSSSCG00000001080	9
metal cluster binding	GO:0051540	4	2	2	0.0295978	0.135248	0.0197762	ENSSSCG00000001080|ENSSSCG00000000064|ENSSSCG00000020926|ENSSSCG00000007909	ENSSSCG00000001080|ENSSSCG00000000064	ENSSSCG00000006878|ENSSSCG00000001080	17
ATP hydrolysis coupled transmembrane transport	GO:0090662	4	1	1	0.0459116	0.516921	0.215767	ENSSSCG00000011916|ENSSSCG00000009766|ENSSSCG00000008056|ENSSSCG00000000405	ENSSSCG00000004499	ENSSSCG00000006054	20
GTPase activator activity	GO:0005096	7	2	#	0.0282851	0.478532	#	ENSSSCG00000014391|ENSSSCG00000001053|ENSSSCG00000027701|ENSSSCG00000015499|ENSSSCG00000027349|ENSSSCG00000004113|ENSSSCG00000021359	ENSSSCG00000015499|ENSSSCG00000027349	#	45
iron ion binding	GO:0005506	8	1	#	0.0227651	0.846326	#	ENSSSCG00000009203|ENSSSCG00000003825|ENSSSCG00000002718|ENSSSCG00000024628|ENSSSCG00000012329|ENSSSCG00000016450|ENSSSCG00000030168|ENSSSCG00000003153	ENSSSCG00000017923	#	53
regulation of pH	GO:0006885	4	1	#	0.0250688	0.44507	#	ENSSSCG00000009766|ENSSSCG00000008056|ENSSSCG00000000405|ENSSSCG00000016626	ENSSSCG00000003569	#	16
cell recognition	GO:0008037	5	#	#	0.0431442	#	#	ENSSSCG00000012022|ENSSSCG00000014581|ENSSSCG00000028875|ENSSSCG00000017466|ENSSSCG00000017948	#	#	29
response to hormone	GO:0009725	16	7	#	0.0485225	0.347305	#	ENSSSCG00000014149|ENSSSCG00000017164|ENSSSCG00000023357|ENSSSCG00000003570|ENSSSCG00000000910|ENSSSCG00000015631|ENSSSCG00000012371|ENSSSCG00000023666|ENSSSCG00000009148|ENSSSCG00000002799|ENSSSCG00000017505|ENSSSCG00000006328|ENSSSCG00000016976|ENSSSCG00000007757|ENSSSCG00000020864|ENSSSCG00000005215	ENSSSCG00000011884|ENSSSCG00000000910|ENSSSCG00000015631|ENSSSCG00000014899|ENSSSCG00000010144|ENSSSCG00000005215|ENSSSCG00000008581	#	161
specification of organ identity	GO:0010092	3	#	#	0.0427551	#	#	ENSSSCG00000022155|ENSSSCG00000014149|ENSSSCG00000016628	#	#	11
transport along microtubule	GO:0010970	5	#	1	0.0201788	#	0.24255	ENSSSCG00000011941|ENSSSCG00000017836|ENSSSCG00000001062|ENSSSCG00000007033|ENSSSCG00000012022	#	ENSSSCG00000008517	23
monoamine transport	GO:0015844	5	#	#	0.00582027	#	#	ENSSSCG00000009203|ENSSSCG00000001062|ENSSSCG00000009589|ENSSSCG00000004039|ENSSSCG00000007462	#	#	16
heme binding	GO:0020037	7	2	#	0.0438016	0.532462	#	ENSSSCG00000003825|ENSSSCG00000002718|ENSSSCG00000016450|ENSSSCG00000030168|ENSSSCG00000005215|ENSSSCG00000002399|ENSSSCG00000013302	ENSSSCG00000030318|ENSSSCG00000005215	#	50
positive regulation of cell-cell adhesion	GO:0022409	7	#	#	0.0310342	#	#	ENSSSCG00000028875|ENSSSCG00000017044|ENSSSCG00000012963|ENSSSCG00000017948|ENSSSCG00000009148|ENSSSCG00000009589|ENSSSCG00000017466	#	#	46
cellular monovalent inorganic cation homeostasis	GO:0030004	4	1	#	0.0295978	0.463976	#	ENSSSCG00000009766|ENSSSCG00000008056|ENSSSCG00000000405|ENSSSCG00000016626	ENSSSCG00000003569	#	17
adult behavior	GO:0030534	5	#	#	0.0431442	#	#	ENSSSCG00000009203|ENSSSCG00000012022|ENSSSCG00000017948|ENSSSCG00000023010|ENSSSCG00000007909	#	#	29
regulation of cellular pH	GO:0030641	4	1	#	0.0112967	0.362555	#	ENSSSCG00000009766|ENSSSCG00000008056|ENSSSCG00000000405|ENSSSCG00000016626	ENSSSCG00000003569	#	12
GTPase regulator activity	GO:0030695	7	2	#	0.0403376	0.521984	#	ENSSSCG00000014391|ENSSSCG00000001053|ENSSSCG00000027701|ENSSSCG00000015499|ENSSSCG00000027349|ENSSSCG00000004113|ENSSSCG00000021359	ENSSSCG00000015499|ENSSSCG00000027349	#	49
cytoskeleton-dependent intracellular transport	GO:0030705	5	#	1	0.0232628	#	0.251274	ENSSSCG00000011941|ENSSSCG00000017836|ENSSSCG00000001062|ENSSSCG00000007033|ENSSSCG00000012022	#	ENSSSCG00000008517	24
cellular response to hormone stimulus	GO:0032870	15	6	#	0.0348683	0.384461	#	ENSSSCG00000014149|ENSSSCG00000012371|ENSSSCG00000023357|ENSSSCG00000003570|ENSSSCG00000000910|ENSSSCG00000015631|ENSSSCG00000023666|ENSSSCG00000009148|ENSSSCG00000002799|ENSSSCG00000017505|ENSSSCG00000006328|ENSSSCG00000016976|ENSSSCG00000007757|ENSSSCG00000020864|ENSSSCG00000005215	ENSSSCG00000000910|ENSSSCG00000015631|ENSSSCG00000014899|ENSSSCG00000010144|ENSSSCG00000005215|ENSSSCG00000008581	#	141
ciliary basal body	GO:0036064	4	#	#	0.0295978	#	#	ENSSSCG00000011941|ENSSSCG00000027701|ENSSSCG00000021918|ENSSSCG00000001053	#	#	17
somatodendritic compartment	GO:0036477	9	1	#	0.0368518	0.914898	#	ENSSSCG00000006342|ENSSSCG00000001062|ENSSSCG00000011941|ENSSSCG00000006453|ENSSSCG00000014853|ENSSSCG00000011831|ENSSSCG00000002399|ENSSSCG00000009679|ENSSSCG00000007462	ENSSSCG00000009114	#	70
sarcolemma	GO:0042383	5	#	#	0.0125677	#	#	ENSSSCG00000004728|ENSSSCG00000007757|ENSSSCG00000001062|ENSSSCG00000015402|ENSSSCG00000007462	#	#	20
histone binding	GO:0042393	7	4	#	0.0438016	0.111149	#	ENSSSCG00000009203|ENSSSCG00000003570|ENSSSCG00000012329|ENSSSCG00000009148|ENSSSCG00000005215|ENSSSCG00000011166|ENSSSCG00000006898	ENSSSCG00000005215|ENSSSCG00000022508|ENSSSCG00000020898|ENSSSCG00000006898	#	50
regulation of insulin receptor signaling pathway	GO:0046626	3	2	#	0.0350524	0.0608859	#	ENSSSCG00000000910|ENSSSCG00000007757|ENSSSCG00000015631	ENSSSCG00000000910|ENSSSCG00000015631	#	10
negative regulation of insulin receptor signaling pathway	GO:0046627	3	2	#	0.022027	0.0434062	#	ENSSSCG00000000910|ENSSSCG00000007757|ENSSSCG00000015631	ENSSSCG00000000910|ENSSSCG00000015631	#	8
proton-transporting ATPase activity, rotational mechanism	GO:0046961	4	1	#	0.00886928	0.34008	#	ENSSSCG00000011916|ENSSSCG00000009766|ENSSSCG00000008056|ENSSSCG00000000405	ENSSSCG00000004499	#	11
vesicle transport along microtubule	GO:0047496	3	#	#	0.0281386	#	#	ENSSSCG00000017836|ENSSSCG00000007033|ENSSSCG00000001062	#	#	9
positive regulation of cell activation	GO:0050867	8	1	#	0.0403877	0.87951	#	ENSSSCG00000014149|ENSSSCG00000028875|ENSSSCG00000017044|ENSSSCG00000012963|ENSSSCG00000017948|ENSSSCG00000004728|ENSSSCG00000009589|ENSSSCG00000017466	ENSSSCG00000014091	#	60
mRNA transport	GO:0051028	4	1	#	0.0459116	0.516921	#	ENSSSCG00000005711|ENSSSCG00000004029|ENSSSCG00000017207|ENSSSCG00000027139	ENSSSCG00000004029	#	20
striated muscle cell differentiation	GO:0051146	8	3	#	0.0434844	0.372275	#	ENSSSCG00000022155|ENSSSCG00000014149|ENSSSCG00000023010|ENSSSCG00000006800|ENSSSCG00000022891|ENSSSCG00000004728|ENSSSCG00000009148|ENSSSCG00000007757	ENSSSCG00000004626|ENSSSCG00000014019|ENSSSCG00000010144	#	61
phosphoprotein binding	GO:0051219	3	#	#	0.0281386	#	#	ENSSSCG00000009203|ENSSSCG00000004625|ENSSSCG00000012110	#	#	9
hormone receptor binding	GO:0051427	6	2	#	0.0425552	0.409064	#	ENSSSCG00000009148|ENSSSCG00000005215|ENSSSCG00000017505|ENSSSCG00000016976|ENSSSCG00000020864|ENSSSCG00000002799	ENSSSCG00000005215|ENSSSCG00000008581	#	39
regulation of intracellular pH	GO:0051453	4	1	#	0.0112967	0.362555	#	ENSSSCG00000009766|ENSSSCG00000008056|ENSSSCG00000000405|ENSSSCG00000016626	ENSSSCG00000003569	#	12
positive regulation of cardiac muscle tissue growth	GO:0055023	3	#	#	0.0281386	#	#	ENSSSCG00000022155|ENSSSCG00000014149|ENSSSCG00000016628	#	#	9
positive regulation of cardiac muscle tissue development	GO:0055025	3	#	#	0.0427551	#	#	ENSSSCG00000022155|ENSSSCG00000014149|ENSSSCG00000016628	#	#	11
positive regulation of cardiac muscle cell proliferation	GO:0060045	3	#	#	0.0281386	#	#	ENSSSCG00000022155|ENSSSCG00000014149|ENSSSCG00000016628	#	#	9
positive regulation of heart growth	GO:0060421	3	#	#	0.0427551	#	#	ENSSSCG00000022155|ENSSSCG00000014149|ENSSSCG00000016628	#	#	11
vesicle cytoskeletal trafficking	GO:0099518	3	#	#	0.0281386	#	#	ENSSSCG00000017836|ENSSSCG00000007033|ENSSSCG00000001062	#	#	9
cytoplasmic region	GO:0099568	8	#	2	0.0189383	#	0.124042	ENSSSCG00000009203|ENSSSCG00000006342|ENSSSCG00000023010|ENSSSCG00000017836|ENSSSCG00000001062|ENSSSCG00000010621|ENSSSCG00000007033|ENSSSCG00000001977	#	ENSSSCG00000007585|ENSSSCG00000008517	51
regulation of cellular response to insulin stimulus	GO:1900076	3	2	#	0.0427551	0.0703767	#	ENSSSCG00000000910|ENSSSCG00000007757|ENSSSCG00000015631	ENSSSCG00000000910|ENSSSCG00000015631	#	11
negative regulation of cellular response to insulin stimulus	GO:1900077	3	2	#	0.022027	0.0434062	#	ENSSSCG00000000910|ENSSSCG00000007757|ENSSSCG00000015631	ENSSSCG00000000910|ENSSSCG00000015631	#	8
Metabolic pathways	ssc01100	74	39	12	0.0423347	0.247145	0.473941	ENSSSCG00000011916|ENSSSCG00000000133|ENSSSCG00000008056|ENSSSCG00000003825|ENSSSCG00000003815|ENSSSCG00000016822|ENSSSCG00000008742|ENSSSCG00000008624|ENSSSCG00000000077|ENSSSCG00000011402|ENSSSCG00000021408|ENSSSCG00000010185|ENSSSCG00000003968|ENSSSCG00000009431|ENSSSCG00000029256|ENSSSCG00000004679|ENSSSCG00000012997|ENSSSCG00000000405|ENSSSCG00000007058|ENSSSCG00000017014|ENSSSCG00000007056|…	ENSSSCG00000000110|ENSSSCG00000022240|ENSSSCG00000004244|ENSSSCG00000016093|ENSSSCG00000021408|ENSSSCG00000009431|ENSSSCG00000009490|ENSSSCG00000023351|ENSSSCG00000007058|ENSSSCG00000013299|ENSSSCG00000012182|ENSSSCG00000004901|ENSSSCG00000030318|ENSSSCG00000009185|ENSSSCG00000009015|ENSSSCG00000016516|ENSSSCG00000009994|ENSSSCG00000009050|ENSSSCG00000001493|ENSSSCG00000010594|ENSSSCG00000012146|…	ENSSSCG00000004729|ENSSSCG00000009231|ENSSSCG00000010291|ENSSSCG00000016159|ENSSSCG00000015462|ENSSSCG00000022742|ENSSSCG00000013976|ENSSSCG00000006878|ENSSSCG00000010185|ENSSSCG00000014195|ENSSSCG00000022724|ENSSSCG00000006054	982
Rap1 signaling pathway	ssc04015	19	10	2	0.00680951	0.0634399	0.555018	ENSSSCG00000014391|ENSSSCG00000017254|ENSSSCG00000007058|ENSSSCG00000004018|ENSSSCG00000014441|ENSSSCG00000027952|ENSSSCG00000011497|ENSSSCG00000010872|ENSSSCG00000007056|ENSSSCG00000003909|ENSSSCG00000014267|ENSSSCG00000017527|ENSSSCG00000010169|ENSSSCG00000007198|ENSSSCG00000017101|ENSSSCG00000012034|ENSSSCG00000011101|ENSSSCG00000016494|ENSSSCG00000007754	ENSSSCG00000002332|ENSSSCG00000017991|ENSSSCG00000007056|ENSSSCG00000017527|ENSSSCG00000027952|ENSSSCG00000025652|ENSSSCG00000016997|ENSSSCG00000012034|ENSSSCG00000007058|ENSSSCG00000007754	ENSSSCG00000009527|ENSSSCG00000007585	159
Phospholipase D signaling pathway	ssc04072	13	8	2	0.0203129	0.0425859	0.357432	ENSSSCG00000007058|ENSSSCG00000004119|ENSSSCG00000012308|ENSSSCG00000003909|ENSSSCG00000010872|ENSSSCG00000007056|ENSSSCG00000011750|ENSSSCG00000027952|ENSSSCG00000017101|ENSSSCG00000023891|ENSSSCG00000022550|ENSSSCG00000009431|ENSSSCG00000009589	ENSSSCG00000023351|ENSSSCG00000005015|ENSSSCG00000007058|ENSSSCG00000017991|ENSSSCG00000007056|ENSSSCG00000027952|ENSSSCG00000023891|ENSSSCG00000009431	ENSSSCG00000022865|ENSSSCG00000030289	107
Longevity regulating pathway	ssc04211	11	3	#	0.0108978	0.506893	#	ENSSSCG00000017873|ENSSSCG00000016432|ENSSSCG00000017139|ENSSSCG00000004387|ENSSSCG00000003909|ENSSSCG00000010872|ENSSSCG00000004390|ENSSSCG00000027952|ENSSSCG00000018045|ENSSSCG00000017101|ENSSSCG00000013302	ENSSSCG00000027952|ENSSSCG00000028420|ENSSSCG00000017991	#	76
Longevity regulating pathway - multiple species	ssc04213	8	2	#	0.0155943	0.521984	#	ENSSSCG00000016432|ENSSSCG00000017139|ENSSSCG00000004387|ENSSSCG00000003909|ENSSSCG00000010872|ENSSSCG00000027952|ENSSSCG00000017101|ENSSSCG00000013302	ENSSSCG00000027952|ENSSSCG00000017991	#	49
Hippo signaling pathway	ssc04390	15	7	2	0.00309365	0.0814281	0.340738	ENSSSCG00000016628|ENSSSCG00000008250|ENSSSCG00000014207|ENSSSCG00000000736|ENSSSCG00000005027|ENSSSCG00000004017|ENSSSCG00000011313|ENSSSCG00000011889|ENSSSCG00000014298|ENSSSCG00000009148|ENSSSCG00000015733|ENSSSCG00000010894|ENSSSCG00000014904|ENSSSCG00000009679|ENSSSCG00000028931	ENSSSCG00000008250|ENSSSCG00000005584|ENSSSCG00000014339|ENSSSCG00000004524|ENSSSCG00000025652|ENSSSCG00000011833|ENSSSCG00000014904	ENSSSCG00000010638|ENSSSCG00000007585	103
Hippo signaling pathway -multiple species	ssc04392	4	#	#	0.0345791	#	#	ENSSSCG00000005027|ENSSSCG00000004017|ENSSSCG00000011313|ENSSSCG00000000736	#	#	18
Signaling pathways regulating pluripotency of stem cells	ssc04550	13	7	2	0.0178999	0.0876533	0.349103	ENSSSCG00000016395|ENSSSCG00000016628|ENSSSCG00000015669|ENSSSCG00000023357|ENSSSCG00000021207|ENSSSCG00000003909|ENSSSCG00000010872|ENSSSCG00000011889|ENSSSCG00000001061|ENSSSCG00000002752|ENSSSCG00000005215|ENSSSCG00000009679|ENSSSCG00000014207	ENSSSCG00000016395|ENSSSCG00000015669|ENSSSCG00000004524|ENSSSCG00000001061|ENSSSCG00000017991|ENSSSCG00000016850|ENSSSCG00000005215	ENSSSCG00000016850|ENSSSCG00000006645	105
Long-term depression	ssc04730	7	3	1	0.0232917	0.205597	0.399283	ENSSSCG00000007058|ENSSSCG00000007056|ENSSSCG00000014298|ENSSSCG00000013754|ENSSSCG00000004119|ENSSSCG00000022569|ENSSSCG00000016494	ENSSSCG00000023351|ENSSSCG00000007056|ENSSSCG00000007058	ENSSSCG00000022569	43
Type II diabetes mellitus	ssc04930	8	3	1	0.00635814	0.188071	0.385185	ENSSSCG00000013378|ENSSSCG00000015543|ENSSSCG00000008444|ENSSSCG00000000910|ENSSSCG00000003909|ENSSSCG00000010252|ENSSSCG00000013754|ENSSSCG00000008261	ENSSSCG00000017991|ENSSSCG00000000910|ENSSSCG00000010253	ENSSSCG00000008444	41
Amoebiasis	ssc05146	10	5	#	0.031236	0.157869	#	ENSSSCG00000016174|ENSSSCG00000014369|ENSSSCG00000007058|ENSSSCG00000017044|ENSSSCG00000003835|ENSSSCG00000007056|ENSSSCG00000003909|ENSSSCG00000001011|ENSSSCG00000009545|ENSSSCG00000007754	ENSSSCG00000017991|ENSSSCG00000010144|ENSSSCG00000007058|ENSSSCG00000007056|ENSSSCG00000007754	#	79
Pathways in cancer	ssc05200	26	12	4	0.0430772	0.336889	0.44128	ENSSSCG00000008250|ENSSSCG00000003909|ENSSSCG00000010872|ENSSSCG00000012371|ENSSSCG00000006328|ENSSSCG00000021893|ENSSSCG00000006556|ENSSSCG00000014441|ENSSSCG00000007056|ENSSSCG00000009148|ENSSSCG00000015733|ENSSSCG00000009679|ENSSSCG00000016174|ENSSSCG00000030095|ENSSSCG00000007058|ENSSSCG00000011101|ENSSSCG00000009545|ENSSSCG00000016628|ENSSSCG00000016416|ENSSSCG00000011567|ENSSSCG00000014207|…	ENSSSCG00000008250|ENSSSCG00000007058|ENSSSCG00000017991|ENSSSCG00000014339|ENSSSCG00000007056|ENSSSCG00000004524|ENSSSCG00000027952|ENSSSCG00000005015|ENSSSCG00000016997|ENSSSCG00000025652|ENSSSCG00000011104|ENSSSCG00000014126	ENSSSCG00000010638|ENSSSCG00000010739|ENSSSCG00000005706|ENSSSCG00000009527	291
Transcriptional misregulation in cancer	ssc05202	16	3	2	0.00704071	0.815671	0.430387	ENSSSCG00000014149|ENSSSCG00000014441|ENSSSCG00000014369|ENSSSCG00000008745|ENSSSCG00000002283|ENSSSCG00000022318|ENSSSCG00000001709|ENSSSCG00000024152|ENSSSCG00000010226|ENSSSCG00000012262|ENSSSCG00000013457|ENSSSCG00000006328|ENSSSCG00000017475|ENSSSCG00000030095|ENSSSCG00000017466|ENSSSCG00000007754	ENSSSCG00000002283|ENSSSCG00000009974|ENSSSCG00000007754	ENSSSCG00000003716|ENSSSCG00000010574	125
Endometrial cancer	ssc05213	8	5	1	0.00811789	0.0230316	0.399283	ENSSSCG00000008250|ENSSSCG00000004387|ENSSSCG00000003909|ENSSSCG00000010872|ENSSSCG00000011889|ENSSSCG00000009148|ENSSSCG00000014207|ENSSSCG00000016494	ENSSSCG00000014339|ENSSSCG00000025652|ENSSSCG00000008250|ENSSSCG00000005015|ENSSSCG00000017991	ENSSSCG00000010638	43
Basal cell carcinoma	ssc05217	7	#	1	0.0189413	#	0.385185	ENSSSCG00000016628|ENSSSCG00000016416|ENSSSCG00000014207|ENSSSCG00000011889|ENSSSCG00000009148|ENSSSCG00000015733|ENSSSCG00000009679	#	ENSSSCG00000010638	41
