# Supplementary material for: Detection of genomic structural variations in Guizhou indigenous pigs and the comparison with other breeds
Source: PLoS One. 2018 Mar 20;13(3):e0194282. doi: 10.1371/journal.pone.0194282 (PMC5860705; doi:10.1371/journal.pone.0194282)
Supplement: S9 Table — (XLSX) [file pone.0194282.s010.xlsx]

## Sheet: S9 Table
S9 Table. KEGG and GO annotations between gene with SV and gene without SV in GZP.
Term	ID	P value of genes with SV	P value of genes without SV	genes ID with SV	genes ID without SV	Background gene number	gene number with SV	gene number without SV	gene percent with SV	gene percent without SV
ammonium transport	GO:0015696	0.0254459	0.971127	ENSSSCG00000004040|ENSSSCG00000014255|ENSSSCG00000001735|ENSSSCG00000001841|ENSSSCG00000005425|ENSSSCG00000001419|ENSSSCG00000004039	ENSSSCG00000004041	8	7	1	0.875	0.125
serine-type exopeptidase activity	GO:0070008	0.0254459	0.971127	ENSSSCG00000010545|ENSSSCG00000004368|ENSSSCG00000025410|ENSSSCG00000014899|ENSSSCG00000017799|ENSSSCG00000017617|ENSSSCG00000008448	ENSSSCG00000016754	8	7	1	0.875	0.125
energy homeostasis	GO:0097009	0.0403379	0.957186	ENSSSCG00000005385|ENSSSCG00000014899|ENSSSCG00000029275|ENSSSCG00000025188|ENSSSCG00000026943|ENSSSCG00000009937	ENSSSCG00000017403	7	6	1	0.857143	0.142857
ammonium transmembrane transport	GO:0072488	0.0645154	0.936515	ENSSSCG00000004040|ENSSSCG00000001841|ENSSSCG00000001735|ENSSSCG00000004039|ENSSSCG00000014255	ENSSSCG00000004041	6	5	1	0.833333	0.166667
ammonium transmembrane transporter activity	GO:0008519	0.0645154	0.936515	ENSSSCG00000004040|ENSSSCG00000001841|ENSSSCG00000001735|ENSSSCG00000005425|ENSSSCG00000014255	ENSSSCG00000004041	6	5	1	0.833333	0.166667
FMN binding	GO:0010181	0.0645154	0.936515	ENSSSCG00000027439|ENSSSCG00000006308|ENSSSCG00000006720|ENSSSCG00000016450|ENSSSCG00000006878	ENSSSCG00000012896	6	5	1	0.833333	0.166667
lactate transmembrane transport	GO:0035873	0.0645154	0.936515	ENSSSCG00000006808|ENSSSCG00000010455|ENSSSCG00000013338|ENSSSCG00000017215|ENSSSCG00000000456	ENSSSCG00000006771	6	5	1	0.833333	0.166667
lactate transmembrane transporter activity	GO:0015129	0.0645154	0.936515	ENSSSCG00000006808|ENSSSCG00000010455|ENSSSCG00000013338|ENSSSCG00000017215|ENSSSCG00000000456	ENSSSCG00000006771	6	5	1	0.833333	0.166667
lactate transport	GO:0015727	0.0645154	0.936515	ENSSSCG00000006808|ENSSSCG00000010455|ENSSSCG00000013338|ENSSSCG00000017215|ENSSSCG00000000456	ENSSSCG00000006771	6	5	1	0.833333	0.166667
regulation of sulfur metabolic process	GO:0042762	0.0645154	0.936515	ENSSSCG00000009203|ENSSSCG00000012181|ENSSSCG00000000272|ENSSSCG00000015334|ENSSSCG00000015958	ENSSSCG00000011274	6	5	1	0.833333	0.166667
serine-type carboxypeptidase activity	GO:0004185	0.0645154	0.936515	ENSSSCG00000017617|ENSSSCG00000014899|ENSSSCG00000017799|ENSSSCG00000025410|ENSSSCG00000010545	ENSSSCG00000016754	6	5	1	0.833333	0.166667
negative regulation of microtubule polymerization	GO:0031115	0.104425	0.905866	ENSSSCG00000017136|ENSSSCG00000009203|ENSSSCG00000026257|ENSSSCG00000006160	ENSSSCG00000007253	5	4	1	0.8	0.2
ornithine metabolic process	GO:0006591	0.104425	0.905866	ENSSSCG00000007371|ENSSSCG00000012236|ENSSSCG00000007738|ENSSSCG00000023873	ENSSSCG00000010495	5	4	1	0.8	0.2
plasma membrane lactate transport	GO:0035879	0.104425	0.905866	ENSSSCG00000006808|ENSSSCG00000010455|ENSSSCG00000017215|ENSSSCG00000000456	ENSSSCG00000006771	5	4	1	0.8	0.2
sperm principal piece	GO:0097228	0.104425	0.905866	ENSSSCG00000026367|ENSSSCG00000011080|ENSSSCG00000001588|ENSSSCG00000000720	ENSSSCG00000015197	5	4	1	0.8	0.2
transcriptional repressor activity, RNA polymerase II distal enhancer sequence-specific binding	GO:0001206	0.104425	0.905866	ENSSSCG00000007117|ENSSSCG00000001049|ENSSSCG00000012029|ENSSSCG00000006187	ENSSSCG00000029569	5	4	1	0.8	0.2
calcium-dependent cysteine-type endopeptidase activity	GO:0004198	0.0581595	0.971127	ENSSSCG00000015298|ENSSSCG00000004728|ENSSSCG00000002967|ENSSSCG00000010182|ENSSSCG00000030149|ENSSSCG00000030697	ENSSSCG00000012584	8	6	1	0.75	0.125
Fatty acid biosynthesis	ssc00061	0.0335086	0.956542	ENSSSCG00000013536|ENSSSCG00000015784|ENSSSCG00000014272|ENSSSCG00000000031|ENSSSCG00000016223|ENSSSCG00000012583|ENSSSCG00000017694|ENSSSCG00000009937	ENSSSCG00000011215|ENSSSCG00000029944	11	8	2	0.727273	0.181818
acetyl-CoA biosynthetic process from pyruvate	GO:0006086	0.0917426	0.957186	ENSSSCG00000012181|ENSSSCG00000025881|ENSSSCG00000023643|ENSSSCG00000015334|ENSSSCG00000015958	ENSSSCG00000013298	7	5	1	0.714286	0.142857
proton-transporting V-type ATPase, V1 domain	GO:0033180	0.0917426	0.957186	ENSSSCG00000011916|ENSSSCG00000028694|ENSSSCG00000006263|ENSSSCG00000008634|ENSSSCG00000006054	ENSSSCG00000016577	7	5	1	0.714286	0.142857
regulation of fibroblast growth factor receptor signaling pathway	GO:0040036	0.0917426	0.845658	ENSSSCG00000008741|ENSSSCG00000004789|ENSSSCG00000016364|ENSSSCG00000015286|ENSSSCG00000006195	ENSSSCG00000011274|ENSSSCG00000009482	7	5	2	0.714286	0.285714
RNA polymerase II core binding	GO:0000993	0.0917426	0.957186	ENSSSCG00000011013|ENSSSCG00000007342|ENSSSCG00000005029|ENSSSCG00000015583|ENSSSCG00000020898	ENSSSCG00000009628	7	5	1	0.714286	0.142857
acyl-CoA biosynthetic process	GO:0071616	0.0517169	0.939833	ENSSSCG00000009203|ENSSSCG00000025881|ENSSSCG00000015958|ENSSSCG00000012181|ENSSSCG00000015334|ENSSSCG00000009937|ENSSSCG00000023643	ENSSSCG00000007133|ENSSSCG00000013298	10	7	2	0.7	0.2
thioester biosynthetic process	GO:0035384	0.0517169	0.939833	ENSSSCG00000009203|ENSSSCG00000025881|ENSSSCG00000015958|ENSSSCG00000012181|ENSSSCG00000015334|ENSSSCG00000009937|ENSSSCG00000023643	ENSSSCG00000007133|ENSSSCG00000013298	10	7	2	0.7	0.2
cargo receptor activity	GO:0038024	0.0177002	0.930565	ENSSSCG00000011848|ENSSSCG00000006979|ENSSSCG00000009114|ENSSSCG00000002981|ENSSSCG00000006455|ENSSSCG00000016322|ENSSSCG00000012019|ENSSSCG00000016857|ENSSSCG00000009759|ENSSSCG00000007671|ENSSSCG00000003848	ENSSSCG00000011630|ENSSSCG00000005229|ENSSSCG00000003600|ENSSSCG00000017920	16	11	4	0.6875	0.25
carboxypeptidase activity	GO:0004180	0.0456702	0.911122	ENSSSCG00000027093|ENSSSCG00000010545|ENSSSCG00000025410|ENSSSCG00000014899|ENSSSCG00000017799|ENSSSCG00000011171|ENSSSCG00000017617|ENSSSCG00000016135	ENSSSCG00000016557|ENSSSCG00000008558|ENSSSCG00000016754	12	8	3	0.666667	0.25
proton-transporting two-sector ATPase complex, catalytic domain	GO:0033178	0.0456702	0.96875	ENSSSCG00000011916|ENSSSCG00000028694|ENSSSCG00000006263|ENSSSCG00000008634|ENSSSCG00000000405|ENSSSCG00000004499|ENSSSCG00000000767|ENSSSCG00000006054	ENSSSCG00000007524|ENSSSCG00000016577	12	8	2	0.666667	0.166667
apoptotic cell clearance	GO:0043277	0.0799686	0.803568	ENSSSCG00000001834|ENSSSCG00000005514|ENSSSCG00000017923|ENSSSCG00000004789|ENSSSCG00000023522|ENSSSCG00000009327	ENSSSCG00000017723|ENSSSCG00000008633|ENSSSCG00000006463	9	6	3	0.666667	0.333333
basal RNA polymerase II transcription machinery binding	GO:0001099	0.0799686	0.917122	ENSSSCG00000015583|ENSSSCG00000005029|ENSSSCG00000007342|ENSSSCG00000004625|ENSSSCG00000011013|ENSSSCG00000020898	ENSSSCG00000009628|ENSSSCG00000003152	9	6	2	0.666667	0.222222
basal transcription machinery binding	GO:0001098	0.0799686	0.917122	ENSSSCG00000015583|ENSSSCG00000005029|ENSSSCG00000007342|ENSSSCG00000004625|ENSSSCG00000011013|ENSSSCG00000020898	ENSSSCG00000009628|ENSSSCG00000003152	9	6	2	0.666667	0.222222
regulation of microtubule polymerization	GO:0031113	0.0799686	0.917122	ENSSSCG00000009203|ENSSSCG00000017136|ENSSSCG00000026257|ENSSSCG00000005706|ENSSSCG00000008821|ENSSSCG00000006160	ENSSSCG00000007253|ENSSSCG00000001818	9	6	2	0.666667	0.222222
alditol metabolic process	GO:0019400	0.145716	0.791819	ENSSSCG00000010537|ENSSSCG00000004679|ENSSSCG00000009238|ENSSSCG00000007507	ENSSSCG00000000685|ENSSSCG00000009257	6	4	2	0.666667	0.333333
dosage compensation	GO:0007549	0.145716	0.936515	ENSSSCG00000006195|ENSSSCG00000028538|ENSSSCG00000017430|ENSSSCG00000014307	ENSSSCG00000003412	6	4	1	0.666667	0.166667
euchromatin	GO:0000791	0.145716	0.791819	ENSSSCG00000016711|ENSSSCG00000027325|ENSSSCG00000015568|ENSSSCG00000012703	ENSSSCG00000011274|ENSSSCG00000003152	6	4	2	0.666667	0.333333
immune response to tumor cell	GO:0002418	0.145716	0.791819	ENSSSCG00000010271|ENSSSCG00000009327|ENSSSCG00000028875|ENSSSCG00000017044	ENSSSCG00000011730|ENSSSCG00000015137	6	4	2	0.666667	0.333333
insulin receptor binding	GO:0005158	0.145716	0.791819	ENSSSCG00000029165|ENSSSCG00000007488|ENSSSCG00000015631|ENSSSCG00000001624	ENSSSCG00000009612|ENSSSCG00000031027	6	4	2	0.666667	0.333333
mitochondrial calcium ion homeostasis	GO:0051560	0.145716	0.791819	ENSSSCG00000010289|ENSSSCG00000001057|ENSSSCG00000023522|ENSSSCG00000002315	ENSSSCG00000012772|ENSSSCG00000007805	6	4	2	0.666667	0.333333
N-acetylglucosamine 6-O-sulfotransferase activity	GO:0001517	0.145716	0.791819	ENSSSCG00000012265|ENSSSCG00000002709|ENSSSCG00000002737|ENSSSCG00000013273	ENSSSCG00000022031|ENSSSCG00000023662	6	4	2	0.666667	0.333333
NLS-bearing protein import into nucleus	GO:0006607	0.145716	0.791819	ENSSSCG00000011567|ENSSSCG00000024125|ENSSSCG00000007607|ENSSSCG00000008979	ENSSSCG00000005204|ENSSSCG00000028949	6	4	2	0.666667	0.333333
positive regulation by host of viral transcription	GO:0043923	0.145716	0.791819	ENSSSCG00000000068|ENSSSCG00000022932|ENSSSCG00000000272|ENSSSCG00000009148	ENSSSCG00000001533|ENSSSCG00000010070	6	4	2	0.666667	0.333333
positive regulation of viral transcription	GO:0050434	0.145716	0.791819	ENSSSCG00000000068|ENSSSCG00000022932|ENSSSCG00000000272|ENSSSCG00000009148	ENSSSCG00000001533|ENSSSCG00000010070	6	4	2	0.666667	0.333333
regulation of macrophage activation	GO:0043030	0.145716	0.791819	ENSSSCG00000009203|ENSSSCG00000004789|ENSSSCG00000028875|ENSSSCG00000013241	ENSSSCG00000008691|ENSSSCG00000014281	6	4	2	0.666667	0.333333
Nicotinate and nicotinamide metabolism	ssc00760	0.00848169	0.946146	ENSSSCG00000005272|ENSSSCG00000010594|ENSSSCG00000008742|ENSSSCG00000015435|ENSSSCG00000015557|ENSSSCG00000029606|ENSSSCG00000028210|ENSSSCG00000004193|ENSSSCG00000016093|ENSSSCG00000028359|ENSSSCG00000016877|ENSSSCG00000012859|ENSSSCG00000027454|ENSSSCG00000008607|ENSSSCG00000015054	ENSSSCG00000003662|ENSSSCG00000016836|ENSSSCG00000022912|ENSSSCG00000018052|ENSSSCG00000003400|ENSSSCG00000004291	23	15	6	0.652174	0.26087
fear response	GO:0042596	0.0695169	0.883297	ENSSSCG00000014296|ENSSSCG00000016940|ENSSSCG00000014149|ENSSSCG00000004827|ENSSSCG00000017506|ENSSSCG00000028420|ENSSSCG00000012851	ENSSSCG00000017670|ENSSSCG00000015894|ENSSSCG00000004184	11	7	3	0.636364	0.272727
macrophage activation	GO:0042116	0.0695169	0.771998	ENSSSCG00000009203|ENSSSCG00000028875|ENSSSCG00000013241|ENSSSCG00000004789|ENSSSCG00000024024|ENSSSCG00000005503|ENSSSCG00000009589	ENSSSCG00000013415|ENSSSCG00000008691|ENSSSCG00000014281|ENSSSCG00000002919	11	7	4	0.636364	0.363636
proton-transporting ATPase activity, rotational mechanism	GO:0046961	0.0695169	0.883297	ENSSSCG00000011916|ENSSSCG00000006263|ENSSSCG00000000405|ENSSSCG00000009766|ENSSSCG00000008056|ENSSSCG00000004499|ENSSSCG00000000767	ENSSSCG00000007524|ENSSSCG00000016990|ENSSSCG00000016577	11	7	3	0.636364	0.272727
acetyl-CoA biosynthetic process	GO:0006085	0.123871	0.886509	ENSSSCG00000012181|ENSSSCG00000025881|ENSSSCG00000023643|ENSSSCG00000015334|ENSSSCG00000015958	ENSSSCG00000007133|ENSSSCG00000013298	8	5	2	0.625	0.25
cellular response to calcium ion	GO:0071277	0.123871	0.74875	ENSSSCG00000006135|ENSSSCG00000021971|ENSSSCG00000004728|ENSSSCG00000014149|ENSSSCG00000017923	ENSSSCG00000028771|ENSSSCG00000009613|ENSSSCG00000013023	8	5	3	0.625	0.375
negative regulation of synaptic transmission	GO:0050805	0.123871	0.74875	ENSSSCG00000008730|ENSSSCG00000000216|ENSSSCG00000015508|ENSSSCG00000009203|ENSSSCG00000007462	ENSSSCG00000001661|ENSSSCG00000015048|ENSSSCG00000013658	8	5	3	0.625	0.375
O-acyltransferase activity	GO:0008374	0.123871	0.74875	ENSSSCG00000011297|ENSSSCG00000009233|ENSSSCG00000002828|ENSSSCG00000015391|ENSSSCG00000017116	ENSSSCG00000010631|ENSSSCG00000010392|ENSSSCG00000015755	8	5	3	0.625	0.375
regulation of fatty acid oxidation	GO:0046320	0.123871	0.886509	ENSSSCG00000029275|ENSSSCG00000009937|ENSSSCG00000005385|ENSSSCG00000000781|ENSSSCG00000015334	ENSSSCG00000002989|ENSSSCG00000010259	8	5	2	0.625	0.25
RNA polymerase binding	GO:0070063	0.123871	0.886509	ENSSSCG00000011013|ENSSSCG00000007342|ENSSSCG00000005029|ENSSSCG00000015583|ENSSSCG00000020898	ENSSSCG00000009628|ENSSSCG00000005915	8	5	2	0.625	0.25
RNA polymerase core enzyme binding	GO:0043175	0.123871	0.886509	ENSSSCG00000011013|ENSSSCG00000007342|ENSSSCG00000005029|ENSSSCG00000015583|ENSSSCG00000020898	ENSSSCG00000009628|ENSSSCG00000005915	8	5	2	0.625	0.25
vesicle coat	GO:0030120	0.123871	0.74875	ENSSSCG00000001934|ENSSSCG00000011662|ENSSSCG00000000290|ENSSSCG00000012984|ENSSSCG00000007097	ENSSSCG00000012746|ENSSSCG00000030053|ENSSSCG00000027840	8	5	3	0.625	0.375
Non-homologous end-joining	ssc03450	0.06039	0.854895	ENSSSCG00000016177|ENSSSCG00000006274|ENSSSCG00000014280|ENSSSCG00000011049|ENSSSCG00000010505|ENSSSCG00000016755|ENSSSCG00000016205|ENSSSCG00000014955	ENSSSCG00000009540|ENSSSCG00000010564|ENSSSCG00000028696|ENSSSCG00000000059	13	8	4	0.615385	0.307692
ATPase activity, coupled to transmembrane movement of ions, rotational mechanism	GO:0044769	0.06039	0.932774	ENSSSCG00000011916|ENSSSCG00000006263|ENSSSCG00000000405|ENSSSCG00000012042|ENSSSCG00000009766|ENSSSCG00000008056|ENSSSCG00000004499|ENSSSCG00000000767	ENSSSCG00000007524|ENSSSCG00000016990|ENSSSCG00000016577	13	8	3	0.615385	0.230769
protein localization to chromosome	GO:0034502	0.06039	0.74712	ENSSSCG00000015851|ENSSSCG00000014307|ENSSSCG00000010465|ENSSSCG00000002703|ENSSSCG00000007502|ENSSSCG00000009670|ENSSSCG00000025965|ENSSSCG00000005995	ENSSSCG00000001994|ENSSSCG00000003152|ENSSSCG00000012336|ENSSSCG00000010214|ENSSSCG00000028924	13	8	5	0.615385	0.384615
behavioral defense response	GO:0002209	0.105704	0.847934	ENSSSCG00000014296|ENSSSCG00000016940|ENSSSCG00000014149|ENSSSCG00000004827|ENSSSCG00000017506|ENSSSCG00000028420	ENSSSCG00000017670|ENSSSCG00000015894|ENSSSCG00000004184	10	6	3	0.6	0.3
behavioral fear response	GO:0001662	0.105704	0.847934	ENSSSCG00000014296|ENSSSCG00000016940|ENSSSCG00000014149|ENSSSCG00000004827|ENSSSCG00000017506|ENSSSCG00000028420	ENSSSCG00000017670|ENSSSCG00000015894|ENSSSCG00000004184	10	6	3	0.6	0.3
negative regulation of blood pressure	GO:0045776	0.105704	0.847934	ENSSSCG00000016113|ENSSSCG00000017617|ENSSSCG00000016450|ENSSSCG00000009661|ENSSSCG00000014899|ENSSSCG00000008730	ENSSSCG00000015048|ENSSSCG00000010647|ENSSSCG00000012600	10	6	3	0.6	0.3
regulation of cofactor metabolic process	GO:0051193	0.105704	0.847934	ENSSSCG00000009203|ENSSSCG00000015958|ENSSSCG00000012181|ENSSSCG00000001038|ENSSSCG00000015334|ENSSSCG00000012403	ENSSSCG00000017403|ENSSSCG00000016720|ENSSSCG00000009817	10	6	3	0.6	0.3
scavenger receptor activity	GO:0005044	0.105704	0.847934	ENSSSCG00000006979|ENSSSCG00000009114|ENSSSCG00000002981|ENSSSCG00000006455|ENSSSCG00000016322|ENSSSCG00000012019	ENSSSCG00000011630|ENSSSCG00000003600|ENSSSCG00000017920	10	6	3	0.6	0.3
calcium-transporting ATPase activity	GO:0005388	0.233411	0.905866	ENSSSCG00000027898|ENSSSCG00000015273|ENSSSCG00000002671	ENSSSCG00000007805	5	3	1	0.6	0.2
CCR4-NOT complex	GO:0030014	0.233411	0.905866	ENSSSCG00000016193|ENSSSCG00000010468|ENSSSCG00000002799	ENSSSCG00000017067	5	3	1	0.6	0.2
cell proliferation involved in kidney development	GO:0072111	0.233411	0.721973	ENSSSCG00000013316|ENSSSCG00000016057|ENSSSCG00000003557	ENSSSCG00000007501|ENSSSCG00000005045	5	3	2	0.6	0.4
cellular response to lipoprotein particle stimulus	GO:0071402	0.233411	0.721973	ENSSSCG00000022230|ENSSSCG00000011101|ENSSSCG00000009589	ENSSSCG00000025133|ENSSSCG00000006357	5	3	2	0.6	0.4
cellular response to low-density lipoprotein particle stimulus	GO:0071404	0.233411	0.721973	ENSSSCG00000022230|ENSSSCG00000011101|ENSSSCG00000009589	ENSSSCG00000025133|ENSSSCG00000006357	5	3	2	0.6	0.4
cerebellar cortex morphogenesis	GO:0021696	0.233411	0.721973	ENSSSCG00000027325|ENSSSCG00000016569|ENSSSCG00000004561	ENSSSCG00000012845|ENSSSCG00000017692	5	3	2	0.6	0.4
chaperone-mediated protein complex assembly	GO:0051131	0.233411	0.721973	ENSSSCG00000001505|ENSSSCG00000014292|ENSSSCG00000026290	ENSSSCG00000008008|ENSSSCG00000000496	5	3	2	0.6	0.4
chondrocyte proliferation	GO:0035988	0.233411	0.721973	ENSSSCG00000016113|ENSSSCG00000006002|ENSSSCG00000029879	ENSSSCG00000009642|ENSSSCG00000005101	5	3	2	0.6	0.4
clathrin-dependent endocytosis	GO:0072583	0.233411	0.721973	ENSSSCG00000009203|ENSSSCG00000016857|ENSSSCG00000000948	ENSSSCG00000021843|ENSSSCG00000027053	5	3	2	0.6	0.4
COPI vesicle coat	GO:0030126	0.233411	0.721973	ENSSSCG00000011662|ENSSSCG00000012984|ENSSSCG00000000290	ENSSSCG00000030053|ENSSSCG00000027840	5	3	2	0.6	0.4
COPI-coated vesicle membrane	GO:0030663	0.233411	0.721973	ENSSSCG00000011662|ENSSSCG00000012984|ENSSSCG00000000290	ENSSSCG00000030053|ENSSSCG00000027840	5	3	2	0.6	0.4
C-X-C chemokine receptor activity	GO:0016494	0.233411	0.905866	ENSSSCG00000011318|ENSSSCG00000016322|ENSSSCG00000012402	ENSSSCG00000015098	5	3	1	0.6	0.2
cytolysis	GO:0019835	0.233411	0.721973	ENSSSCG00000010271|ENSSSCG00000016859|ENSSSCG00000000492	ENSSSCG00000009817|ENSSSCG00000008948	5	3	2	0.6	0.4
dipeptidyl-peptidase activity	GO:0008239	0.233411	0.905866	ENSSSCG00000025410|ENSSSCG00000014899|ENSSSCG00000021971	ENSSSCG00000015894	5	3	1	0.6	0.2
dosage compensation by inactivation of X chromosome	GO:0009048	0.233411	0.905866	ENSSSCG00000028538|ENSSSCG00000017430|ENSSSCG00000006195	ENSSSCG00000003412	5	3	1	0.6	0.2
glycerol metabolic process	GO:0006071	0.233411	0.721973	ENSSSCG00000010537|ENSSSCG00000009238|ENSSSCG00000007507	ENSSSCG00000000685|ENSSSCG00000009257	5	3	2	0.6	0.4
ligand-dependent nuclear receptor binding	GO:0016922	0.233411	0.905866	ENSSSCG00000008801|ENSSSCG00000008581|ENSSSCG00000017505	ENSSSCG00000023747	5	3	1	0.6	0.2
mannosidase activity	GO:0015923	0.233411	0.721973	ENSSSCG00000014195|ENSSSCG00000027178|ENSSSCG00000009166	ENSSSCG00000004244|ENSSSCG00000013720	5	3	2	0.6	0.4
mating	GO:0007618	0.233411	0.721973	ENSSSCG00000008730|ENSSSCG00000012022|ENSSSCG00000006744	ENSSSCG00000005131|ENSSSCG00000006544	5	3	2	0.6	0.4
mating behavior	GO:0007617	0.233411	0.721973	ENSSSCG00000008730|ENSSSCG00000012022|ENSSSCG00000006744	ENSSSCG00000005131|ENSSSCG00000006544	5	3	2	0.6	0.4
negative regulation of keratinocyte proliferation	GO:0010839	0.233411	0.721973	ENSSSCG00000020864|ENSSSCG00000017505|ENSSSCG00000011171	ENSSSCG00000003567|ENSSSCG00000021646	5	3	2	0.6	0.4
nuclear euchromatin	GO:0005719	0.233411	0.721973	ENSSSCG00000016711|ENSSSCG00000027325|ENSSSCG00000012703	ENSSSCG00000011274|ENSSSCG00000003152	5	3	2	0.6	0.4
organic cation transport	GO:0015695	0.233411	0.721973	ENSSSCG00000001735|ENSSSCG00000001841|ENSSSCG00000004039	ENSSSCG00000014275|ENSSSCG00000004041	5	3	2	0.6	0.4
phagocytosis, recognition	GO:0006910	0.233411	0.721973	ENSSSCG00000001834|ENSSSCG00000014581|ENSSSCG00000006678	ENSSSCG00000010077|ENSSSCG00000006463	5	3	2	0.6	0.4
phosphatidylcholine biosynthetic process	GO:0006656	0.233411	0.721973	ENSSSCG00000012889|ENSSSCG00000029918|ENSSSCG00000017116	ENSSSCG00000006153|ENSSSCG00000006355	5	3	2	0.6	0.4
phosphatidylinositol-3,4,5-trisphosphate binding	GO:0005547	0.233411	0.905866	ENSSSCG00000014391|ENSSSCG00000008768|ENSSSCG00000012403	ENSSSCG00000017738	5	3	1	0.6	0.2
phospholipid catabolic process	GO:0009395	0.233411	0.721973	ENSSSCG00000004233|ENSSSCG00000010687|ENSSSCG00000022742	ENSSSCG00000004737|ENSSSCG00000006355	5	3	2	0.6	0.4
positive regulation of blood pressure by epinephrine-norepinephrine	GO:0003321	0.233411	0.721973	ENSSSCG00000008730|ENSSSCG00000009661|ENSSSCG00000017041	ENSSSCG00000010647|ENSSSCG00000007139	5	3	2	0.6	0.4
positive regulation of fatty acid oxidation	GO:0046321	0.233411	0.905866	ENSSSCG00000029275|ENSSSCG00000005385|ENSSSCG00000000781	ENSSSCG00000002989	5	3	1	0.6	0.2
positive regulation of filopodium assembly	GO:0051491	0.233411	0.721973	ENSSSCG00000029741|ENSSSCG00000010603|ENSSSCG00000012644	ENSSSCG00000001661|ENSSSCG00000017496	5	3	2	0.6	0.4
positive regulation of mitochondrial calcium ion concentration	GO:0051561	0.233411	0.721973	ENSSSCG00000010289|ENSSSCG00000001057|ENSSSCG00000023522	ENSSSCG00000012772|ENSSSCG00000007805	5	3	2	0.6	0.4
positive regulation of osteoblast proliferation	GO:0033690	0.233411	0.721973	ENSSSCG00000017306|ENSSSCG00000005706|ENSSSCG00000029879	ENSSSCG00000006940|ENSSSCG00000027237	5	3	2	0.6	0.4
positive regulation of protein maturation	GO:1903319	0.233411	0.721973	ENSSSCG00000004907|ENSSSCG00000007671|ENSSSCG00000005212	ENSSSCG00000016243|ENSSSCG00000011299	5	3	2	0.6	0.4
pre-mRNA binding	GO:0036002	0.233411	0.721973	ENSSSCG00000001531|ENSSSCG00000000068|ENSSSCG00000017033	ENSSSCG00000012556|ENSSSCG00000007362	5	3	2	0.6	0.4
protein K63-linked deubiquitination	GO:0070536	0.233411	0.721973	ENSSSCG00000002446|ENSSSCG00000022508|ENSSSCG00000002469	ENSSSCG00000012813|ENSSSCG00000006663	5	3	2	0.6	0.4
protein localization to chromosome, telomeric region	GO:0070198	0.233411	0.721973	ENSSSCG00000002703|ENSSSCG00000015851|ENSSSCG00000010465	ENSSSCG00000001994|ENSSSCG00000012336	5	3	2	0.6	0.4
regulation of androgen receptor signaling pathway	GO:0060765	0.233411	0.905866	ENSSSCG00000000068|ENSSSCG00000016857|ENSSSCG00000014394	ENSSSCG00000014768	5	3	1	0.6	0.2
regulation of fibroblast migration	GO:0010762	0.233411	0.721973	ENSSSCG00000004789|ENSSSCG00000017306|ENSSSCG00000013292	ENSSSCG00000009613|ENSSSCG00000003017	5	3	2	0.6	0.4
regulation of histone H3-K27 methylation	GO:0061085	0.233411	0.721973	ENSSSCG00000014307|ENSSSCG00000012403|ENSSSCG00000006898	ENSSSCG00000001511|ENSSSCG00000005510	5	3	2	0.6	0.4
regulation of immune response to tumor cell	GO:0002837	0.233411	0.721973	ENSSSCG00000009327|ENSSSCG00000028875|ENSSSCG00000017044	ENSSSCG00000011730|ENSSSCG00000015137	5	3	2	0.6	0.4
regulation of phospholipase C activity	GO:1900274	0.233411	0.905866	ENSSSCG00000015320|ENSSSCG00000025777|ENSSSCG00000005706	ENSSSCG00000016273	5	3	1	0.6	0.2
regulation of response to tumor cell	GO:0002834	0.233411	0.721973	ENSSSCG00000009327|ENSSSCG00000028875|ENSSSCG00000017044	ENSSSCG00000011730|ENSSSCG00000015137	5	3	2	0.6	0.4
regulation of retinoic acid receptor signaling pathway	GO:0048385	0.233411	0.721973	ENSSSCG00000000902|ENSSSCG00000022932|ENSSSCG00000002799	ENSSSCG00000008311|ENSSSCG00000013746	5	3	2	0.6	0.4
regulation of synaptic transmission, glutamatergic	GO:0051966	0.233411	0.721973	ENSSSCG00000022865|ENSSSCG00000015508|ENSSSCG00000000948	ENSSSCG00000001523|ENSSSCG00000015048	5	3	2	0.6	0.4
regulation of systemic arterial blood pressure by norepinephrine-epinephrine	GO:0001993	0.233411	0.721973	ENSSSCG00000008730|ENSSSCG00000009661|ENSSSCG00000017041	ENSSSCG00000010647|ENSSSCG00000007139	5	3	2	0.6	0.4
retinol metabolic process	GO:0042572	0.233411	0.721973	ENSSSCG00000008237|ENSSSCG00000002297|ENSSSCG00000023686	ENSSSCG00000006245|ENSSSCG00000008608	5	3	2	0.6	0.4
segment specification	GO:0007379	0.233411	0.721973	ENSSSCG00000017376|ENSSSCG00000006898|ENSSSCG00000015357	ENSSSCG00000025689|ENSSSCG00000016706	5	3	2	0.6	0.4
structural constituent of nuclear pore	GO:0017056	0.233411	0.905866	ENSSSCG00000005667|ENSSSCG00000017207|ENSSSCG00000008979	ENSSSCG00000010189	5	3	1	0.6	0.2
T cell costimulation	GO:0031295	0.233411	0.721973	ENSSSCG00000005211|ENSSSCG00000017948|ENSSSCG00000017466	ENSSSCG00000015894|ENSSSCG00000026695	5	3	2	0.6	0.4
transcriptional activator activity, RNA polymerase II distal enhancer sequence-specific binding	GO:0001205	0.233411	0.721973	ENSSSCG00000012029|ENSSSCG00000005604|ENSSSCG00000015357	ENSSSCG00000029569|ENSSSCG00000017540	5	3	2	0.6	0.4
T-tubule	GO:0030315	0.233411	0.905866	ENSSSCG00000004728|ENSSSCG00000009123|ENSSSCG00000015402	ENSSSCG00000006391	5	3	1	0.6	0.2
Mucin type O-Glycan biosynthesis	ssc00512	0.0208279	0.919833	ENSSSCG00000005379|ENSSSCG00000009705|ENSSSCG00000016430|ENSSSCG00000013403|ENSSSCG00000002306|ENSSSCG00000029710|ENSSSCG00000017072|ENSSSCG00000011195|ENSSSCG00000005277|ENSSSCG00000010185|ENSSSCG00000007465|ENSSSCG00000008524|ENSSSCG00000004584|ENSSSCG00000016431	ENSSSCG00000017172|ENSSSCG00000014874|ENSSSCG00000005943|ENSSSCG00000015907|ENSSSCG00000003743|ENSSSCG00000012602|ENSSSCG00000000718	24	14	7	0.583333	0.291667
positive regulation of release of sequestered calcium ion into cytosol	GO:0051281	0.0905218	0.911122	ENSSSCG00000009203|ENSSSCG00000015298|ENSSSCG00000004728|ENSSSCG00000008433|ENSSSCG00000005706|ENSSSCG00000016664|ENSSSCG00000012402	ENSSSCG00000022545|ENSSSCG00000003144|ENSSSCG00000025768	12	7	3	0.583333	0.25
acyl-CoA metabolic process	GO:0006637	0.0345603	0.775918	ENSSSCG00000009203|ENSSSCG00000025881|ENSSSCG00000015958|ENSSSCG00000012181|ENSSSCG00000002349|ENSSSCG00000006614|ENSSSCG00000021170|ENSSSCG00000015334|ENSSSCG00000007426|ENSSSCG00000009937|ENSSSCG00000008247|ENSSSCG00000023643	ENSSSCG00000000541|ENSSSCG00000013298|ENSSSCG00000008868|ENSSSCG00000010631|ENSSSCG00000002348|ENSSSCG00000006535|ENSSSCG00000007133|ENSSSCG00000002374	21	12	8	0.571429	0.380952
thioester metabolic process	GO:0035383	0.0345603	0.775918	ENSSSCG00000009203|ENSSSCG00000025881|ENSSSCG00000015958|ENSSSCG00000012181|ENSSSCG00000002349|ENSSSCG00000006614|ENSSSCG00000021170|ENSSSCG00000015334|ENSSSCG00000007426|ENSSSCG00000009937|ENSSSCG00000008247|ENSSSCG00000023643	ENSSSCG00000000541|ENSSSCG00000013298|ENSSSCG00000008868|ENSSSCG00000010631|ENSSSCG00000002348|ENSSSCG00000006535|ENSSSCG00000007133|ENSSSCG00000002374	21	12	8	0.571429	0.380952
aromatic amino acid family metabolic process	GO:0009072	0.192116	0.682253	ENSSSCG00000025686|ENSSSCG00000002736|ENSSSCG00000002396|ENSSSCG00000009490	ENSSSCG00000021227|ENSSSCG00000008868|ENSSSCG00000001780	7	4	3	0.571429	0.428571
cerebellum morphogenesis	GO:0021587	0.192116	0.682253	ENSSSCG00000005706|ENSSSCG00000016569|ENSSSCG00000004561|ENSSSCG00000027325	ENSSSCG00000012845|ENSSSCG00000000183|ENSSSCG00000017692	7	4	3	0.571429	0.428571
clathrin binding	GO:0030276	0.192116	0.845658	ENSSSCG00000006059|ENSSSCG00000000527|ENSSSCG00000016857|ENSSSCG00000000948	ENSSSCG00000021843|ENSSSCG00000009883	7	4	2	0.571429	0.285714
desmosome	GO:0030057	0.192116	0.845658	ENSSSCG00000015878|ENSSSCG00000020740|ENSSSCG00000010313|ENSSSCG00000024800	ENSSSCG00000020694|ENSSSCG00000017428	7	4	2	0.571429	0.285714
exon-exon junction complex	GO:0035145	0.192116	0.682253	ENSSSCG00000022828|ENSSSCG00000000635|ENSSSCG00000006342|ENSSSCG00000010531	ENSSSCG00000017626|ENSSSCG00000003849|ENSSSCG00000012617	7	4	3	0.571429	0.428571
histone monoubiquitination	GO:0010390	0.192116	0.682253	ENSSSCG00000011013|ENSSSCG00000026145|ENSSSCG00000004625|ENSSSCG00000015568	ENSSSCG00000001477|ENSSSCG00000013094|ENSSSCG00000012241	7	4	3	0.571429	0.428571
homologous chromosome segregation	GO:0045143	0.192116	0.682253	ENSSSCG00000000103|ENSSSCG00000007502|ENSSSCG00000014955|ENSSSCG00000017032	ENSSSCG00000006649|ENSSSCG00000001410|ENSSSCG00000000963	7	4	3	0.571429	0.428571
NAD+ ADP-ribosyltransferase activity	GO:0003950	0.192116	0.845658	ENSSSCG00000016502|ENSSSCG00000010465|ENSSSCG00000015851|ENSSSCG00000016512	ENSSSCG00000002143|ENSSSCG00000023660	7	4	2	0.571429	0.285714
negative regulation of epithelial cell differentiation	GO:0030857	0.192116	0.682253	ENSSSCG00000011567|ENSSSCG00000016569|ENSSSCG00000016057|ENSSSCG00000016018	ENSSSCG00000009580|ENSSSCG00000007362|ENSSSCG00000011274	7	4	3	0.571429	0.428571
negative regulation of telomere maintenance	GO:0032205	0.192116	0.682253	ENSSSCG00000002703|ENSSSCG00000015851|ENSSSCG00000010465|ENSSSCG00000016177	ENSSSCG00000000288|ENSSSCG00000001994|ENSSSCG00000012336	7	4	3	0.571429	0.428571
nitrogen cycle metabolic process	GO:0071941	0.192116	0.845658	ENSSSCG00000002294|ENSSSCG00000005701|ENSSSCG00000012236|ENSSSCG00000007738	ENSSSCG00000002866|ENSSSCG00000004195	7	4	2	0.571429	0.285714
positive regulation of mRNA processing	GO:0050685	0.192116	0.682253	ENSSSCG00000006665|ENSSSCG00000013107|ENSSSCG00000004625|ENSSSCG00000022932	ENSSSCG00000022528|ENSSSCG00000023792|ENSSSCG00000010725	7	4	3	0.571429	0.428571
positive regulation of RNA splicing	GO:0033120	0.192116	0.682253	ENSSSCG00000005724|ENSSSCG00000006665|ENSSSCG00000013107|ENSSSCG00000022932	ENSSSCG00000022528|ENSSSCG00000023792|ENSSSCG00000010725	7	4	3	0.571429	0.428571
presynaptic membrane	GO:0042734	0.192116	0.682253	ENSSSCG00000000114|ENSSSCG00000022865|ENSSSCG00000011060|ENSSSCG00000000948	ENSSSCG00000001523|ENSSSCG00000010525|ENSSSCG00000012292	7	4	3	0.571429	0.428571
response to tumor cell	GO:0002347	0.192116	0.845658	ENSSSCG00000010271|ENSSSCG00000009327|ENSSSCG00000028875|ENSSSCG00000017044	ENSSSCG00000011730|ENSSSCG00000015137	7	4	2	0.571429	0.285714
site of double-strand break	GO:0035861	0.192116	0.682253	ENSSSCG00000014955|ENSSSCG00000009670|ENSSSCG00000013107|ENSSSCG00000005300	ENSSSCG00000004766|ENSSSCG00000001511|ENSSSCG00000003583	7	4	3	0.571429	0.428571
synaptic transmission, glutamatergic	GO:0035249	0.192116	0.845658	ENSSSCG00000022865|ENSSSCG00000000948|ENSSSCG00000015508|ENSSSCG00000003170	ENSSSCG00000001523|ENSSSCG00000015048	7	4	2	0.571429	0.285714
T-helper 1 type immune response	GO:0042088	0.192116	0.845658	ENSSSCG00000028875|ENSSSCG00000015037|ENSSSCG00000009148|ENSSSCG00000017044	ENSSSCG00000005267|ENSSSCG00000014282	7	4	2	0.571429	0.285714
transaminase activity	GO:0008483	0.192116	0.845658	ENSSSCG00000010537|ENSSSCG00000002847|ENSSSCG00000002736|ENSSSCG00000007909	ENSSSCG00000003139|ENSSSCG00000022975	7	4	2	0.571429	0.285714
urea cycle	GO:0000050	0.192116	0.845658	ENSSSCG00000002294|ENSSSCG00000005701|ENSSSCG00000012236|ENSSSCG00000007738	ENSSSCG00000002866|ENSSSCG00000004195	7	4	2	0.571429	0.285714
urea metabolic process	GO:0019627	0.192116	0.845658	ENSSSCG00000002294|ENSSSCG00000005701|ENSSSCG00000012236|ENSSSCG00000007738	ENSSSCG00000002866|ENSSSCG00000004195	7	4	2	0.571429	0.285714
very long-chain fatty acid metabolic process	GO:0000038	0.192116	0.845658	ENSSSCG00000024149|ENSSSCG00000002349|ENSSSCG00000000781|ENSSSCG00000006168	ENSSSCG00000012779|ENSSSCG00000010577	7	4	2	0.571429	0.285714
hydrogen-exporting ATPase activity	GO:0036442	0.0669765	0.86327	ENSSSCG00000011916|ENSSSCG00000006263|ENSSSCG00000000405|ENSSSCG00000008634|ENSSSCG00000009766|ENSSSCG00000008056|ENSSSCG00000004499|ENSSSCG00000000767|ENSSSCG00000006054	ENSSSCG00000002776|ENSSSCG00000007524|ENSSSCG00000016990|ENSSSCG00000001401|ENSSSCG00000016577	16	9	5	0.5625	0.3125
ATP hydrolysis coupled proton transport	GO:0015991	0.0578208	0.753278	ENSSSCG00000011916|ENSSSCG00000028694|ENSSSCG00000006263|ENSSSCG00000000405|ENSSSCG00000008634|ENSSSCG00000009766|ENSSSCG00000008056|ENSSSCG00000004499|ENSSSCG00000000767|ENSSSCG00000006054	ENSSSCG00000015973|ENSSSCG00000002902|ENSSSCG00000002776|ENSSSCG00000006391|ENSSSCG00000016577|ENSSSCG00000006740|ENSSSCG00000016990	18	10	7	0.555556	0.388889
energy coupled proton transmembrane transport, against electrochemical gradient	GO:0015988	0.0578208	0.753278	ENSSSCG00000011916|ENSSSCG00000028694|ENSSSCG00000006263|ENSSSCG00000000405|ENSSSCG00000008634|ENSSSCG00000009766|ENSSSCG00000008056|ENSSSCG00000004499|ENSSSCG00000000767|ENSSSCG00000006054	ENSSSCG00000015973|ENSSSCG00000002902|ENSSSCG00000002776|ENSSSCG00000006391|ENSSSCG00000016577|ENSSSCG00000006740|ENSSSCG00000016990	18	10	7	0.555556	0.388889
non-membrane spanning protein tyrosine kinase activity	GO:0004715	0.0578208	0.912652	ENSSSCG00000007334|ENSSSCG00000008193|ENSSSCG00000005706|ENSSSCG00000008820|ENSSSCG00000009664|ENSSSCG00000027568|ENSSSCG00000004434|ENSSSCG00000009589|ENSSSCG00000001869|ENSSSCG00000005215	ENSSSCG00000016489|ENSSSCG00000013888|ENSSSCG00000013411|ENSSSCG00000004421|ENSSSCG00000001818	18	10	5	0.555556	0.277778
integrin complex	GO:0008305	0.160377	0.65568	ENSSSCG00000017204|ENSSSCG00000007797|ENSSSCG00000017306|ENSSSCG00000011101|ENSSSCG00000015886	ENSSSCG00000025133|ENSSSCG00000000257|ENSSSCG00000016009|ENSSSCG00000000293	9	5	4	0.555556	0.444444
negative regulation of intracellular steroid hormone receptor signaling pathway	GO:0033144	0.160377	0.803568	ENSSSCG00000016193|ENSSSCG00000016976|ENSSSCG00000016857|ENSSSCG00000012199|ENSSSCG00000002799	ENSSSCG00000024655|ENSSSCG00000022080|ENSSSCG00000013746	9	5	3	0.555556	0.333333
negative regulation of microtubule polymerization or depolymerization	GO:0031111	0.160377	0.65568	ENSSSCG00000017136|ENSSSCG00000009203|ENSSSCG00000012110|ENSSSCG00000026257|ENSSSCG00000006160	ENSSSCG00000022331|ENSSSCG00000006502|ENSSSCG00000025447|ENSSSCG00000007253	9	5	4	0.555556	0.444444
non-recombinational repair	GO:0000726	0.160377	0.65568	ENSSSCG00000014955|ENSSSCG00000016177|ENSSSCG00000013107|ENSSSCG00000016205|ENSSSCG00000000754	ENSSSCG00000009540|ENSSSCG00000006761|ENSSSCG00000022240|ENSSSCG00000005101	9	5	4	0.555556	0.444444
nuclear heterochromatin	GO:0005720	0.160377	0.803568	ENSSSCG00000016711|ENSSSCG00000017744|ENSSSCG00000009670|ENSSSCG00000015568|ENSSSCG00000005183	ENSSSCG00000004048|ENSSSCG00000001477|ENSSSCG00000017571	9	5	3	0.555556	0.333333
phospholipid dephosphorylation	GO:0046839	0.160377	0.803568	ENSSSCG00000012743|ENSSSCG00000010765|ENSSSCG00000009994|ENSSSCG00000010691|ENSSSCG00000009666	ENSSSCG00000012742|ENSSSCG00000006121|ENSSSCG00000014004	9	5	3	0.555556	0.333333
phosphoprotein binding	GO:0051219	0.160377	0.65568	ENSSSCG00000009203|ENSSSCG00000007709|ENSSSCG00000004625|ENSSSCG00000013358|ENSSSCG00000012110	ENSSSCG00000025537|ENSSSCG00000017160|ENSSSCG00000007381|ENSSSCG00000015115	9	5	4	0.555556	0.444444
protein complex involved in cell adhesion	GO:0098636	0.160377	0.65568	ENSSSCG00000017204|ENSSSCG00000007797|ENSSSCG00000017306|ENSSSCG00000011101|ENSSSCG00000015886	ENSSSCG00000025133|ENSSSCG00000000257|ENSSSCG00000016009|ENSSSCG00000000293	9	5	4	0.555556	0.444444
regulation of blood vessel endothelial cell migration	GO:0043535	0.160377	0.65568	ENSSSCG00000004789|ENSSSCG00000014899|ENSSSCG00000012591|ENSSSCG00000003471|ENSSSCG00000012482	ENSSSCG00000004755|ENSSSCG00000003017|ENSSSCG00000022080|ENSSSCG00000002389	9	5	4	0.555556	0.444444
regulation of coenzyme metabolic process	GO:0051196	0.160377	0.803568	ENSSSCG00000009203|ENSSSCG00000012181|ENSSSCG00000015334|ENSSSCG00000012403|ENSSSCG00000015958	ENSSSCG00000017403|ENSSSCG00000016720|ENSSSCG00000009817	9	5	3	0.555556	0.333333
regulation of intracellular estrogen receptor signaling pathway	GO:0033146	0.160377	0.803568	ENSSSCG00000016193|ENSSSCG00000016976|ENSSSCG00000016835|ENSSSCG00000017505|ENSSSCG00000002799	ENSSSCG00000024655|ENSSSCG00000014878|ENSSSCG00000007160	9	5	3	0.555556	0.333333
transferase activity, transferring nitrogenous groups	GO:0016769	0.160377	0.803568	ENSSSCG00000010537|ENSSSCG00000004672|ENSSSCG00000002847|ENSSSCG00000002736|ENSSSCG00000007909	ENSSSCG00000003139|ENSSSCG00000022975|ENSSSCG00000000694	9	5	3	0.555556	0.333333
water-soluble vitamin metabolic process	GO:0006767	0.160377	0.65568	ENSSSCG00000028646|ENSSSCG00000004179|ENSSSCG00000015462|ENSSSCG00000001488|ENSSSCG00000009667	ENSSSCG00000004181|ENSSSCG00000022351|ENSSSCG00000002016|ENSSSCG00000022390	9	5	4	0.555556	0.444444
ATP hydrolysis coupled transmembrane transport	GO:0090662	0.0500165	0.737674	ENSSSCG00000011916|ENSSSCG00000028694|ENSSSCG00000006263|ENSSSCG00000000405|ENSSSCG00000008634|ENSSSCG00000009766|ENSSSCG00000008056|ENSSSCG00000004499|ENSSSCG00000000767|ENSSSCG00000017951|ENSSSCG00000006054	ENSSSCG00000015973|ENSSSCG00000002902|ENSSSCG00000002776|ENSSSCG00000006391|ENSSSCG00000016577|ENSSSCG00000006296|ENSSSCG00000006740|ENSSSCG00000016990	20	11	8	0.55	0.4
Selenocompound metabolism	ssc00450	0.135151	0.771998	ENSSSCG00000016676|ENSSSCG00000000843|ENSSSCG00000005663|ENSSSCG00000010721|ENSSSCG00000006925|ENSSSCG00000010143	ENSSSCG00000010131|ENSSSCG00000016334|ENSSSCG00000025315|ENSSSCG00000003789	11	6	4	0.545455	0.363636
androgen receptor signaling pathway	GO:0030521	0.135151	0.883297	ENSSSCG00000017505|ENSSSCG00000014394|ENSSSCG00000016857|ENSSSCG00000012371|ENSSSCG00000000068|ENSSSCG00000014949	ENSSSCG00000014768|ENSSSCG00000022080|ENSSSCG00000008221	11	6	3	0.545455	0.272727
retinoic acid receptor binding	GO:0042974	0.135151	0.771998	ENSSSCG00000022932|ENSSSCG00000013241|ENSSSCG00000002799|ENSSSCG00000017505|ENSSSCG00000020864|ENSSSCG00000021038	ENSSSCG00000011579|ENSSSCG00000000258|ENSSSCG00000003197|ENSSSCG00000003211	11	6	4	0.545455	0.363636
ABC transporters	ssc02010	0.0117304	0.874369	ENSSSCG00000026473|ENSSSCG00000013378|ENSSSCG00000012424|ENSSSCG00000015113|ENSSSCG00000005423|ENSSSCG00000017256|ENSSSCG00000017255|ENSSSCG00000006890|ENSSSCG00000008453|ENSSSCG00000016626|ENSSSCG00000028620|ENSSSCG00000017257|ENSSSCG00000009784|ENSSSCG00000024520|ENSSSCG00000017561|ENSSSCG00000009497|ENSSSCG00000000781|ENSSSCG00000000571|ENSSSCG00000015926|ENSSSCG00000027745	ENSSSCG00000011782|ENSSSCG00000023121|ENSSSCG00000008051|ENSSSCG00000027986|ENSSSCG00000025593|ENSSSCG00000010543|ENSSSCG00000012779|ENSSSCG00000015390|ENSSSCG00000025618|ENSSSCG00000016210|ENSSSCG00000001680|ENSSSCG00000009495|ENSSSCG00000009213	37	20	13	0.540541	0.351351
negative regulation of actin filament depolymerization	GO:0030835	0.114673	0.74712	ENSSSCG00000020736|ENSSSCG00000015013|ENSSSCG00000013410|ENSSSCG00000023010|ENSSSCG00000003493|ENSSSCG00000004626|ENSSSCG00000000798	ENSSSCG00000006631|ENSSSCG00000008239|ENSSSCG00000016605|ENSSSCG00000000589|ENSSSCG00000016196	13	7	5	0.538462	0.384615
ubiquitin-like protein conjugating enzyme binding	GO:0044390	0.0978032	0.830777	ENSSSCG00000025206|ENSSSCG00000014394|ENSSSCG00000010024|ENSSSCG00000001076|ENSSSCG00000003729|ENSSSCG00000003730|ENSSSCG00000007757|ENSSSCG00000014989	ENSSSCG00000007854|ENSSSCG00000028562|ENSSSCG00000022783|ENSSSCG00000006066|ENSSSCG00000011367	15	8	5	0.533333	0.333333
steroid hormone receptor binding	GO:0035258	0.0837579	0.709754	ENSSSCG00000012199|ENSSSCG00000014394|ENSSSCG00000010035|ENSSSCG00000009148|ENSSSCG00000002799|ENSSSCG00000017505|ENSSSCG00000000068|ENSSSCG00000016976|ENSSSCG00000021038	ENSSSCG00000028562|ENSSSCG00000017260|ENSSSCG00000008221|ENSSSCG00000011274|ENSSSCG00000013746|ENSSSCG00000014768|ENSSSCG00000008499	17	9	7	0.529412	0.411765
dicarboxylic acid metabolic process	GO:0043648	0.0719687	0.930867	ENSSSCG00000005701|ENSSSCG00000002736|ENSSSCG00000002349|ENSSSCG00000025686|ENSSSCG00000002847|ENSSSCG00000010537|ENSSSCG00000007738|ENSSSCG00000007426|ENSSSCG00000008247|ENSSSCG00000001488	ENSSSCG00000027926|ENSSSCG00000000892|ENSSSCG00000026754|ENSSSCG00000010056|ENSSSCG00000010495	19	10	5	0.526316	0.263158
negative regulation of protein polymerization	GO:0032272	0.0620098	0.775918	ENSSSCG00000009203|ENSSSCG00000020736|ENSSSCG00000015013|ENSSSCG00000023010|ENSSSCG00000017136|ENSSSCG00000003493|ENSSSCG00000026257|ENSSSCG00000004626|ENSSSCG00000006201|ENSSSCG00000000798|ENSSSCG00000006160	ENSSSCG00000007253|ENSSSCG00000011435|ENSSSCG00000008239|ENSSSCG00000016196|ENSSSCG00000006631|ENSSSCG00000016605|ENSSSCG00000008585|ENSSSCG00000000589	21	11	8	0.52381	0.380952
Propanoate metabolism	ssc00640	0.0535537	0.761665	ENSSSCG00000017694|ENSSSCG00000004216|ENSSSCG00000013366|ENSSSCG00000004049|ENSSSCG00000011653|ENSSSCG00000009405|ENSSSCG00000000939|ENSSSCG00000026153|ENSSSCG00000007909|ENSSSCG00000009937|ENSSSCG00000008247|ENSSSCG00000006866	ENSSSCG00000007286|ENSSSCG00000008571|ENSSSCG00000013363|ENSSSCG00000028794|ENSSSCG00000001732|ENSSSCG00000003776|ENSSSCG00000015443|ENSSSCG00000002357|ENSSSCG00000007133	23	12	9	0.521739	0.391304
Phenylalanine, tyrosine and tryptophan biosynthesis	ssc00400	0.297904	0.791819	ENSSSCG00000010537|ENSSSCG00000000856|ENSSSCG00000002736	ENSSSCG00000013976|ENSSSCG00000003192	6	3	2	0.5	0.333333
Circadian rhythm	ssc04710	0.0757345	0.809917	ENSSSCG00000013270|ENSSSCG00000013397|ENSSSCG00000016432|ENSSSCG00000010563|ENSSSCG00000000164|ENSSSCG00000008171|ENSSSCG00000016138|ENSSSCG00000015455|ENSSSCG00000017983|ENSSSCG00000006703|ENSSSCG00000016338	ENSSSCG00000000185|ENSSSCG00000000107|ENSSSCG00000009472|ENSSSCG00000026427|ENSSSCG00000008909|ENSSSCG00000009840|ENSSSCG00000016200|ENSSSCG00000028552	22	11	8	0.5	0.363636
Sulfur relay system	ssc04122	0.242302	0.74875	ENSSSCG00000000133|ENSSSCG00000001596|ENSSSCG00000000007|ENSSSCG00000016888	ENSSSCG00000007307|ENSSSCG00000007475|ENSSSCG00000005649	8	4	3	0.5	0.375
Nicotine addiction	ssc05033	0.0563808	0.782577	ENSSSCG00000028922|ENSSSCG00000004839|ENSSSCG00000013343|ENSSSCG00000024249|ENSSSCG00000012638|ENSSSCG00000004827|ENSSSCG00000030565|ENSSSCG00000017025|ENSSSCG00000013754|ENSSSCG00000003170|ENSSSCG00000022569|ENSSSCG00000012754|ENSSSCG00000000614	ENSSSCG00000029635|ENSSSCG00000006545|ENSSSCG00000021902|ENSSSCG00000003133|ENSSSCG00000030515|ENSSSCG00000007348|ENSSSCG00000024685|ENSSSCG00000008809|ENSSSCG00000012755|ENSSSCG00000023338	26	13	10	0.5	0.384615
Other types of O-glycan biosynthesis	ssc00514	0.0563808	0.700672	ENSSSCG00000026246|ENSSSCG00000008175|ENSSSCG00000007244|ENSSSCG00000009335|ENSSSCG00000017170|ENSSSCG00000008141|ENSSSCG00000013883|ENSSSCG00000011519|ENSSSCG00000015259|ENSSSCG00000026793|ENSSSCG00000002397|ENSSSCG00000030217|ENSSSCG00000012403	ENSSSCG00000003234|ENSSSCG00000004338|ENSSSCG00000007572|ENSSSCG00000029145|ENSSSCG00000028879|ENSSSCG00000012088|ENSSSCG00000030209|ENSSSCG00000006360|ENSSSCG00000001503|ENSSSCG00000005716|ENSSSCG00000011504	26	13	11	0.5	0.423077
intracellular steroid hormone receptor signaling pathway	GO:0030518	0.0487959	0.839947	ENSSSCG00000025777|ENSSSCG00000016976|ENSSSCG00000016835|ENSSSCG00000012199|ENSSSCG00000014394|ENSSSCG00000016193|ENSSSCG00000010035|ENSSSCG00000012371|ENSSSCG00000016857|ENSSSCG00000017505|ENSSSCG00000000068|ENSSSCG00000014401|ENSSSCG00000014949|ENSSSCG00000002799	ENSSSCG00000000406|ENSSSCG00000022080|ENSSSCG00000008221|ENSSSCG00000024655|ENSSSCG00000007160|ENSSSCG00000005109|ENSSSCG00000013746|ENSSSCG00000014878|ENSSSCG00000014768|ENSSSCG00000028168	28	14	10	0.5	0.357143
regulation of fatty acid metabolic process	GO:0019217	0.088108	0.737674	ENSSSCG00000009203|ENSSSCG00000005385|ENSSSCG00000015958|ENSSSCG00000012181|ENSSSCG00000003570|ENSSSCG00000000781|ENSSSCG00000015067|ENSSSCG00000015334|ENSSSCG00000029275|ENSSSCG00000009937	ENSSSCG00000011579|ENSSSCG00000003211|ENSSSCG00000002989|ENSSSCG00000010259|ENSSSCG00000016420|ENSSSCG00000025447|ENSSSCG00000015068|ENSSSCG00000015069	20	10	8	0.5	0.4
negative regulation of protein depolymerization	GO:1901880	0.102828	0.64844	ENSSSCG00000020736|ENSSSCG00000015013|ENSSSCG00000013410|ENSSSCG00000023010|ENSSSCG00000003493|ENSSSCG00000004626|ENSSSCG00000012110|ENSSSCG00000000798|ENSSSCG00000006160	ENSSSCG00000022331|ENSSSCG00000025447|ENSSSCG00000016196|ENSSSCG00000008239|ENSSSCG00000006502|ENSSSCG00000006631|ENSSSCG00000016605|ENSSSCG00000000589	18	9	8	0.5	0.444444
regulation of intracellular steroid hormone receptor signaling pathway	GO:0033143	0.102828	0.843434	ENSSSCG00000016835|ENSSSCG00000012199|ENSSSCG00000014394|ENSSSCG00000016193|ENSSSCG00000002799|ENSSSCG00000017505|ENSSSCG00000000068|ENSSSCG00000016976|ENSSSCG00000016857	ENSSSCG00000022080|ENSSSCG00000024655|ENSSSCG00000007160|ENSSSCG00000013746|ENSSSCG00000014878|ENSSSCG00000014768	18	9	6	0.5	0.333333
retina homeostasis	GO:0001895	0.102828	0.64844	ENSSSCG00000026922|ENSSSCG00000003914|ENSSSCG00000011567|ENSSSCG00000023155|ENSSSCG00000014581|ENSSSCG00000000492|ENSSSCG00000007642|ENSSSCG00000026290|ENSSSCG00000000251	ENSSSCG00000011590|ENSSSCG00000010348|ENSSSCG00000010391|ENSSSCG00000011640|ENSSSCG00000021355|ENSSSCG00000017223|ENSSSCG00000028355|ENSSSCG00000001762	18	9	8	0.5	0.444444
mitochondrial nucleoid	GO:0042645	0.120469	0.661355	ENSSSCG00000014296|ENSSSCG00000000405|ENSSSCG00000008940|ENSSSCG00000014338|ENSSSCG00000010251|ENSSSCG00000016488|ENSSSCG00000006866|ENSSSCG00000016134	ENSSSCG00000026038|ENSSSCG00000007803|ENSSSCG00000012623|ENSSSCG00000001838|ENSSSCG00000008571|ENSSSCG00000001950|ENSSSCG00000030668	16	8	7	0.5	0.4375
monoamine transport	GO:0015844	0.120469	0.771234	ENSSSCG00000000114|ENSSSCG00000016940|ENSSSCG00000004040|ENSSSCG00000001062|ENSSSCG00000009203|ENSSSCG00000009589|ENSSSCG00000004039|ENSSSCG00000007462	ENSSSCG00000004041|ENSSSCG00000006357|ENSSSCG00000002456|ENSSSCG00000023338|ENSSSCG00000015048|ENSSSCG00000016972	16	8	6	0.5	0.375
nucleoid	GO:0009295	0.120469	0.661355	ENSSSCG00000014296|ENSSSCG00000000405|ENSSSCG00000008940|ENSSSCG00000014338|ENSSSCG00000010251|ENSSSCG00000016488|ENSSSCG00000006866|ENSSSCG00000016134	ENSSSCG00000026038|ENSSSCG00000007803|ENSSSCG00000012623|ENSSSCG00000001838|ENSSSCG00000008571|ENSSSCG00000001950|ENSSSCG00000030668	16	8	7	0.5	0.4375
regulation of pH	GO:0006885	0.120469	0.771234	ENSSSCG00000008056|ENSSSCG00000008943|ENSSSCG00000008155|ENSSSCG00000016626|ENSSSCG00000009766|ENSSSCG00000000405|ENSSSCG00000015334|ENSSSCG00000003170	ENSSSCG00000021813|ENSSSCG00000022719|ENSSSCG00000009477|ENSSSCG00000003569|ENSSSCG00000021040|ENSSSCG00000012698	16	8	6	0.5	0.375
multicellular organismal response to stress	GO:0033555	0.141814	0.67661	ENSSSCG00000014296|ENSSSCG00000016940|ENSSSCG00000014149|ENSSSCG00000004827|ENSSSCG00000017506|ENSSSCG00000028420|ENSSSCG00000012851	ENSSSCG00000003256|ENSSSCG00000017670|ENSSSCG00000006464|ENSSSCG00000004184|ENSSSCG00000015894|ENSSSCG00000009997	14	7	6	0.5	0.428571
positive regulation of calcium ion transmembrane transport	GO:1904427	0.141814	0.885687	ENSSSCG00000009203|ENSSSCG00000015298|ENSSSCG00000004728|ENSSSCG00000008433|ENSSSCG00000005706|ENSSSCG00000016664|ENSSSCG00000012402	ENSSSCG00000022545|ENSSSCG00000003144|ENSSSCG00000025768|ENSSSCG00000002274	14	7	4	0.5	0.285714
positive regulation of calcium ion transport into cytosol	GO:0010524	0.141814	0.792235	ENSSSCG00000009203|ENSSSCG00000015298|ENSSSCG00000004728|ENSSSCG00000008433|ENSSSCG00000005706|ENSSSCG00000016664|ENSSSCG00000012402	ENSSSCG00000022545|ENSSSCG00000029501|ENSSSCG00000003144|ENSSSCG00000025768|ENSSSCG00000009817	14	7	5	0.5	0.357143
proton-transporting V-type ATPase complex	GO:0033176	0.141814	0.885687	ENSSSCG00000011916|ENSSSCG00000028694|ENSSSCG00000006263|ENSSSCG00000008634|ENSSSCG00000009766|ENSSSCG00000008056|ENSSSCG00000006054	ENSSSCG00000002776|ENSSSCG00000016990|ENSSSCG00000001401|ENSSSCG00000016577	14	7	4	0.5	0.285714
ubiquitin conjugating enzyme binding	GO:0031624	0.141814	0.792235	ENSSSCG00000025206|ENSSSCG00000014394|ENSSSCG00000001076|ENSSSCG00000003729|ENSSSCG00000003730|ENSSSCG00000007757|ENSSSCG00000014989	ENSSSCG00000007854|ENSSSCG00000028562|ENSSSCG00000022783|ENSSSCG00000006066|ENSSSCG00000011367	14	7	5	0.5	0.357143
acetyl-CoA metabolic process	GO:0006084	0.167968	0.695094	ENSSSCG00000025881|ENSSSCG00000015958|ENSSSCG00000012181|ENSSSCG00000015334|ENSSSCG00000009937|ENSSSCG00000023643	ENSSSCG00000008868|ENSSSCG00000007133|ENSSSCG00000006535|ENSSSCG00000002374|ENSSSCG00000013298	12	6	5	0.5	0.416667
actin filament capping	GO:0051693	0.167968	0.695094	ENSSSCG00000020736|ENSSSCG00000015013|ENSSSCG00000023010|ENSSSCG00000003493|ENSSSCG00000004626|ENSSSCG00000000798	ENSSSCG00000006631|ENSSSCG00000008239|ENSSSCG00000016605|ENSSSCG00000000589|ENSSSCG00000016196	12	6	5	0.5	0.416667
modified amino acid binding	GO:0072341	0.167968	0.817294	ENSSSCG00000001834|ENSSSCG00000006643|ENSSSCG00000004789|ENSSSCG00000021971|ENSSSCG00000007757|ENSSSCG00000022236	ENSSSCG00000027926|ENSSSCG00000016085|ENSSSCG00000014812|ENSSSCG00000030696	12	6	4	0.5	0.333333
peptidyl-tyrosine autophosphorylation	GO:0038083	0.167968	0.911122	ENSSSCG00000005706|ENSSSCG00000008820|ENSSSCG00000005215|ENSSSCG00000027568|ENSSSCG00000004434|ENSSSCG00000009589	ENSSSCG00000001382|ENSSSCG00000001818|ENSSSCG00000004421	12	6	3	0.5	0.25
phosphatidylinositol bisphosphate binding	GO:1902936	0.167968	0.911122	ENSSSCG00000016005|ENSSSCG00000017923|ENSSSCG00000001977|ENSSSCG00000010144|ENSSSCG00000000948|ENSSSCG00000000798	ENSSSCG00000012361|ENSSSCG00000022882|ENSSSCG00000016196	12	6	3	0.5	0.25
phosphatidylinositol-4,5-bisphosphate binding	GO:0005546	0.167968	0.911122	ENSSSCG00000016005|ENSSSCG00000017923|ENSSSCG00000001977|ENSSSCG00000010144|ENSSSCG00000000948|ENSSSCG00000000798	ENSSSCG00000012361|ENSSSCG00000022882|ENSSSCG00000016196	12	6	3	0.5	0.25
regulation of cellular pH	GO:0030641	0.167968	0.817294	ENSSSCG00000000405|ENSSSCG00000008943|ENSSSCG00000016626|ENSSSCG00000009766|ENSSSCG00000008056|ENSSSCG00000003170	ENSSSCG00000021813|ENSSSCG00000021040|ENSSSCG00000022719|ENSSSCG00000003569	12	6	4	0.5	0.333333
regulation of intracellular pH	GO:0051453	0.167968	0.817294	ENSSSCG00000000405|ENSSSCG00000008943|ENSSSCG00000016626|ENSSSCG00000009766|ENSSSCG00000008056|ENSSSCG00000003170	ENSSSCG00000021813|ENSSSCG00000021040|ENSSSCG00000022719|ENSSSCG00000003569	12	6	4	0.5	0.333333
activated T cell proliferation	GO:0050798	0.200581	0.71827	ENSSSCG00000005211|ENSSSCG00000015037|ENSSSCG00000005706|ENSSSCG00000017044|ENSSSCG00000007039	ENSSSCG00000010631|ENSSSCG00000017406|ENSSSCG00000004421|ENSSSCG00000014282	10	5	4	0.5	0.4
cell cycle DNA replication	GO:0044786	0.200581	0.98687	ENSSSCG00000027251|ENSSSCG00000007496|ENSSSCG00000013352|ENSSSCG00000004753|ENSSSCG00000014955	ENSSSCG00000000950	10	5	1	0.5	0.1
chemokine binding	GO:0019956	0.200581	0.71827	ENSSSCG00000011318|ENSSSCG00000016322|ENSSSCG00000011101|ENSSSCG00000017466|ENSSSCG00000012402	ENSSSCG00000012294|ENSSSCG00000011322|ENSSSCG00000011630|ENSSSCG00000024344	10	5	4	0.5	0.4
estrogen receptor binding	GO:0030331	0.200581	0.71827	ENSSSCG00000016976|ENSSSCG00000009148|ENSSSCG00000002799|ENSSSCG00000017505|ENSSSCG00000021038	ENSSSCG00000028562|ENSSSCG00000008499|ENSSSCG00000017260|ENSSSCG00000011274	10	5	4	0.5	0.4
icosanoid transport	GO:0071715	0.200581	0.71827	ENSSSCG00000012583|ENSSSCG00000012851|ENSSSCG00000009589|ENSSSCG00000009429|ENSSSCG00000002263	ENSSSCG00000017950|ENSSSCG00000010067|ENSSSCG00000015048|ENSSSCG00000009817	10	5	4	0.5	0.4
modulation by host of symbiont transcription	GO:0052472	0.200581	0.71827	ENSSSCG00000000068|ENSSSCG00000022932|ENSSSCG00000000272|ENSSSCG00000009148|ENSSSCG00000023357	ENSSSCG00000001533|ENSSSCG00000017705|ENSSSCG00000005101|ENSSSCG00000010070	10	5	4	0.5	0.4
modulation by host of viral transcription	GO:0043921	0.200581	0.71827	ENSSSCG00000000068|ENSSSCG00000022932|ENSSSCG00000000272|ENSSSCG00000009148|ENSSSCG00000023357	ENSSSCG00000001533|ENSSSCG00000017705|ENSSSCG00000005101|ENSSSCG00000010070	10	5	4	0.5	0.4
modulation of transcription in other organism involved in symbiotic interaction	GO:0052312	0.200581	0.71827	ENSSSCG00000000068|ENSSSCG00000022932|ENSSSCG00000000272|ENSSSCG00000009148|ENSSSCG00000023357	ENSSSCG00000001533|ENSSSCG00000017705|ENSSSCG00000005101|ENSSSCG00000010070	10	5	4	0.5	0.4
negative regulation of cell cycle G2/M phase transition	GO:1902750	0.200581	0.71827	ENSSSCG00000012699|ENSSSCG00000014307|ENSSSCG00000014955|ENSSSCG00000009850|ENSSSCG00000015430	ENSSSCG00000012399|ENSSSCG00000003201|ENSSSCG00000005101|ENSSSCG00000010214	10	5	4	0.5	0.4
dopamine transport	GO:0015872	0.242302	0.74875	ENSSSCG00000009203|ENSSSCG00000004040|ENSSSCG00000001062|ENSSSCG00000004039	ENSSSCG00000004041|ENSSSCG00000015048|ENSSSCG00000023338	8	4	3	0.5	0.375
mRNA cis splicing, via spliceosome	GO:0045292	0.242302	0.74875	ENSSSCG00000001531|ENSSSCG00000012963|ENSSSCG00000009744|ENSSSCG00000005183	ENSSSCG00000017626|ENSSSCG00000015231|ENSSSCG00000027323	8	4	3	0.5	0.375
negative regulation of G2/M transition of mitotic cell cycle	GO:0010972	0.242302	0.74875	ENSSSCG00000012699|ENSSSCG00000014955|ENSSSCG00000009850|ENSSSCG00000015430	ENSSSCG00000012399|ENSSSCG00000005101|ENSSSCG00000010214	8	4	3	0.5	0.375
negative regulation of response to biotic stimulus	GO:0002832	0.242302	0.74875	ENSSSCG00000001741|ENSSSCG00000029879|ENSSSCG00000028875|ENSSSCG00000000274	ENSSSCG00000028045|ENSSSCG00000001402|ENSSSCG00000000276	8	4	3	0.5	0.375
nitric oxide biosynthetic process	GO:0006809	0.242302	0.886509	ENSSSCG00000025777|ENSSSCG00000005701|ENSSSCG00000016450|ENSSSCG00000004074	ENSSSCG00000002535|ENSSSCG00000001404	8	4	2	0.5	0.25
nitric oxide metabolic process	GO:0046209	0.242302	0.886509	ENSSSCG00000025777|ENSSSCG00000005701|ENSSSCG00000016450|ENSSSCG00000004074	ENSSSCG00000002535|ENSSSCG00000001404	8	4	2	0.5	0.25
osteoblast proliferation	GO:0033687	0.242302	0.74875	ENSSSCG00000029879|ENSSSCG00000017306|ENSSSCG00000005706|ENSSSCG00000023303	ENSSSCG00000006940|ENSSSCG00000022080|ENSSSCG00000027237	8	4	3	0.5	0.375
phagocytosis, engulfment	GO:0006911	0.242302	0.74875	ENSSSCG00000004789|ENSSSCG00000001834|ENSSSCG00000006678|ENSSSCG00000017923	ENSSSCG00000014091|ENSSSCG00000010077|ENSSSCG00000006357	8	4	3	0.5	0.375
positive regulation of smoothened signaling pathway	GO:0045880	0.242302	0.74875	ENSSSCG00000026367|ENSSSCG00000014339|ENSSSCG00000016569|ENSSSCG00000001085	ENSSSCG00000025238|ENSSSCG00000009278|ENSSSCG00000024671	8	4	3	0.5	0.375
postreplication repair	GO:0006301	0.242302	0.74875	ENSSSCG00000000908|ENSSSCG00000005008|ENSSSCG00000005300|ENSSSCG00000027723	ENSSSCG00000030632|ENSSSCG00000001683|ENSSSCG00000030642	8	4	3	0.5	0.375
reactive nitrogen species metabolic process	GO:2001057	0.242302	0.886509	ENSSSCG00000025777|ENSSSCG00000005701|ENSSSCG00000016450|ENSSSCG00000004074	ENSSSCG00000002535|ENSSSCG00000001404	8	4	2	0.5	0.25
regulation of activated T cell proliferation	GO:0046006	0.242302	0.74875	ENSSSCG00000005211|ENSSSCG00000015037|ENSSSCG00000017044|ENSSSCG00000007039	ENSSSCG00000010631|ENSSSCG00000017406|ENSSSCG00000014282	8	4	3	0.5	0.375
alpha-tubulin binding	GO:0043014	0.297904	0.936515	ENSSSCG00000009203|ENSSSCG00000004753|ENSSSCG00000000746	ENSSSCG00000008517	6	3	1	0.5	0.166667
AMP metabolic process	GO:0046033	0.297904	0.791819	ENSSSCG00000010315|ENSSSCG00000023595|ENSSSCG00000010874	ENSSSCG00000004291|ENSSSCG00000005627	6	3	2	0.5	0.333333
amyloid precursor protein metabolic process	GO:0042982	0.297904	0.791819	ENSSSCG00000017693|ENSSSCG00000010860|ENSSSCG00000027525	ENSSSCG00000016267|ENSSSCG00000009403	6	3	2	0.5	0.333333
cellular response to nutrient	GO:0031670	0.297904	0.791819	ENSSSCG00000022932|ENSSSCG00000020864|ENSSSCG00000017505	ENSSSCG00000023677|ENSSSCG00000002885	6	3	2	0.5	0.333333
dynein complex	GO:0030286	0.297904	0.791819	ENSSSCG00000000093|ENSSSCG00000001588|ENSSSCG00000015948	ENSSSCG00000009904|ENSSSCG00000020962	6	3	2	0.5	0.333333
hydrogen-exporting ATPase activity, phosphorylative mechanism	GO:0008553	0.297904	0.791819	ENSSSCG00000000767|ENSSSCG00000008634|ENSSSCG00000006054	ENSSSCG00000002776|ENSSSCG00000001401	6	3	2	0.5	0.333333
intracellular pH reduction	GO:0051452	0.297904	0.936515	ENSSSCG00000009766|ENSSSCG00000008056|ENSSSCG00000003170	ENSSSCG00000022719	6	3	1	0.5	0.166667
lipoprotein particle binding	GO:0071813	0.297904	0.791819	ENSSSCG00000004789|ENSSSCG00000006979|ENSSSCG00000014070	ENSSSCG00000005229|ENSSSCG00000006355	6	3	2	0.5	0.333333
negative regulation of leukocyte migration	GO:0002686	0.297904	0.791819	ENSSSCG00000011831|ENSSSCG00000006002|ENSSSCG00000016604	ENSSSCG00000017723|ENSSSCG00000013593	6	3	2	0.5	0.333333
negative regulation of systemic arterial blood pressure	GO:0003085	0.297904	0.791819	ENSSSCG00000016113|ENSSSCG00000014899|ENSSSCG00000009661	ENSSSCG00000010647|ENSSSCG00000012600	6	3	2	0.5	0.333333
oxidoreductase activity, acting on a sulfur group of donors, disulfide as acceptor	GO:0016671	0.297904	0.791819	ENSSSCG00000011077|ENSSSCG00000004537|ENSSSCG00000005037	ENSSSCG00000000144|ENSSSCG00000005453	6	3	2	0.5	0.333333
peroxisome proliferator activated receptor signaling pathway	GO:0035357	0.297904	0.791819	ENSSSCG00000012181|ENSSSCG00000017505|ENSSSCG00000017923	ENSSSCG00000014818|ENSSSCG00000011579	6	3	2	0.5	0.333333
pH reduction	GO:0045851	0.297904	0.936515	ENSSSCG00000009766|ENSSSCG00000008056|ENSSSCG00000003170	ENSSSCG00000022719	6	3	1	0.5	0.166667
phosphatidylinositol bisphosphate phosphatase activity	GO:0034593	0.297904	0.791819	ENSSSCG00000013226|ENSSSCG00000012743|ENSSSCG00000009994	ENSSSCG00000012742|ENSSSCG00000006121	6	3	2	0.5	0.333333
phosphatidylinositol dephosphorylation	GO:0046856	0.297904	0.791819	ENSSSCG00000012743|ENSSSCG00000010765|ENSSSCG00000009994	ENSSSCG00000012742|ENSSSCG00000006121	6	3	2	0.5	0.333333
phosphatidylinositol phosphate phosphatase activity	GO:0052866	0.297904	0.791819	ENSSSCG00000013226|ENSSSCG00000012743|ENSSSCG00000009994	ENSSSCG00000012742|ENSSSCG00000006121	6	3	2	0.5	0.333333
plasminogen activation	GO:0031639	0.297904	0.791819	ENSSSCG00000004789|ENSSSCG00000005212|ENSSSCG00000027525	ENSSSCG00000011299|ENSSSCG00000007032	6	3	2	0.5	0.333333
polyol biosynthetic process	GO:0046173	0.297904	0.936515	ENSSSCG00000010537|ENSSSCG00000009203|ENSSSCG00000007507	ENSSSCG00000011996	6	3	1	0.5	0.166667
positive regulation of behavior	GO:0048520	0.297904	0.791819	ENSSSCG00000014149|ENSSSCG00000005385|ENSSSCG00000011594	ENSSSCG00000002805|ENSSSCG00000006503	6	3	2	0.5	0.333333
positive regulation of reactive oxygen species biosynthetic process	GO:1903428	0.297904	0.791819	ENSSSCG00000025777|ENSSSCG00000005701|ENSSSCG00000004612	ENSSSCG00000002535|ENSSSCG00000001404	6	3	2	0.5	0.333333
positive regulation of sodium ion transport	GO:0010765	0.297904	0.936515	ENSSSCG00000021977|ENSSSCG00000017951|ENSSSCG00000012851	ENSSSCG00000029199	6	3	1	0.5	0.166667
positive regulation of tissue remodeling	GO:0034105	0.297904	0.791819	ENSSSCG00000020864|ENSSSCG00000009429|ENSSSCG00000009589	ENSSSCG00000003144|ENSSSCG00000009216	6	3	2	0.5	0.333333
protein-lipid complex binding	GO:0071814	0.297904	0.791819	ENSSSCG00000004789|ENSSSCG00000006979|ENSSSCG00000014070	ENSSSCG00000005229|ENSSSCG00000006355	6	3	2	0.5	0.333333
proton-transporting ATP synthase activity, rotational mechanism	GO:0046933	0.297904	0.936515	ENSSSCG00000004499|ENSSSCG00000000405|ENSSSCG00000012042	ENSSSCG00000007524	6	3	1	0.5	0.166667
regulation of natural killer cell activation	GO:0032814	0.297904	0.791819	ENSSSCG00000015037|ENSSSCG00000028875|ENSSSCG00000017044	ENSSSCG00000011730|ENSSSCG00000009973	6	3	2	0.5	0.333333
regulation of transcription elongation from RNA polymerase II promoter	GO:0034243	0.297904	0.791819	ENSSSCG00000001960|ENSSSCG00000004625|ENSSSCG00000011166	ENSSSCG00000006176|ENSSSCG00000013539	6	3	2	0.5	0.333333
regulation of translational fidelity	GO:0006450	0.297904	0.791819	ENSSSCG00000007098|ENSSSCG00000008068|ENSSSCG00000001384	ENSSSCG00000004002|ENSSSCG00000026663	6	3	2	0.5	0.333333
response to zinc ion	GO:0010043	0.297904	0.791819	ENSSSCG00000030300|ENSSSCG00000006860|ENSSSCG00000006011	ENSSSCG00000009817|ENSSSCG00000023684	6	3	2	0.5	0.333333
sulfation	GO:0051923	0.297904	0.936515	ENSSSCG00000004433|ENSSSCG00000025836|ENSSSCG00000002737	ENSSSCG00000009963	6	3	1	0.5	0.166667
telomeric DNA binding	GO:0042162	0.297904	0.791819	ENSSSCG00000002703|ENSSSCG00000016177|ENSSSCG00000017194	ENSSSCG00000000288|ENSSSCG00000001994	6	3	2	0.5	0.333333
tropomyosin binding	GO:0005523	0.297904	0.791819	ENSSSCG00000004626|ENSSSCG00000025353|ENSSSCG00000023010	ENSSSCG00000006631|ENSSSCG00000016605	6	3	2	0.5	0.333333
Aminoacyl-tRNA biosynthesis	ssc00970	0.0252809	0.899915	ENSSSCG00000008068|ENSSSCG00000015492|ENSSSCG00000016226|ENSSSCG00000026395|ENSSSCG00000017015|ENSSSCG00000004543|ENSSSCG00000011312|ENSSSCG00000009015|ENSSSCG00000010821|ENSSSCG00000002704|ENSSSCG00000010721|ENSSSCG00000016677|ENSSSCG00000014375|ENSSSCG00000014411|ENSSSCG00000015689|ENSSSCG00000004374|ENSSSCG00000014893|ENSSSCG00000002516|ENSSSCG00000004542|ENSSSCG00000001384	ENSSSCG00000001706|ENSSSCG00000006835|ENSSSCG00000010823|ENSSSCG00000004303|ENSSSCG00000027153|ENSSSCG00000012857|ENSSSCG00000003843|ENSSSCG00000014376|ENSSSCG00000010797|ENSSSCG00000002723|ENSSSCG00000005781|ENSSSCG00000013745|ENSSSCG00000016817|ENSSSCG00000025315	41	20	14	0.487805	0.341463
Alanine, aspartate and glutamate metabolism	ssc00250	0.0440623	0.779689	ENSSSCG00000000077|ENSSSCG00000010368|ENSSSCG00000027093|ENSSSCG00000008339|ENSSSCG00000010874|ENSSSCG00000005701|ENSSSCG00000016829|ENSSSCG00000002847|ENSSSCG00000010537|ENSSSCG00000015340|ENSSSCG00000007909|ENSSSCG00000003968|ENSSSCG00000014012|ENSSSCG00000017861|ENSSSCG00000011060|ENSSSCG00000007738	ENSSSCG00000001090|ENSSSCG00000016402|ENSSSCG00000015545|ENSSSCG00000016159|ENSSSCG00000000401|ENSSSCG00000004401|ENSSSCG00000013976|ENSSSCG00000024752|ENSSSCG00000003192|ENSSSCG00000008902|ENSSSCG00000022233|ENSSSCG00000000665|ENSSSCG00000016056	33	16	13	0.484848	0.393939
ATPase coupled ion transmembrane transporter activity	GO:0042625	0.0507839	0.903005	ENSSSCG00000011916|ENSSSCG00000006263|ENSSSCG00000015273|ENSSSCG00000000405|ENSSSCG00000012042|ENSSSCG00000012437|ENSSSCG00000008634|ENSSSCG00000027898|ENSSSCG00000008056|ENSSSCG00000009766|ENSSSCG00000002671|ENSSSCG00000004499|ENSSSCG00000000767|ENSSSCG00000017951|ENSSSCG00000006054	ENSSSCG00000007805|ENSSSCG00000002902|ENSSSCG00000002776|ENSSSCG00000006391|ENSSSCG00000016577|ENSSSCG00000006296|ENSSSCG00000007524|ENSSSCG00000016990|ENSSSCG00000006740|ENSSSCG00000001401	31	15	10	0.483871	0.322581
cation-transporting ATPase activity	GO:0019829	0.0507839	0.903005	ENSSSCG00000011916|ENSSSCG00000006263|ENSSSCG00000015273|ENSSSCG00000000405|ENSSSCG00000012042|ENSSSCG00000012437|ENSSSCG00000008634|ENSSSCG00000027898|ENSSSCG00000008056|ENSSSCG00000009766|ENSSSCG00000002671|ENSSSCG00000004499|ENSSSCG00000000767|ENSSSCG00000017951|ENSSSCG00000006054	ENSSSCG00000007805|ENSSSCG00000002902|ENSSSCG00000002776|ENSSSCG00000006391|ENSSSCG00000016577|ENSSSCG00000006296|ENSSSCG00000007524|ENSSSCG00000016990|ENSSSCG00000006740|ENSSSCG00000001401	31	15	10	0.483871	0.322581
lipid oxidation	GO:0034440	0.0586215	0.801005	ENSSSCG00000006168|ENSSSCG00000005385|ENSSSCG00000016156|ENSSSCG00000001723|ENSSSCG00000015391|ENSSSCG00000009150|ENSSSCG00000000781|ENSSSCG00000001862|ENSSSCG00000015334|ENSSSCG00000027439|ENSSSCG00000011831|ENSSSCG00000029275|ENSSSCG00000009937|ENSSSCG00000006720	ENSSSCG00000001556|ENSSSCG00000003229|ENSSSCG00000003776|ENSSSCG00000002989|ENSSSCG00000010259|ENSSSCG00000012779|ENSSSCG00000009916|ENSSSCG00000011629|ENSSSCG00000008571|ENSSSCG00000006126|ENSSSCG00000001539	29	14	11	0.482759	0.37931
cysteine-type endopeptidase activity	GO:0004197	0.0912271	0.839826	ENSSSCG00000015298|ENSSSCG00000004728|ENSSSCG00000014924|ENSSSCG00000008867|ENSSSCG00000010182|ENSSSCG00000023666|ENSSSCG00000011171|ENSSSCG00000030149|ENSSSCG00000002967|ENSSSCG00000016101|ENSSSCG00000030697	ENSSSCG00000003460|ENSSSCG00000001770|ENSSSCG00000013645|ENSSSCG00000010948|ENSSSCG00000012584|ENSSSCG00000012970|ENSSSCG00000009940|ENSSSCG00000007522	23	11	8	0.478261	0.347826
negative regulation of protein secretion	GO:0050709	0.106247	0.775918	ENSSSCG00000006002|ENSSSCG00000012851|ENSSSCG00000013241|ENSSSCG00000023357|ENSSSCG00000003386|ENSSSCG00000010478|ENSSSCG00000010480|ENSSSCG00000011196|ENSSSCG00000004074|ENSSSCG00000007462	ENSSSCG00000014091|ENSSSCG00000006355|ENSSSCG00000010629|ENSSSCG00000011568|ENSSSCG00000015652|ENSSSCG00000008648|ENSSSCG00000001404|ENSSSCG00000015048	21	10	8	0.47619	0.380952
Arginine biosynthesis	ssc00220	0.124147	0.791902	ENSSSCG00000010368|ENSSSCG00000005701|ENSSSCG00000012236|ENSSSCG00000002294|ENSSSCG00000017755|ENSSSCG00000016450|ENSSSCG00000002847|ENSSSCG00000010537|ENSSSCG00000007738	ENSSSCG00000015545|ENSSSCG00000016159|ENSSSCG00000000401|ENSSSCG00000004195|ENSSSCG00000023325|ENSSSCG00000016056|ENSSSCG00000024179	19	9	7	0.473684	0.368421
Fatty acid metabolism	ssc01212	0.0395779	0.788488	ENSSSCG00000026153|ENSSSCG00000013536|ENSSSCG00000004935|ENSSSCG00000022758|ENSSSCG00000014272|ENSSSCG00000016156|ENSSSCG00000000031|ENSSSCG00000004049|ENSSSCG00000016223|ENSSSCG00000012583|ENSSSCG00000003851|ENSSSCG00000015784|ENSSSCG00000010723|ENSSSCG00000024149|ENSSSCG00000011250|ENSSSCG00000017694|ENSSSCG00000009150|ENSSSCG00000010554	ENSSSCG00000017198|ENSSSCG00000011215|ENSSSCG00000003776|ENSSSCG00000024015|ENSSSCG00000022364|ENSSSCG00000009245|ENSSSCG00000024872|ENSSSCG00000004510|ENSSSCG00000009916|ENSSSCG00000008571|ENSSSCG00000001433|ENSSSCG00000008569|ENSSSCG00000008724|ENSSSCG00000029944|ENSSSCG00000013072	38	18	15	0.473684	0.394737
extrinsic component of cytoplasmic side of plasma membrane	GO:0031234	0.124147	0.791902	ENSSSCG00000017923|ENSSSCG00000005706|ENSSSCG00000008820|ENSSSCG00000009664|ENSSSCG00000027568|ENSSSCG00000004434|ENSSSCG00000008011|ENSSSCG00000009589|ENSSSCG00000005215	ENSSSCG00000006824|ENSSSCG00000001818|ENSSSCG00000004421|ENSSSCG00000016635|ENSSSCG00000015323|ENSSSCG00000010046|ENSSSCG00000011399	19	9	7	0.473684	0.368421
neuron-neuron synaptic transmission	GO:0007270	0.124147	0.871905	ENSSSCG00000014296|ENSSSCG00000009203|ENSSSCG00000015508|ENSSSCG00000012851|ENSSSCG00000015746|ENSSSCG00000000948|ENSSSCG00000008730|ENSSSCG00000022865|ENSSSCG00000003170	ENSSSCG00000029037|ENSSSCG00000022725|ENSSSCG00000001523|ENSSSCG00000012535|ENSSSCG00000006215|ENSSSCG00000015048	19	9	6	0.473684	0.315789
Fatty acid degradation	ssc00071	0.0455029	0.731425	ENSSSCG00000013536|ENSSSCG00000015784|ENSSSCG00000014247|ENSSSCG00000014272|ENSSSCG00000003754|ENSSSCG00000016156|ENSSSCG00000004049|ENSSSCG00000001000|ENSSSCG00000016223|ENSSSCG00000012583|ENSSSCG00000003851|ENSSSCG00000026153|ENSSSCG00000009184|ENSSSCG00000009185|ENSSSCG00000010723|ENSSSCG00000011250|ENSSSCG00000009150	ENSSSCG00000017198|ENSSSCG00000009916|ENSSSCG00000003776|ENSSSCG00000005361|ENSSSCG00000024587|ENSSSCG00000022364|ENSSSCG00000024872|ENSSSCG00000004510|ENSSSCG00000013729|ENSSSCG00000009889|ENSSSCG00000009182|ENSSSCG00000008571|ENSSSCG00000006324|ENSSSCG00000008569|ENSSSCG00000008724	36	17	15	0.472222	0.416667
ammonium ion metabolic process	GO:0097164	0.145642	0.709754	ENSSSCG00000009152|ENSSSCG00000029918|ENSSSCG00000012889|ENSSSCG00000002828|ENSSSCG00000015067|ENSSSCG00000017116|ENSSSCG00000001419|ENSSSCG00000004233	ENSSSCG00000006355|ENSSSCG00000002764|ENSSSCG00000010023|ENSSSCG00000011456|ENSSSCG00000006153|ENSSSCG00000030303|ENSSSCG00000015068	17	8	7	0.470588	0.411765
multi-organism metabolic process	GO:0044033	0.145642	0.810014	ENSSSCG00000000272|ENSSSCG00000022932|ENSSSCG00000023357|ENSSSCG00000009389|ENSSSCG00000003620|ENSSSCG00000009148|ENSSSCG00000000068|ENSSSCG00000017473	ENSSSCG00000017705|ENSSSCG00000000276|ENSSSCG00000014819|ENSSSCG00000001533|ENSSSCG00000010070|ENSSSCG00000005101	17	8	6	0.470588	0.352941
negative regulation of inflammatory response	GO:0050728	0.145642	0.709754	ENSSSCG00000006002|ENSSSCG00000013241|ENSSSCG00000017044|ENSSSCG00000010478|ENSSSCG00000010480|ENSSSCG00000011831|ENSSSCG00000000251|ENSSSCG00000016657	ENSSSCG00000012837|ENSSSCG00000011568|ENSSSCG00000004291|ENSSSCG00000015652|ENSSSCG00000010831|ENSSSCG00000023693|ENSSSCG00000006634	17	8	7	0.470588	0.411765
positive regulation of calcium ion import	GO:0090280	0.145642	0.709754	ENSSSCG00000009203|ENSSSCG00000015298|ENSSSCG00000004728|ENSSSCG00000008433|ENSSSCG00000005706|ENSSSCG00000016664|ENSSSCG00000002671|ENSSSCG00000012402	ENSSSCG00000017723|ENSSSCG00000025768|ENSSSCG00000003144|ENSSSCG00000007691|ENSSSCG00000009642|ENSSSCG00000022545|ENSSSCG00000005055	17	8	7	0.470588	0.411765
positive regulation of organ growth	GO:0046622	0.145642	0.810014	ENSSSCG00000016628|ENSSSCG00000014149|ENSSSCG00000022155|ENSSSCG00000000633|ENSSSCG00000016569|ENSSSCG00000009937|ENSSSCG00000013316|ENSSSCG00000006161	ENSSSCG00000001556|ENSSSCG00000009278|ENSSSCG00000027060|ENSSSCG00000016662|ENSSSCG00000004223|ENSSSCG00000012652	17	8	6	0.470588	0.352941
regulation of microtubule polymerization or depolymerization	GO:0031110	0.145642	0.709754	ENSSSCG00000009203|ENSSSCG00000017136|ENSSSCG00000026257|ENSSSCG00000005706|ENSSSCG00000009662|ENSSSCG00000008821|ENSSSCG00000012110|ENSSSCG00000006160	ENSSSCG00000007253|ENSSSCG00000004518|ENSSSCG00000008517|ENSSSCG00000022331|ENSSSCG00000001818|ENSSSCG00000025447|ENSSSCG00000006502	17	8	7	0.470588	0.411765
exopeptidase activity	GO:0008238	0.0603763	0.749587	ENSSSCG00000027093|ENSSSCG00000002446|ENSSSCG00000009186|ENSSSCG00000010545|ENSSSCG00000004368|ENSSSCG00000011723|ENSSSCG00000025410|ENSSSCG00000014899|ENSSSCG00000017799|ENSSSCG00000011171|ENSSSCG00000014221|ENSSSCG00000017617|ENSSSCG00000008448|ENSSSCG00000016135|ENSSSCG00000021971	ENSSSCG00000004870|ENSSSCG00000001849|ENSSSCG00000003217|ENSSSCG00000023080|ENSSSCG00000030608|ENSSSCG00000016754|ENSSSCG00000015894|ENSSSCG00000016557|ENSSSCG00000001770|ENSSSCG00000007517|ENSSSCG00000008558|ENSSSCG00000012651|ENSSSCG00000010056	32	15	13	0.46875	0.40625
aminoacyl-tRNA ligase activity	GO:0004812	0.171706	0.726802	ENSSSCG00000008068|ENSSSCG00000026395|ENSSSCG00000014375|ENSSSCG00000016677|ENSSSCG00000015689|ENSSSCG00000014893|ENSSSCG00000001384	ENSSSCG00000006835|ENSSSCG00000014376|ENSSSCG00000010797|ENSSSCG00000005781|ENSSSCG00000003843|ENSSSCG00000016817	15	7	6	0.466667	0.4
ligase activity, forming aminoacyl-tRNA and related compounds	GO:0016876	0.171706	0.726802	ENSSSCG00000008068|ENSSSCG00000026395|ENSSSCG00000014375|ENSSSCG00000016677|ENSSSCG00000015689|ENSSSCG00000014893|ENSSSCG00000001384	ENSSSCG00000006835|ENSSSCG00000014376|ENSSSCG00000010797|ENSSSCG00000005781|ENSSSCG00000003843|ENSSSCG00000016817	15	7	6	0.466667	0.4
ligase activity, forming carbon-oxygen bonds	GO:0016875	0.171706	0.726802	ENSSSCG00000008068|ENSSSCG00000026395|ENSSSCG00000014375|ENSSSCG00000016677|ENSSSCG00000015689|ENSSSCG00000014893|ENSSSCG00000001384	ENSSSCG00000006835|ENSSSCG00000014376|ENSSSCG00000010797|ENSSSCG00000005781|ENSSSCG00000003843|ENSSSCG00000016817	15	7	6	0.466667	0.4
regulation of viral transcription	GO:0046782	0.171706	0.830777	ENSSSCG00000000272|ENSSSCG00000022932|ENSSSCG00000023357|ENSSSCG00000009389|ENSSSCG00000003620|ENSSSCG00000009148|ENSSSCG00000000068	ENSSSCG00000001533|ENSSSCG00000017705|ENSSSCG00000005101|ENSSSCG00000010070|ENSSSCG00000000276	15	7	5	0.466667	0.333333
tRNA aminoacylation for protein translation	GO:0006418	0.171706	0.726802	ENSSSCG00000008068|ENSSSCG00000026395|ENSSSCG00000014375|ENSSSCG00000016677|ENSSSCG00000015689|ENSSSCG00000014893|ENSSSCG00000001384	ENSSSCG00000006835|ENSSSCG00000014376|ENSSSCG00000010797|ENSSSCG00000005781|ENSSSCG00000003843|ENSSSCG00000016817	15	7	6	0.466667	0.4
viral gene expression	GO:0019080	0.171706	0.830777	ENSSSCG00000000272|ENSSSCG00000022932|ENSSSCG00000023357|ENSSSCG00000009389|ENSSSCG00000003620|ENSSSCG00000009148|ENSSSCG00000000068	ENSSSCG00000001533|ENSSSCG00000017705|ENSSSCG00000005101|ENSSSCG00000010070|ENSSSCG00000000276	15	7	5	0.466667	0.333333
viral transcription	GO:0019083	0.171706	0.830777	ENSSSCG00000000272|ENSSSCG00000022932|ENSSSCG00000023357|ENSSSCG00000009389|ENSSSCG00000003620|ENSSSCG00000009148|ENSSSCG00000000068	ENSSSCG00000001533|ENSSSCG00000017705|ENSSSCG00000005101|ENSSSCG00000010070|ENSSSCG00000000276	15	7	5	0.466667	0.333333
intracellular receptor signaling pathway	GO:0030522	0.0185592	0.667007	ENSSSCG00000025777|ENSSSCG00000013241|ENSSSCG00000014394|ENSSSCG00000002799|ENSSSCG00000012371|ENSSSCG00000008581|ENSSSCG00000016835|ENSSSCG00000012181|ENSSSCG00000010035|ENSSSCG00000017505|ENSSSCG00000014949|ENSSSCG00000016512|ENSSSCG00000005385|ENSSSCG00000014899|ENSSSCG00000016857|ENSSSCG00000000068|ENSSSCG00000006328|ENSSSCG00000014401|ENSSSCG00000016976|ENSSSCG00000022932|ENSSSCG00000012199|…	ENSSSCG00000000258|ENSSSCG00000022080|ENSSSCG00000024655|ENSSSCG00000001474|ENSSSCG00000001539|ENSSSCG00000002254|ENSSSCG00000028168|ENSSSCG00000000406|ENSSSCG00000011579|ENSSSCG00000003211|ENSSSCG00000017403|ENSSSCG00000008221|ENSSSCG00000030662|ENSSSCG00000001235|ENSSSCG00000014818|ENSSSCG00000013746|ENSSSCG00000014768|ENSSSCG00000007160|ENSSSCG00000014157|ENSSSCG00000001952|ENSSSCG00000008311|…	56	26	25	0.464286	0.446429
Glycerophospholipid metabolism	ssc00564	0.0112666	0.670002	ENSSSCG00000025901|ENSSSCG00000000110|ENSSSCG00000029918|ENSSSCG00000008624|ENSSSCG00000010291|ENSSSCG00000000214|ENSSSCG00000009431|ENSSSCG00000009432|ENSSSCG00000001078|ENSSSCG00000026914|ENSSSCG00000012182|ENSSSCG00000012889|ENSSSCG00000002828|ENSSSCG00000017116|ENSSSCG00000022550|ENSSSCG00000021977|ENSSSCG00000018055|ENSSSCG00000023351|ENSSSCG00000030123|ENSSSCG00000012308|ENSSSCG00000003839|…	ENSSSCG00000029501|ENSSSCG00000027205|ENSSSCG00000026701|ENSSSCG00000006260|ENSSSCG00000015276|ENSSSCG00000025109|ENSSSCG00000010392|ENSSSCG00000010032|ENSSSCG00000015755|ENSSSCG00000017912|ENSSSCG00000007019|ENSSSCG00000030643|ENSSSCG00000010175|ENSSSCG00000014004|ENSSSCG00000010631|ENSSSCG00000009139|ENSSSCG00000011845|ENSSSCG00000013572|ENSSSCG00000016912|ENSSSCG00000002554|ENSSSCG00000004737|…	67	31	30	0.462687	0.447761
active ion transmembrane transporter activity	GO:0022853	0.0466683	0.865565	ENSSSCG00000011916|ENSSSCG00000006263|ENSSSCG00000015273|ENSSSCG00000000405|ENSSSCG00000012042|ENSSSCG00000014255|ENSSSCG00000008634|ENSSSCG00000012437|ENSSSCG00000027898|ENSSSCG00000008056|ENSSSCG00000009766|ENSSSCG00000002671|ENSSSCG00000004499|ENSSSCG00000008943|ENSSSCG00000006054|ENSSSCG00000000767|ENSSSCG00000017951|ENSSSCG00000003170	ENSSSCG00000007524|ENSSSCG00000007805|ENSSSCG00000023619|ENSSSCG00000002902|ENSSSCG00000002776|ENSSSCG00000026423|ENSSSCG00000006391|ENSSSCG00000016577|ENSSSCG00000006296|ENSSSCG00000013833|ENSSSCG00000028282|ENSSSCG00000016990|ENSSSCG00000006740|ENSSSCG00000001401	39	18	14	0.461538	0.358974
microtubule polymerization	GO:0046785	0.203713	0.74712	ENSSSCG00000009203|ENSSSCG00000017136|ENSSSCG00000026257|ENSSSCG00000005706|ENSSSCG00000008821|ENSSSCG00000006160	ENSSSCG00000022331|ENSSSCG00000001818|ENSSSCG00000009553|ENSSSCG00000004077|ENSSSCG00000007253	13	6	5	0.461538	0.384615
positive regulation of transmembrane transport	GO:0034764	0.108494	0.865879	ENSSSCG00000009203|ENSSSCG00000015298|ENSSSCG00000004728|ENSSSCG00000008433|ENSSSCG00000005706|ENSSSCG00000012851|ENSSSCG00000016664|ENSSSCG00000010144|ENSSSCG00000023873|ENSSSCG00000017951|ENSSSCG00000012402	ENSSSCG00000003368|ENSSSCG00000002274|ENSSSCG00000009817|ENSSSCG00000025768|ENSSSCG00000003144|ENSSSCG00000007527|ENSSSCG00000022545|ENSSSCG00000012883	24	11	8	0.458333	0.333333
positive regulation of cation transmembrane transport	GO:1904064	0.126355	0.880335	ENSSSCG00000009203|ENSSSCG00000015298|ENSSSCG00000004728|ENSSSCG00000008433|ENSSSCG00000005706|ENSSSCG00000012851|ENSSSCG00000016664|ENSSSCG00000010144|ENSSSCG00000017951|ENSSSCG00000012402	ENSSSCG00000003368|ENSSSCG00000002274|ENSSSCG00000025768|ENSSSCG00000003144|ENSSSCG00000007527|ENSSSCG00000022545|ENSSSCG00000012883	22	10	7	0.454545	0.318182
calcium channel complex	GO:0034704	0.243706	0.771998	ENSSSCG00000016005|ENSSSCG00000010289|ENSSSCG00000008433|ENSSSCG00000009123|ENSSSCG00000015402	ENSSSCG00000022545|ENSSSCG00000017271|ENSSSCG00000025768|ENSSSCG00000002274	11	5	4	0.454545	0.363636
establishment of protein localization to endoplasmic reticulum	GO:0072599	0.243706	0.771998	ENSSSCG00000007272|ENSSSCG00000008573|ENSSSCG00000004785|ENSSSCG00000026230|ENSSSCG00000001955	ENSSSCG00000015227|ENSSSCG00000030567|ENSSSCG00000011447|ENSSSCG00000016208	11	5	4	0.454545	0.363636
phosphatidylcholine metabolic process	GO:0046470	0.243706	0.771998	ENSSSCG00000012889|ENSSSCG00000002828|ENSSSCG00000015067|ENSSSCG00000017116|ENSSSCG00000029918	ENSSSCG00000015068|ENSSSCG00000010023|ENSSSCG00000006153|ENSSSCG00000006355	11	5	4	0.454545	0.363636
positive regulation of endothelial cell migration	GO:0010595	0.243706	0.771998	ENSSSCG00000004907|ENSSSCG00000004789|ENSSSCG00000012591|ENSSSCG00000016113|ENSSSCG00000012482	ENSSSCG00000005045|ENSSSCG00000015825|ENSSSCG00000003017|ENSSSCG00000001695	11	5	4	0.454545	0.363636
tricarboxylic acid cycle	GO:0006099	0.243706	0.771998	ENSSSCG00000000064|ENSSSCG00000025881|ENSSSCG00000008247|ENSSSCG00000023643|ENSSSCG00000020926	ENSSSCG00000030318|ENSSSCG00000012783|ENSSSCG00000002374|ENSSSCG00000015034	11	5	4	0.454545	0.363636
nuclear hormone receptor binding	GO:0035257	0.0820761	0.716855	ENSSSCG00000016976|ENSSSCG00000022932|ENSSSCG00000013241|ENSSSCG00000012199|ENSSSCG00000014394|ENSSSCG00000010035|ENSSSCG00000009148|ENSSSCG00000008581|ENSSSCG00000017505|ENSSSCG00000021038|ENSSSCG00000000068|ENSSSCG00000014949|ENSSSCG00000020864|ENSSSCG00000002799	ENSSSCG00000028562|ENSSSCG00000000258|ENSSSCG00000017260|ENSSSCG00000011579|ENSSSCG00000008221|ENSSSCG00000001533|ENSSSCG00000003211|ENSSSCG00000011274|ENSSSCG00000003197|ENSSSCG00000013746|ENSSSCG00000014768|ENSSSCG00000008499|ENSSSCG00000028168	31	14	13	0.451613	0.419355
Choline metabolism in cancer	ssc05231	0.00928593	0.841876	ENSSSCG00000003777|ENSSSCG00000000272|ENSSSCG00000022301|ENSSSCG00000003909|ENSSSCG00000010872|ENSSSCG00000001419|ENSSSCG00000009431|ENSSSCG00000009432|ENSSSCG00000007541|ENSSSCG00000023351|ENSSSCG00000004040|ENSSSCG00000012182|ENSSSCG00000022126|ENSSSCG00000010380|ENSSSCG00000021203|ENSSSCG00000012889|ENSSSCG00000009228|ENSSSCG00000003413|ENSSSCG00000022550|ENSSSCG00000009134|ENSSSCG00000012308|…	ENSSSCG00000005015|ENSSSCG00000027127|ENSSSCG00000013639|ENSSSCG00000010081|ENSSSCG00000030547|ENSSSCG00000006260|ENSSSCG00000014275|ENSSSCG00000004041|ENSSSCG00000002989|ENSSSCG00000003256|ENSSSCG00000005096|ENSSSCG00000017912|ENSSSCG00000003577|ENSSSCG00000016958|ENSSSCG00000013900|ENSSSCG00000014004|ENSSSCG00000012910|ENSSSCG00000008040|ENSSSCG00000027272|ENSSSCG00000011845|ENSSSCG00000002383|…	80	36	32	0.45	0.4
ATPase activity, coupled to movement of substances	GO:0043492	0.0368982	0.958015	ENSSSCG00000011916|ENSSSCG00000008056|ENSSSCG00000017257|ENSSSCG00000002671|ENSSSCG00000000767|ENSSSCG00000006054|ENSSSCG00000000405|ENSSSCG00000015273|ENSSSCG00000012042|ENSSSCG00000015113|ENSSSCG00000027898|ENSSSCG00000008634|ENSSSCG00000009784|ENSSSCG00000006263|ENSSSCG00000007478|ENSSSCG00000004499|ENSSSCG00000017951|ENSSSCG00000012424|ENSSSCG00000012437|ENSSSCG00000016626|ENSSSCG00000009766|…	ENSSSCG00000007524|ENSSSCG00000006550|ENSSSCG00000025593|ENSSSCG00000002902|ENSSSCG00000002776|ENSSSCG00000012779|ENSSSCG00000007805|ENSSSCG00000016577|ENSSSCG00000006391|ENSSSCG00000016210|ENSSSCG00000016990|ENSSSCG00000006740|ENSSSCG00000006296|ENSSSCG00000001401|ENSSSCG00000009213	49	22	15	0.44898	0.306122
hydrolase activity, acting on acid anhydrides, catalyzing transmembrane movement of substances	GO:0016820	0.0368982	0.973717	ENSSSCG00000011916|ENSSSCG00000008056|ENSSSCG00000017257|ENSSSCG00000002671|ENSSSCG00000000767|ENSSSCG00000006054|ENSSSCG00000028694|ENSSSCG00000006263|ENSSSCG00000015273|ENSSSCG00000012042|ENSSSCG00000015113|ENSSSCG00000027898|ENSSSCG00000008634|ENSSSCG00000009784|ENSSSCG00000000405|ENSSSCG00000004499|ENSSSCG00000017951|ENSSSCG00000012424|ENSSSCG00000012437|ENSSSCG00000016626|ENSSSCG00000009766|…	ENSSSCG00000007524|ENSSSCG00000007805|ENSSSCG00000025593|ENSSSCG00000002902|ENSSSCG00000002776|ENSSSCG00000012779|ENSSSCG00000006391|ENSSSCG00000016577|ENSSSCG00000006296|ENSSSCG00000016210|ENSSSCG00000016990|ENSSSCG00000006740|ENSSSCG00000001401|ENSSSCG00000009213	49	22	14	0.44898	0.285714
Axon guidance	ssc04360	0.00109937	0.809868	ENSSSCG00000008749|ENSSSCG00000008629|ENSSSCG00000030130|ENSSSCG00000030378|ENSSSCG00000014146|ENSSSCG00000009362|ENSSSCG00000000896|ENSSSCG00000029815|ENSSSCG00000024022|ENSSSCG00000003909|ENSSSCG00000009943|ENSSSCG00000021893|ENSSSCG00000008919|ENSSSCG00000008721|ENSSSCG00000009123|ENSSSCG00000003471|ENSSSCG00000015399|ENSSSCG00000015396|ENSSSCG00000011872|ENSSSCG00000005706|ENSSSCG00000023376|…	ENSSSCG00000008054|ENSSSCG00000026130|ENSSSCG00000011440|ENSSSCG00000022080|ENSSSCG00000025826|ENSSSCG00000009092|ENSSSCG00000009535|ENSSSCG00000015202|ENSSSCG00000014878|ENSSSCG00000007501|ENSSSCG00000007477|ENSSSCG00000010081|ENSSSCG00000023272|ENSSSCG00000008197|ENSSSCG00000013900|ENSSSCG00000001986|ENSSSCG00000006531|ENSSSCG00000001818|ENSSSCG00000022726|ENSSSCG00000016958|ENSSSCG00000006530|…	134	60	57	0.447761	0.425373
ATPase activity, coupled to transmembrane movement of substances	GO:0042626	0.0422096	0.962475	ENSSSCG00000011916|ENSSSCG00000006263|ENSSSCG00000015273|ENSSSCG00000000405|ENSSSCG00000008056|ENSSSCG00000012042|ENSSSCG00000017257|ENSSSCG00000015113|ENSSSCG00000012437|ENSSSCG00000027898|ENSSSCG00000008634|ENSSSCG00000009784|ENSSSCG00000012424|ENSSSCG00000000781|ENSSSCG00000009766|ENSSSCG00000002671|ENSSSCG00000004499|ENSSSCG00000016626|ENSSSCG00000000767|ENSSSCG00000017951|ENSSSCG00000006054	ENSSSCG00000007524|ENSSSCG00000007805|ENSSSCG00000025593|ENSSSCG00000002902|ENSSSCG00000002776|ENSSSCG00000012779|ENSSSCG00000006391|ENSSSCG00000016577|ENSSSCG00000006296|ENSSSCG00000016210|ENSSSCG00000016990|ENSSSCG00000006740|ENSSSCG00000001401|ENSSSCG00000009213	47	21	14	0.446809	0.297872
Protein export	ssc03060	0.173146	0.843434	ENSSSCG00000013322|ENSSSCG00000002042|ENSSSCG00000026230|ENSSSCG00000004382|ENSSSCG00000001955|ENSSSCG00000011114|ENSSSCG00000008900|ENSSSCG00000004785	ENSSSCG00000015769|ENSSSCG00000011447|ENSSSCG00000011621|ENSSSCG00000029608|ENSSSCG00000005601|ENSSSCG00000015227	18	8	6	0.444444	0.333333
fatty acid oxidation	GO:0019395	0.109868	0.737217	ENSSSCG00000005385|ENSSSCG00000016156|ENSSSCG00000006168|ENSSSCG00000015391|ENSSSCG00000009150|ENSSSCG00000000781|ENSSSCG00000001862|ENSSSCG00000015334|ENSSSCG00000027439|ENSSSCG00000029275|ENSSSCG00000009937|ENSSSCG00000006720	ENSSSCG00000001556|ENSSSCG00000003229|ENSSSCG00000003776|ENSSSCG00000002989|ENSSSCG00000010259|ENSSSCG00000012779|ENSSSCG00000009916|ENSSSCG00000011629|ENSSSCG00000008571|ENSSSCG00000006126|ENSSSCG00000001539	27	12	11	0.444444	0.407407
amino acid activation	GO:0043038	0.173146	0.843434	ENSSSCG00000008068|ENSSSCG00000026395|ENSSSCG00000014375|ENSSSCG00000016677|ENSSSCG00000015689|ENSSSCG00000004374|ENSSSCG00000014893|ENSSSCG00000001384	ENSSSCG00000006835|ENSSSCG00000014376|ENSSSCG00000010797|ENSSSCG00000005781|ENSSSCG00000003843|ENSSSCG00000016817	18	8	6	0.444444	0.333333
tRNA aminoacylation	GO:0043039	0.173146	0.843434	ENSSSCG00000008068|ENSSSCG00000026395|ENSSSCG00000014375|ENSSSCG00000016677|ENSSSCG00000015689|ENSSSCG00000004374|ENSSSCG00000014893|ENSSSCG00000001384	ENSSSCG00000006835|ENSSSCG00000014376|ENSSSCG00000010797|ENSSSCG00000005781|ENSSSCG00000003843|ENSSSCG00000016817	18	8	6	0.444444	0.333333
endothelial cell chemotaxis	GO:0035767	0.294938	0.803568	ENSSSCG00000004789|ENSSSCG00000006002|ENSSSCG00000024954|ENSSSCG00000011102	ENSSSCG00000012870|ENSSSCG00000001695|ENSSSCG00000009630	9	4	3	0.444444	0.333333
regulation of reactive oxygen species biosynthetic process	GO:1903426	0.294938	0.803568	ENSSSCG00000025777|ENSSSCG00000005701|ENSSSCG00000004612|ENSSSCG00000004074	ENSSSCG00000002535|ENSSSCG00000022080|ENSSSCG00000001404	9	4	3	0.444444	0.333333
zinc II ion transmembrane transport	GO:0071577	0.294938	0.980529	ENSSSCG00000006860|ENSSSCG00000009169|ENSSSCG00000013238|ENSSSCG00000006011	ENSSSCG00000006561	9	4	1	0.444444	0.111111
zinc II ion transport	GO:0006829	0.294938	0.980529	ENSSSCG00000006860|ENSSSCG00000009169|ENSSSCG00000013238|ENSSSCG00000006011	ENSSSCG00000006561	9	4	1	0.444444	0.111111
zinc ion transmembrane transporter activity	GO:0005385	0.294938	0.980529	ENSSSCG00000006860|ENSSSCG00000009169|ENSSSCG00000013238|ENSSSCG00000006011	ENSSSCG00000006561	9	4	1	0.444444	0.111111
Synaptic vesicle cycle	ssc04721	0.0488641	0.749908	ENSSSCG00000011916|ENSSSCG00000017712|ENSSSCG00000017316|ENSSSCG00000006263|ENSSSCG00000006138|ENSSSCG00000013343|ENSSSCG00000005617|ENSSSCG00000006054|ENSSSCG00000005305|ENSSSCG00000008634|ENSSSCG00000017401|ENSSSCG00000020671|ENSSSCG00000008056|ENSSSCG00000009766|ENSSSCG00000013754|ENSSSCG00000000948|ENSSSCG00000004614|ENSSSCG00000000767|ENSSSCG00000028694|ENSSSCG00000005641|ENSSSCG00000003170	ENSSSCG00000014058|ENSSSCG00000009601|ENSSSCG00000004909|ENSSSCG00000002776|ENSSSCG00000003106|ENSSSCG00000024437|ENSSSCG00000003120|ENSSSCG00000016990|ENSSSCG00000016577|ENSSSCG00000013119|ENSSSCG00000007348|ENSSSCG00000013897|ENSSSCG00000008441|ENSSSCG00000009747|ENSSSCG00000008314|ENSSSCG00000003199|ENSSSCG00000016516|ENSSSCG00000012890|ENSSSCG00000001401|ENSSSCG00000001895	48	21	20	0.4375	0.416667
positive regulation of mRNA metabolic process	GO:1903313	0.204038	0.771234	ENSSSCG00000022932|ENSSSCG00000006665|ENSSSCG00000013107|ENSSSCG00000004625|ENSSSCG00000002799|ENSSSCG00000010468|ENSSSCG00000016512	ENSSSCG00000022528|ENSSSCG00000017067|ENSSSCG00000025571|ENSSSCG00000003096|ENSSSCG00000023792|ENSSSCG00000010725	16	7	6	0.4375	0.375
regulation of cell cycle G2/M phase transition	GO:1902749	0.204038	0.771234	ENSSSCG00000015430|ENSSSCG00000014307|ENSSSCG00000012307|ENSSSCG00000027251|ENSSSCG00000014955|ENSSSCG00000009850|ENSSSCG00000012699	ENSSSCG00000003201|ENSSSCG00000010214|ENSSSCG00000002274|ENSSSCG00000012399|ENSSSCG00000025092|ENSSSCG00000005101	16	7	6	0.4375	0.375
positive regulation of ion transmembrane transport	GO:0034767	0.148363	0.839826	ENSSSCG00000009203|ENSSSCG00000015298|ENSSSCG00000004728|ENSSSCG00000008433|ENSSSCG00000005706|ENSSSCG00000012851|ENSSSCG00000016664|ENSSSCG00000010144|ENSSSCG00000017951|ENSSSCG00000012402	ENSSSCG00000003368|ENSSSCG00000002274|ENSSSCG00000009817|ENSSSCG00000025768|ENSSSCG00000003144|ENSSSCG00000007527|ENSSSCG00000022545|ENSSSCG00000012883	23	10	8	0.434783	0.347826
phosphatidylinositol phosphate binding	GO:1901981	0.110579	0.828285	ENSSSCG00000016005|ENSSSCG00000014391|ENSSSCG00000013125|ENSSSCG00000000137|ENSSSCG00000017923|ENSSSCG00000007580|ENSSSCG00000001977|ENSSSCG00000010144|ENSSSCG00000000798|ENSSSCG00000000948|ENSSSCG00000008768|ENSSSCG00000006619|ENSSSCG00000012403	ENSSSCG00000017528|ENSSSCG00000017260|ENSSSCG00000004385|ENSSSCG00000017738|ENSSSCG00000022882|ENSSSCG00000002852|ENSSSCG00000017133|ENSSSCG00000012361|ENSSSCG00000016196|ENSSSCG00000012290|ENSSSCG00000001572	30	13	11	0.433333	0.366667
Glycosaminoglycan biosynthesis - keratan sulfate	ssc00533	0.241873	0.792235	ENSSSCG00000013273|ENSSSCG00000002737|ENSSSCG00000012940|ENSSSCG00000002709|ENSSSCG00000002283|ENSSSCG00000026793	ENSSSCG00000003234|ENSSSCG00000005943|ENSSSCG00000008374|ENSSSCG00000006360|ENSSSCG00000022031	14	6	5	0.428571	0.357143
divalent inorganic cation transmembrane transporter activity	GO:0072509	0.127902	0.937746	ENSSSCG00000003543|ENSSSCG00000015273|ENSSSCG00000013238|ENSSSCG00000001087|ENSSSCG00000002315|ENSSSCG00000004074|ENSSSCG00000027898|ENSSSCG00000009169|ENSSSCG00000002671|ENSSSCG00000006860|ENSSSCG00000006011|ENSSSCG00000015402	ENSSSCG00000007805|ENSSSCG00000017271|ENSSSCG00000006561|ENSSSCG00000002653|ENSSSCG00000007770|ENSSSCG00000001518|ENSSSCG00000025532|ENSSSCG00000029567	28	12	8	0.428571	0.285714
regulation of G2/M transition of mitotic cell cycle	GO:0010389	0.241873	0.792235	ENSSSCG00000015430|ENSSSCG00000012307|ENSSSCG00000027251|ENSSSCG00000014955|ENSSSCG00000009850|ENSSSCG00000012699	ENSSSCG00000012399|ENSSSCG00000005101|ENSSSCG00000010214|ENSSSCG00000025092|ENSSSCG00000002274	14	6	5	0.428571	0.357143
amino acid binding	GO:0016597	0.363128	0.845658	ENSSSCG00000004625|ENSSSCG00000012236|ENSSSCG00000005701	ENSSSCG00000012535|ENSSSCG00000007381	7	3	2	0.428571	0.285714
ATP-dependent chromatin remodeling	GO:0043044	0.363128	0.845658	ENSSSCG00000012649|ENSSSCG00000009047|ENSSSCG00000016313	ENSSSCG00000006562|ENSSSCG00000010070	7	3	2	0.428571	0.285714
carbon-nitrogen ligase activity, with glutamine as amido-N-donor	GO:0016884	0.363128	0.957186	ENSSSCG00000004374|ENSSSCG00000003901|ENSSSCG00000015340	ENSSSCG00000016041	7	3	1	0.428571	0.142857
clathrin-coated pit	GO:0005905	0.363128	0.845658	ENSSSCG00000012022|ENSSSCG00000016322|ENSSSCG00000016857	ENSSSCG00000011640|ENSSSCG00000024604	7	3	2	0.428571	0.285714
forebrain morphogenesis	GO:0048853	0.363128	0.845658	ENSSSCG00000021207|ENSSSCG00000016569|ENSSSCG00000028931	ENSSSCG00000029569|ENSSSCG00000008840	7	3	2	0.428571	0.285714
neuron maturation	GO:0042551	0.363128	0.845658	ENSSSCG00000012022|ENSSSCG00000000896|ENSSSCG00000004632	ENSSSCG00000003523|ENSSSCG00000009477	7	3	2	0.428571	0.285714
nucleocytoplasmic transporter activity	GO:0005487	0.363128	0.845658	ENSSSCG00000005711|ENSSSCG00000022866|ENSSSCG00000008979	ENSSSCG00000010189|ENSSSCG00000028949	7	3	2	0.428571	0.285714
positive regulation of cellular response to transforming growth factor beta stimulus	GO:1903846	0.363128	0.845658	ENSSSCG00000004789|ENSSSCG00000022932|ENSSSCG00000016857	ENSSSCG00000004142|ENSSSCG00000004524	7	3	2	0.428571	0.285714
positive regulation of transforming growth factor beta receptor signaling pathway	GO:0030511	0.363128	0.845658	ENSSSCG00000004789|ENSSSCG00000022932|ENSSSCG00000016857	ENSSSCG00000004142|ENSSSCG00000004524	7	3	2	0.428571	0.285714
positive regulation of tyrosine phosphorylation of Stat3 protein	GO:0042517	0.363128	0.845658	ENSSSCG00000015037|ENSSSCG00000005215|ENSSSCG00000017044	ENSSSCG00000009997|ENSSSCG00000007774	7	3	2	0.428571	0.285714
regulation of nitric oxide biosynthetic process	GO:0045428	0.363128	0.845658	ENSSSCG00000025777|ENSSSCG00000005701|ENSSSCG00000004074	ENSSSCG00000002535|ENSSSCG00000001404	7	3	2	0.428571	0.285714
regulation of transcription from RNA polymerase I promoter	GO:0006356	0.363128	0.845658	ENSSSCG00000014307|ENSSSCG00000012329|ENSSSCG00000017505	ENSSSCG00000003155|ENSSSCG00000010070	7	3	2	0.428571	0.285714
spindle checkpoint	GO:0031577	0.363128	0.845658	ENSSSCG00000021307|ENSSSCG00000029326|ENSSSCG00000025965	ENSSSCG00000010108|ENSSSCG00000028924	7	3	2	0.428571	0.285714
phosphatidylinositol binding	GO:0035091	0.0642443	0.781878	ENSSSCG00000016005|ENSSSCG00000014391|ENSSSCG00000013012|ENSSSCG00000013125|ENSSSCG00000000137|ENSSSCG00000017923|ENSSSCG00000006619|ENSSSCG00000007580|ENSSSCG00000014581|ENSSSCG00000001977|ENSSSCG00000011750|ENSSSCG00000010144|ENSSSCG00000000798|ENSSSCG00000006151|ENSSSCG00000017779|ENSSSCG00000021971|ENSSSCG00000008768|ENSSSCG00000004587|ENSSSCG00000012403|ENSSSCG00000000948	ENSSSCG00000017528|ENSSSCG00000025582|ENSSSCG00000016000|ENSSSCG00000017260|ENSSSCG00000008034|ENSSSCG00000004385|ENSSSCG00000017738|ENSSSCG00000001818|ENSSSCG00000022882|ENSSSCG00000002852|ENSSSCG00000008185|ENSSSCG00000017133|ENSSSCG00000012361|ENSSSCG00000001518|ENSSSCG00000016196|ENSSSCG00000012742|ENSSSCG00000012290|ENSSSCG00000012400|ENSSSCG00000001572	47	20	19	0.425532	0.404255
P-P-bond-hydrolysis-driven transmembrane transporter activity	GO:0015405	0.0643602	0.964563	ENSSSCG00000011916|ENSSSCG00000006263|ENSSSCG00000015273|ENSSSCG00000000405|ENSSSCG00000008056|ENSSSCG00000012042|ENSSSCG00000017257|ENSSSCG00000015113|ENSSSCG00000012437|ENSSSCG00000027898|ENSSSCG00000008634|ENSSSCG00000009784|ENSSSCG00000012424|ENSSSCG00000000781|ENSSSCG00000009766|ENSSSCG00000002671|ENSSSCG00000004499|ENSSSCG00000016626|ENSSSCG00000000767|ENSSSCG00000017951|ENSSSCG00000006054	ENSSSCG00000007524|ENSSSCG00000007805|ENSSSCG00000025593|ENSSSCG00000002902|ENSSSCG00000002776|ENSSSCG00000012779|ENSSSCG00000022647|ENSSSCG00000006391|ENSSSCG00000016577|ENSSSCG00000006296|ENSSSCG00000016210|ENSSSCG00000016990|ENSSSCG00000006740|ENSSSCG00000001401|ENSSSCG00000009213	50	21	15	0.42	0.3
primary active transmembrane transporter activity	GO:0015399	0.0643602	0.964563	ENSSSCG00000011916|ENSSSCG00000006263|ENSSSCG00000015273|ENSSSCG00000000405|ENSSSCG00000008056|ENSSSCG00000012042|ENSSSCG00000017257|ENSSSCG00000015113|ENSSSCG00000012437|ENSSSCG00000027898|ENSSSCG00000008634|ENSSSCG00000009784|ENSSSCG00000012424|ENSSSCG00000000781|ENSSSCG00000009766|ENSSSCG00000002671|ENSSSCG00000004499|ENSSSCG00000016626|ENSSSCG00000000767|ENSSSCG00000017951|ENSSSCG00000006054	ENSSSCG00000007524|ENSSSCG00000007805|ENSSSCG00000025593|ENSSSCG00000002902|ENSSSCG00000002776|ENSSSCG00000012779|ENSSSCG00000022647|ENSSSCG00000006391|ENSSSCG00000016577|ENSSSCG00000006296|ENSSSCG00000016210|ENSSSCG00000016990|ENSSSCG00000006740|ENSSSCG00000001401|ENSSSCG00000009213	50	21	15	0.42	0.3
cytoplasmic side of plasma membrane	GO:0009898	0.12772	0.789964	ENSSSCG00000002671|ENSSSCG00000017923|ENSSSCG00000005243|ENSSSCG00000005706|ENSSSCG00000015878|ENSSSCG00000008820|ENSSSCG00000009664|ENSSSCG00000027568|ENSSSCG00000004434|ENSSSCG00000008011|ENSSSCG00000009589|ENSSSCG00000007272|ENSSSCG00000005215	ENSSSCG00000006824|ENSSSCG00000027127|ENSSSCG00000001818|ENSSSCG00000017496|ENSSSCG00000006105|ENSSSCG00000004421|ENSSSCG00000016635|ENSSSCG00000015323|ENSSSCG00000008659|ENSSSCG00000010046|ENSSSCG00000001513|ENSSSCG00000011399	31	13	12	0.419355	0.387097
Sulfur metabolism	ssc00920	0.348763	0.939833	ENSSSCG00000000133|ENSSSCG00000010822|ENSSSCG00000004666|ENSSSCG00000016714	ENSSSCG00000003064|ENSSSCG00000024275	10	4	2	0.4	0.2
ubiquitin protein ligase activity	GO:0061630	0.0823322	0.851021	ENSSSCG00000010603|ENSSSCG00000014394|ENSSSCG00000013107|ENSSSCG00000010024|ENSSSCG00000027459|ENSSSCG00000028538|ENSSSCG00000015568|ENSSSCG00000015509|ENSSSCG00000016835|ENSSSCG00000004121|ENSSSCG00000001076|ENSSSCG00000003730|ENSSSCG00000024463|ENSSSCG00000015333|ENSSSCG00000026145|ENSSSCG00000007757|ENSSSCG00000025206|ENSSSCG00000011567|ENSSSCG00000027723|ENSSSCG00000029198|ENSSSCG00000003729|…	ENSSSCG00000011732|ENSSSCG00000027057|ENSSSCG00000026181|ENSSSCG00000003810|ENSSSCG00000012551|ENSSSCG00000011004|ENSSSCG00000030528|ENSSSCG00000001063|ENSSSCG00000007423|ENSSSCG00000011650|ENSSSCG00000003520|ENSSSCG00000003334|ENSSSCG00000008008|ENSSSCG00000006066|ENSSSCG00000029478|ENSSSCG00000010083|ENSSSCG00000012621|ENSSSCG00000030632|ENSSSCG00000008678|ENSSSCG00000011367|ENSSSCG00000027287	55	22	21	0.4	0.381818
regulation of release of sequestered calcium ion into cytosol	GO:0051279	0.234197	0.825767	ENSSSCG00000009203|ENSSSCG00000015298|ENSSSCG00000004728|ENSSSCG00000008433|ENSSSCG00000005706|ENSSSCG00000016664|ENSSSCG00000007188|ENSSSCG00000012402	ENSSSCG00000006390|ENSSSCG00000025768|ENSSSCG00000025537|ENSSSCG00000003144|ENSSSCG00000003156|ENSSSCG00000002653|ENSSSCG00000022545	20	8	7	0.4	0.35
cortisol metabolic process	GO:0034650	0.46002	0.905866	ENSSSCG00000025273|ENSSSCG00000023357	ENSSSCG00000013401	5	2	1	0.4	0.2
galactosidase activity	GO:0015925	0.46002	0.905866	ENSSSCG00000015258|ENSSSCG00000008754	ENSSSCG00000016213	5	2	1	0.4	0.2
inner cell mass cell proliferation	GO:0001833	0.46002	0.905866	ENSSSCG00000013107|ENSSSCG00000007479	ENSSSCG00000007732	5	2	1	0.4	0.2
negative regulation of cell-matrix adhesion	GO:0001953	0.46002	0.905866	ENSSSCG00000004789|ENSSSCG00000011831	ENSSSCG00000009613	5	2	1	0.4	0.2
negative regulation of heart rate	GO:0010459	0.46002	0.905866	ENSSSCG00000009661|ENSSSCG00000015298	ENSSSCG00000012600	5	2	1	0.4	0.2
negative regulation of interleukin-17 production	GO:0032700	0.46002	0.905866	ENSSSCG00000017044|ENSSSCG00000007039	ENSSSCG00000011730	5	2	1	0.4	0.2
negative regulation of pathway-restricted SMAD protein phosphorylation	GO:0060394	0.46002	0.905866	ENSSSCG00000025876|ENSSSCG00000027417	ENSSSCG00000004948	5	2	1	0.4	0.2
patched binding	GO:0005113	0.46002	0.905866	ENSSSCG00000016569|ENSSSCG00000029326	ENSSSCG00000016204	5	2	1	0.4	0.2
phosphatidylinositol-4-phosphate binding	GO:0070273	0.46002	0.905866	ENSSSCG00000016005|ENSSSCG00000013125	ENSSSCG00000002852	5	2	1	0.4	0.2
positive regulation of cardiocyte differentiation	GO:1905209	0.46002	0.905866	ENSSSCG00000022155|ENSSSCG00000014149	ENSSSCG00000005045	5	2	1	0.4	0.2
positive regulation of intracellular steroid hormone receptor signaling pathway	GO:0033145	0.46002	0.905866	ENSSSCG00000016835|ENSSSCG00000017505	ENSSSCG00000014878	5	2	1	0.4	0.2
protein glycosylation in Golgi	GO:0033578	0.46002	0.905866	ENSSSCG00000006201|ENSSSCG00000002283	ENSSSCG00000008009	5	2	1	0.4	0.2
receptor activator activity	GO:0030546	0.46002	0.905866	ENSSSCG00000010144|ENSSSCG00000017505	ENSSSCG00000009004	5	2	1	0.4	0.2
regulation of antigen processing and presentation	GO:0002577	0.46002	0.905866	ENSSSCG00000004789|ENSSSCG00000017466	ENSSSCG00000000704	5	2	1	0.4	0.2
regulation of Arp2/3 complex-mediated actin nucleation	GO:0034315	0.46002	0.905866	ENSSSCG00000000114|ENSSSCG00000016604	ENSSSCG00000014624	5	2	1	0.4	0.2
regulation of cAMP-mediated signaling	GO:0043949	0.46002	0.905866	ENSSSCG00000004074|ENSSSCG00000012402	ENSSSCG00000010647	5	2	1	0.4	0.2
regulation of interleukin-1 beta secretion	GO:0050706	0.46002	0.905866	ENSSSCG00000014997|ENSSSCG00000017466	ENSSSCG00000009817	5	2	1	0.4	0.2
regulation of interleukin-1 secretion	GO:0050704	0.46002	0.905866	ENSSSCG00000014997|ENSSSCG00000017466	ENSSSCG00000009817	5	2	1	0.4	0.2
transferase activity, transferring pentosyl groups	GO:0016763	0.267176	0.855131	ENSSSCG00000015851|ENSSSCG00000015435|ENSSSCG00000008181|ENSSSCG00000011519|ENSSSCG00000008976|ENSSSCG00000010465|ENSSSCG00000016502|ENSSSCG00000016512	ENSSSCG00000011912|ENSSSCG00000002650|ENSSSCG00000026568|ENSSSCG00000002143|ENSSSCG00000023660|ENSSSCG00000013637|ENSSSCG00000008902	21	8	7	0.380952	0.333333
negative regulation of insulin secretion	GO:0046676	0.427257	0.886509	ENSSSCG00000006002|ENSSSCG00000023357|ENSSSCG00000007462	ENSSSCG00000010629|ENSSSCG00000011568	8	3	2	0.375	0.25
negative regulation of viral transcription	GO:0032897	0.427257	0.886509	ENSSSCG00000009389|ENSSSCG00000023357|ENSSSCG00000003620	ENSSSCG00000017705|ENSSSCG00000005101	8	3	2	0.375	0.25
reciprocal DNA recombination	GO:0035825	0.427257	0.886509	ENSSSCG00000000103|ENSSSCG00000007502|ENSSSCG00000017473	ENSSSCG00000004766|ENSSSCG00000000963	8	3	2	0.375	0.25
reciprocal meiotic recombination	GO:0007131	0.427257	0.886509	ENSSSCG00000000103|ENSSSCG00000007502|ENSSSCG00000017473	ENSSSCG00000004766|ENSSSCG00000000963	8	3	2	0.375	0.25
regulation of translational elongation	GO:0006448	0.427257	0.886509	ENSSSCG00000007098|ENSSSCG00000008068|ENSSSCG00000001384	ENSSSCG00000004002|ENSSSCG00000026663	8	3	2	0.375	0.25
translation regulator activity	GO:0045182	0.427257	0.886509	ENSSSCG00000010468|ENSSSCG00000026606|ENSSSCG00000010603	ENSSSCG00000001346|ENSSSCG00000023158	8	3	2	0.375	0.25
proton-transporting two-sector ATPase complex	GO:0016469	0.246089	0.928148	ENSSSCG00000011916|ENSSSCG00000028694|ENSSSCG00000006263|ENSSSCG00000000405|ENSSSCG00000012042|ENSSSCG00000008634|ENSSSCG00000009766|ENSSSCG00000008056|ENSSSCG00000004499|ENSSSCG00000000767|ENSSSCG00000006054	ENSSSCG00000015973|ENSSSCG00000002776|ENSSSCG00000027072|ENSSSCG00000016577|ENSSSCG00000007524|ENSSSCG00000016990|ENSSSCG00000016881|ENSSSCG00000023903|ENSSSCG00000001401	30	11	9	0.366667	0.3
regulation of muscle adaptation	GO:0043502	0.402648	0.883297	ENSSSCG00000025353|ENSSSCG00000028635|ENSSSCG00000009123|ENSSSCG00000005981	ENSSSCG00000011538|ENSSSCG00000011441|ENSSSCG00000002792	11	4	3	0.363636	0.272727
DNA helicase activity	GO:0003678	0.382519	0.885687	ENSSSCG00000014955|ENSSSCG00000016177|ENSSSCG00000000477|ENSSSCG00000004753|ENSSSCG00000010251	ENSSSCG00000011624|ENSSSCG00000001383|ENSSSCG00000015721|ENSSSCG00000003152	14	5	4	0.357143	0.285714
DNA duplex unwinding	GO:0032508	0.365281	0.890339	ENSSSCG00000016177|ENSSSCG00000000477|ENSSSCG00000004753|ENSSSCG00000010251|ENSSSCG00000014955|ENSSSCG00000017473	ENSSSCG00000011624|ENSSSCG00000004766|ENSSSCG00000015721|ENSSSCG00000001383|ENSSSCG00000003152	17	6	5	0.352941	0.294118
DNA geometric change	GO:0032392	0.350095	0.945607	ENSSSCG00000016177|ENSSSCG00000000477|ENSSSCG00000004753|ENSSSCG00000010251|ENSSSCG00000014955|ENSSSCG00000009327|ENSSSCG00000017473	ENSSSCG00000011624|ENSSSCG00000004766|ENSSSCG00000015721|ENSSSCG00000001383|ENSSSCG00000003152	20	7	5	0.35	0.25
ligase activity, forming carbon-nitrogen bonds	GO:0016879	0.350095	0.945607	ENSSSCG00000003901|ENSSSCG00000015340|ENSSSCG00000010874|ENSSSCG00000005701|ENSSSCG00000004374|ENSSSCG00000009937|ENSSSCG00000001488	ENSSSCG00000016041|ENSSSCG00000015545|ENSSSCG00000003973|ENSSSCG00000008097|ENSSSCG00000029385	20	7	5	0.35	0.25
DNA binding, bending	GO:0008301	0.488909	0.917122	ENSSSCG00000017473|ENSSSCG00000009327|ENSSSCG00000009148	ENSSSCG00000027237|ENSSSCG00000005101	9	3	2	0.333333	0.222222
DNA secondary structure binding	GO:0000217	0.488909	0.917122	ENSSSCG00000000103|ENSSSCG00000009327|ENSSSCG00000012199	ENSSSCG00000004766|ENSSSCG00000015771	9	3	2	0.333333	0.222222
C21-steroid hormone biosynthetic process	GO:0006700	0.535556	0.936515	ENSSSCG00000025273|ENSSSCG00000023357	ENSSSCG00000013401	6	2	1	0.333333	0.166667
dopamine neurotransmitter receptor activity, coupled via Gs	GO:0001588	0.535556	0.936515	ENSSSCG00000008730|ENSSSCG00000012851	ENSSSCG00000029037	6	2	1	0.333333	0.166667
transition metal ion transmembrane transporter activity	GO:0046915	0.475496	0.930565	ENSSSCG00000006860|ENSSSCG00000009169|ENSSSCG00000006011|ENSSSCG00000013238|ENSSSCG00000002671	ENSSSCG00000006561|ENSSSCG00000007691|ENSSSCG00000027157|ENSSSCG00000011640	16	5	4	0.3125	0.25
four-way junction DNA binding	GO:0000400	0.603457	0.957186	ENSSSCG00000000103|ENSSSCG00000009327	ENSSSCG00000004766	7	2	1	0.285714	0.142857
