# Supplementary material for: Detection of genomic structural variations in Guizhou indigenous pigs and the comparison with other breeds
Source: PLoS One. 2018 Mar 20;13(3):e0194282. doi: 10.1371/journal.pone.0194282 (PMC5860705; doi:10.1371/journal.pone.0194282)
Supplement: S10 Table — (XLSX) [file pone.0194282.s011.xlsx]

## Sheet: S10 Table
S10 Table. Candidate genes associated with the phenotype differences in Xiang pig.
NO.	chr	start	end	length	type	gene	impact	SYMBOL	location	pig	KEGG/GO
GZsv01216	1	72824844	72825146	302	DEL	ENSSSCG00000004374	intron_variant,feature_truncation	QRSL1	INTRON=4/11,STRAND=1,	XP3,XP6	Metabolic pathways
GZsv01230	1	74687127	74687206	79	DEL	ENSSSCG00000004387	intron_variant,feature_truncation	FOXO3	INTRON=2/3,STRAND=1,	XP1,XP4,XP5,XP3,XP6	.
GZsv01267	1	78156800	78158463	1663	INV	ENSSSCG00000004425	intron_variant	LAMA4	INTRON=4/39,STRAND=-1,	XP6,XP5	.
GZsv01883	1	130257603	130257911	308	DEL	ENSSSCG00000004753	intron_variant,feature_truncation	INO80	INTRON=14/35,STRAND=1,	XP5,XP2,XP3,XP6	growth,regulation of growth
GZsv02906	1	228110460	228110460	77	INS	ENSSSCG00000005272	downstream_gene_variant	NMRK1	DISTANCE=47,STRAND=-1,	XP3,XP6	Metabolic pathways
GZsv03612	1	271041055	271042021	966	DEL	ENSSSCG00000005710	intron_variant,feature_truncation	LAMC3	INTRON=11/28,STRAND=1,	XP4,XP2	.
GZsv03661	1	273269813	273269813	58	INS	ENSSSCG00000005740	intron_variant,feature_elongation	SARDH	INTRON=10/19,STRAND=-1,	XP1,XP5,XP3,XP6	Metabolic pathways
GZsv04997	2	96288258	96288329	71	DEL	ENSSSCG00000014149	intron_variant,feature_truncation	MEF2C	INTRON=1/10,STRAND=-1,	XP1,XP6	growth,regulation of growth
GZsv06082	3	6629921	6630230	309	DEL	ENSSSCG00000023320	intron_variant,feature_truncation	CYP3A29	INTRON=1/12,STRAND=1,	XP4,XP3,XP6	Metabolic pathways
GZsv06154	3	10921455	10923160	1705	DEL	ENSSSCG00000007710	upstream_gene_variant	MLXIPL	DISTANCE=4762,STRAND=-1,	XP3,XP6	Insulin resistance
GZsv06510	3	27216638	27216695	57	DEL	ENSSSCG00000007872	intron_variant,feature_truncation	XYLT1	INTRON=5/11,STRAND=-1,	XP4,XP5,XP3,XP6	Metabolic pathways
GZsv06579	3	34009219	34009466	247	DEL	ENSSSCG00000007909	intron_variant,feature_truncation	ABAT	INTRON=1/15,STRAND=-1,	XP5,XP6	Metabolic pathways
GZsv07025	3	68168990	68169091	101	DEL	ENSSSCG00000008261	intron_variant,feature_truncation	HK2	INTRON=10/17,STRAND=-1,	XP4,XP5,XP2	Metabolic pathways,Insulin signaling pathway
GZsv07559	3	108699974	108700282	308	DEL	ENSSSCG00000025901	intron_variant,feature_truncation	LCLAT1	INTRON=5/5,STRAND=-1,	XP3,XP6	Metabolic pathways
GZsv07713	3	117583596	117583680	84	DEL	ENSSSCG00000028931	downstream_gene_variant	GDF7	DISTANCE=4751,STRAND=-1,	XP1,XP4,XP3,XP6	growth
GZsv08581	4	32800174	32800454	280	DEL	ENSSSCG00000006040	intron_variant,feature_truncation	DPYS	INTRON=2/9,STRAND=1,	XP5,XP2,XP3,XP6	Metabolic pathways
GZsv09857	4	117886487	117886753	266	DEL	ENSSSCG00000006866	intron_variant,feature_truncation	DBT	INTRON=1/10,STRAND=1,	XP3,XP6	Metabolic pathways
GZsv11280	5	65060806	65060806	52	INS	ENSSSCG00000033544	intron_variant,feature_elongation	NTF3	INTRON=1/1,STRAND=-1,	XP3,XP6	.
GZsv11800	5	89451636	89451750	114	DUP:TANDEM	ENSSSCG00000000910	intron_variant	CRADD	INTRON=2/2,STRAND=-1,	XP3,XP6	Insulin signaling pathway,growth,regulation of growth
GZsv12386	6	13474012	13474326	314	DEL	ENSSSCG00000025425	upstream_gene_variant	FUK	DISTANCE=2575,STRAND=1,	XP3,XP6	Metabolic pathways
GZsv14118	6	149041854	149042949	1095	DEL	ENSSSCG00000003815	intron_variant,feature_truncation	ALG6	INTRON=15/15,STRAND=-1,	XP1,XP5	Metabolic pathways
GZsv14392	6	160778642	160778999	357	DEL	ENSSSCG00000003872	intron_variant,feature_truncation	EPS15	INTRON=21/23,STRAND=1,	XP3,XP6	.
GZsv14574	7	1012708	1012796	88	DEL	ENSSSCG00000000994	intron_variant,feature_truncation	GMDS	INTRON=6/8,STRAND=-1,	XP4,XP5,XP2,XP3,XP6	Metabolic pathways
GZsv15108	7	25418833	25431009	12178	INV	ENSSSCG00000001478	coding_sequence_variant,intron_variant	BMP5	EXON=3/7,INTRON=2-3/6,STRAND=1	XP1,XP3,XP6,XP4	.
GZsv19659	9	44185400	44185716	316	DEL	ENSSSCG00000015067	upstream_gene_variant	APOA5	DISTANCE=4515,STRAND=-1,	XP2,XP3,XP6	growth
GZsv20317	9	92187306	92187606	300	DEL	ENSSSCG00000036695	intron_variant,feature_truncation	IGF2BP3	INTRON=3/13,STRAND=-1,	XP4,XP6	.
GZsv20635	9	113283424	113283486	62	DEL	ENSSSCG00000015462	intron_variant,feature_truncation	TPK1	INTRON=7/7,STRAND=1,	XP5,XP3,XP6	Metabolic pathways
GZsv21349	10	8345766	8346674	908	DEL	ENSSSCG00000010816	intron_variant,feature_truncation	TGFB2	INTRON=2/7,STRAND=1,	XP4,XP2	.
GZsv21550	10	16720595	16720877	282	DEL	ENSSSCG00000010872	intron_variant,feature_truncation	AKT3	INTRON=2/13,STRAND=-1,	XP1,XP5,XP3,XP6	Thyroid hormone signaling pathway,Insulin signaling pathway,Insulin resistance
GZsv23096	11	24860016	24860628	612	DEL	ENSSSCG00000009431	intron_variant,feature_truncation	DGKH	INTRON=6/29,STRAND=-1,	XP3,XP6	Metabolic pathways
GZsv24487	12	22838005	22838322	317	DEL	ENSSSCG00000017505	intron_variant,feature_truncation	MED1	INTRON=1/18,STRAND=1,	XP2,XP3,XP6	Thyroid hormone signaling pathway,cellular response to thyroid hormone stimulus,response to thyroid hormone,growth
GZsv24957	12	48675747	48676050	303	DEL	ENSSSCG00000017836	intron_variant,feature_truncation	PAFAH1B1	INTRON=1/10,STRAND=1,	XP3,XP6	Metabolic pathways
GZsv26182	13	32782243	32782243	73	INS	ENSSSCG00000011402	intron_variant,feature_elongation	HYAL3	INTRON=4/14,STRAND=-1,	XP4,XP6	Metabolic pathways
GZsv26197	13	35348113	35348113	56	INS	ENSSSCG00000021408	3_prime_UTR_variant,feature_elongation	TKT	EXON=14/14,STRAND=-1,	XP1,XP3	Metabolic pathways,growth,regulation of growth
GZsv27094	13	132558197	132558497	300	DEL	ENSSSCG00000011831	upstream_gene_variant	APOD	DISTANCE=331,STRAND=-1,	XP5,XP3,XP6	growth
GZsv27173	13	140361050	140361459	409	DEL	ENSSSCG00000011889	intron_variant,feature_truncation	GSK3B	INTRON=11/11,STRAND=1,	XP1,XP3	Thyroid hormone signaling pathway,Insulin signaling pathway,Insulin resistance
GZsv27816	13	189429110	189429110	60	INS	ENSSSCG00000012022	downstream_gene_variant	APP	DISTANCE=2896,STRAND=-1,	XP3,XP6	growth,regulation of growth
GZsv28563	14	15027500	15027652	152	DUP:TANDEM	ENSSSCG00000023666	intron_variant	CTSB	INTRON=1/9,STRAND=-1,	XP1,XP3,XP6	cellular response to thyroid hormone stimulus,response to thyroid hormone
GZsv28856	14	29261204	29261491	287	DEL	ENSSSCG00000009766	intron_variant,feature_truncation	ATP6V0A2	INTRON=16/19,STRAND=-1,	XP4,XP6	Metabolic pathways
GZsv29312	14	80469653	80469962	309	DEL	ENSSSCG00000010327	intron_variant,feature_truncation	POLR3A	INTRON=1/32,STRAND=-1,	XP4,XP5,XP3,XP6	Metabolic pathways
GZsv30001	14	129617244	129617516	272	DEL	ENSSSCG00000010687	intron_variant,feature_truncation	INPP5F	INTRON=2/19,STRAND=1,	XP3,XP6	striated muscle adaptation,muscle adaptation
GZsv31451	15	30110357	30110357	92	INS	ENSSSCG00000015732	intron_variant,feature_elongation	TFCP2L1	INTRON=5/11,STRAND=1,	XP4,XP2	growth,regulation of growth
GZsv32735	15	130446696	130446763	67	DEL	ENSSSCG00000016258	intron_variant,feature_truncation	DNER	INTRON=10/12,STRAND=-1,	XP2,XP6	.
GZsv34174	16	20015675	20016881	1206	DEL	ENSSSCG00000016822	intron_variant,feature_truncation	AMACR	INTRON=3/4,STRAND=-1,	XP3,XP6	Metabolic pathways
GZsv34610	16	55316766	55316889	123	DEL	ENSSSCG00000017014	intron_variant,feature_truncation	PANK3	INTRON=1/6,STRAND=1,	XP4,XP2,XP3,XP6	Metabolic pathways
GZsv34856	16	68894704	68894704	66	INS	ENSSSCG00000017072	intron_variant,feature_elongation	GALNT10	INTRON=1/11,STRAND=-1,	XP4,XP6	Metabolic pathways
GZsv35481	17	17421770	17421770	101	INS	ENSSSCG00000007056	intron_variant,feature_elongation	PLCB1	INTRON=1/29,STRAND=1,	XP3,XP6	Thyroid hormone signaling pathway,Metabolic pathways
GZsv35498	17	18213874	18214792	918	DEL	ENSSSCG00000007058	intron_variant,feature_truncation	PLCB4	INTRON=4/36,STRAND=1,	XP3,XP6	Thyroid hormone signaling pathway,Metabolic pathways
GZsv36341	18	5405837	5405837	52	INS	ENSSSCG00000016431	intron_variant,feature_elongation	GALNTL5	INTRON=4/9,STRAND=-1,	XP4,XP6	Metabolic pathways
GZsv36345	18	5484398	5484686	288	DEL	ENSSSCG00000016432	intron_variant,feature_truncation	PRKAG2	INTRON=1/15,STRAND=1,	XP5,XP6	Insulin signaling pathway,Insulin resistance
GZsv37764	X	44048705	44048824	119	DEL	ENSSSCG00000012308	intron_variant,feature_truncation	DGKK	INTRON=7/27,STRAND=-1,	XP4,XP3	Metabolic pathways
