# Supplementary material for: Detection of genomic structural variations in Guizhou indigenous pigs and the comparison with other breeds
Source: PLoS One. 2018 Mar 20;13(3):e0194282. doi: 10.1371/journal.pone.0194282 (PMC5860705; doi:10.1371/journal.pone.0194282)
Supplement: S11 Table — (XLSX) [file pone.0194282.s012.xlsx]

## Sheet: S11 Table
S11 Table. The frequency of the six genes distributed in the pig populations. DD: homozygosis deletion; DI: deletion/insertion variation; II: homozygosis insertion.
SV NO.	Gene	Group	Total	Genotype				Allele frequency			Population parameters					Genotype
				DD	DI	II		D	I		Ho	He	PIC	Ne		χ2	P-value
GZsv01883	INO80	XP	48	9	22	17		0.416667	0.583333		0.513	0.487	0.367	1.946		74.057	0
		KL	34	0	11	23		0.161765	0.838235		0.729	0.271	0.234	1.372
		LB	32	6	8	18		0.3125	0.6875		0.57	0.43	0.337	1.753
		QB	30	1	1	28		0.05	0.95		0.905	0.095	0.09	1.104
		GL	24	0	6	18		0.125	0.875		0.781	0.219	0.194	1.28
		RC	44	2	12	30		0.181818	0.818182		0.702	0.298	0.253	1.423
		LW	48	0	4	44		0.0416667	0.958333		0.92	0.08	0.076	1.086
		DU	24	0	0	24		0	1		1	0	0	1
GZsv27094	APOD	XP	48	3	28	17		0.354167	0.645833		0.543	0.457	0.352	1.843		132.553	0
		KL	34	0	1	33		0.0147059	0.985294		0.971	0.029	0.028	1.029
		LB	32	0	1	31		0.015625	0.984375		0.969	0.031	0.03	1.031
		QB	30	0	0	30		0	1		1	0	0	1
		GL	24	0	0	24		0	1		1	0	0	1
		RC	44	0	6	38		0.0681818	0.931818		0.873	0.127	0.118	1.145
		LW	48	0	0	48		0	1		1	0	0	1
		DU	24	0	0	24		0	1		1	0	0	1
GZsv21550	AKT3	XP	48	0	20	28		0.208333	0.791667		0.67	0.33	0.275	1.492		20.239	0.005
		KL	34	0	2	32		0.0294118	0.970588		0.943	0.057	0.055	1.06
		LB	32	0	8	24		0.125	0.875		0.781	0.218	0.194	1.28
		QB	30	0	7	23		0.116667	0.883333		0.794	0.206	0.185	1.259
		GL	24	0	10	14		0.208333	0.791667		0.67	0.33	0.275	1.492
		RC	44	0	15	29		0.170455	0.829545		0.717	0.283	0.242	1.394
		LW	48	0	8	40		0.0833333	0.916667		0.847	0.153	0.141	1.18
		DU	24	0	5	19		0.104167	0.895833		0.813	0.187	0.169	1.229
GZsv04997	MEF2C	XP	48	2	13	33		0.177083	0.822917		0.708	0.292	0.248	1.411		77.863	0
		KL	34	0	0	34		0	1		1	0	0	1
		LB	32	0	0	32		0	1		1	0	0	1
		QB	30	0	0	30		0	1		1	0	0	1
		GL	24	0	0	24		0	1		1	0	0	1
		RC	44	0	0	44		0	1		1	0	0	1
		LW	48	0	0	48		0	1		1	0	0	1
		DU	24	0	0	24		0	1		1	0	0	1
GZsv20317	IGF2BP3	XP	48	12	20	16		0.458333	0.541667		0.503	0.497	0.373	1.986		90.792	0
		KL	34	1	7	26		0.132353	0.867647		0.77	0.23	0.203	1.298
		LB	32	0	2	30		0.03125	0.96875		0.939	0.061	0.058	1.064
		QB	30	2	10	18		0.233333	0.766667		0.643	0.357	0.293	1.557
		GL	24	0	4	20		0.0833333	0.916667		0.847	0.153	0.141	1.18
		RC	44	5	15	24		0.284091	0.715909		0.593	0.407	0.324	1.685
		LW	48	0	0	48		0	1		1	0	0	1
		DU	24	0	0	24		0	1		1	0	0	1
GZsv27173	GSK3B	XP	48	0	18	30		0.1875	0.8125		0.695	0.305	0.258	1.438		25.27	0.001
		KL	34	0	3	31		0.0441176	0.955882		0.916	0.084	0.08	1.092
		LB	32	0	6	26		0.09375	0.90625		0.83	0.17	0.155	1.204
		QB	30	0	0	30		0	1		1	0	0	1
		GL	24	0	7	17		0.145833	0.854167		0.751	0.249	0.218	1.331
		RC	44	0	5	39		0.0568182	0.943182		0.892	0.108	0.101	1.12
		LW	48	0	12	36		0.125	0.875		0.782	0.218	0.194	1.28
		DU	24	0	8	16		0.166667	0.833333		0.722	0.277	0.239	1.384
